# Supplementary material for: Arctic zircon U-Pb ages reveal multiphase glaciations in East Siberia during the late Quaternary
Source: Nat Commun. 2025 Aug 13;16:7511. doi: 10.1038/s41467-025-62499-y (PMC12350766; doi:10.1038/s41467-025-62499-y)
Supplement: Supplementary file 3 — Supplementary Data S1 [file 41467_2025_62499_MOESM3_ESM.xlsx]

## Sheet: LV90-8-1 water content
Sample depth (cm)	Volume (cm3)	Mass before drying (g)	Mass after drying (g)	LV90-8-1 water content (%)
11	11	18.95	12.11	0.36095
21	11	19.74	12.92	0.345491
31	11	21.26	15	0.29445
40	11.5	22.29	16.17	0.274563
49	17.5	29.31	17.8	0.392699
61	10	18.73	12.55	0.329952
71	14	23.74	14.89	0.372789
82	15	26.3	16.75	0.363118
91	16	28.05	17.15	0.388592
101	16	28.12	17.99	0.360242
111	15	27.88	19.01	0.318149
121	16	28.95	18.62	0.356822
131	11	19.76	13.08	0.338057
144	11	18.5	11.24	0.392432
152	13	21.62	13.42	0.379278
161	10	17.92	11.89	0.336496
171	13	22.32	14.04	0.370968
181	13	22.02	13.75	0.375568
191	14	25.57	17.15	0.329292
201	11	20.76	15.04	0.27553
211	14	24.18	15.13	0.374276
221	15	25.19	15.82	0.371973
231	14	23.83	14.83	0.377675
241	13.5	24.26	16.84	0.305853
251	11	20.79	14.46	0.304473
261	15.5	24.12	12.76	0.470978
270	15	25.06	15.36	0.387071
281	16	29.41	20.66	0.297518
291	14	27.87	20.76	0.255113
301	13	22.29	14.3	0.358457
311	16	28.24	18.79	0.334632
324	17	30.14	20.64	0.315196
331	16	27.84	19.05	0.315733
341	15	24.36	15.81	0.350985
350	13	22.87	14.67	0.358548
361	15	27.25	17.75	0.348624
371	17	28.19	18.42	0.346577
381	15	27.18	17.43	0.35872
391	16	26.87	17.18	0.360625
402	14	24.06	15.4	0.359933
412	17	29.1	18.29	0.371478
422	16	23.44	11.22	0.521331
431	14	21.38	10.37	0.514967
442	13	22.93	14.43	0.370693
454	15	26.39	16.7	0.367185
460	14	24.43	15.82	0.352436
471	14	26.19	18.34	0.299733
478	14	26.84	19.72	0.265276
489	15	26.54	17.73	0.331952
501	13	22.84	14.47	0.366462
511	13	23.03	14.42	0.37386
523	13	23.19	14.49	0.375162
