# Supplementary material for: Arctic zircon U-Pb ages reveal multiphase glaciations in East Siberia during the late Quaternary
Source: Nat Commun. 2025 Aug 13;16:7511. doi: 10.1038/s41467-025-62499-y (PMC12350766; doi:10.1038/s41467-025-62499-y)
Supplement: Supplementary file 4 — Supplementary Data S2 [file 41467_2025_62499_MOESM4_ESM.xlsx]

## Sheet: Preface
This EXCEL file contains detrital zircon U-Pb ages from 17 surface samples and 10 core samples reported in Feng et al. paper
Surface samples include (Figures 2 and S3):
AMK78-20
AMK78-18
LV83-10
LV83-17
LV83-19
LV83-26
LV83-32
LV83-37
LV77-07
LV77-12
LV77-16
LV77-19
LV77-21
LV77-31
LV77-33
LV77-34
ARC9-C24
Core samples with grain size include (Figure 4) :
LV90-8-1 34-37cm
LV90-8-1 124-127 cm
LV90-8-1 189-192 cm
LV90-8-1 292-295 cm
LV90-8-1 351-354 cm
LV90-8-1 360-363 cm
LV90-8-1 462-465 cm
LV90-9-1 434-437 cm
LV90-9-1 442-445 cm
LV90-9-1 477-480 cm

## Sheet: Terminology
Terminology	Explanation
Corrected Ages	Common Pb was corrected following Ref. 62
Discordance	(207Pb/235U)/(206Pb/238U)-1, when ages <1000 Ma; (206Pb/238U)/(207Pb/206Pb) -1, when ages >1000 Ma
Corrected comment	Describes whether the comment Pb correction is successful
Concordant	Discordance < 10%
OK	Discordance > 10% but has successful correction
Fail	Discordance > 10% but fails correction
FALSE	This age is not used due to large discordance as well as failed common Pb correction

## Sheet: AMK78-20
Raw data of zircon U-Pb ages of sample AMK78-20
										Corrected Ages（Ma）
Grain name	207Pb/206Pb	1σ	207Pb/235U	1σ	206Pb/238U	1σ	208Pb/232Th	1σ	U/Th	207Pb/206Pb	1σ	207Pb/235U	1σ	206Pb/238U	1σ	208Pb/232Th	1σ	Discordance	Corrected comment	Best Age（Ma）	1σ	Determine whether it is Concordant or not	Final Corrected comment
7820-001	0.05218	0.00291	0.369	0.02022	0.05129	0.00089	0.01908	0.00045	0.886986	293	93	319	15	322	5	382	9	-0.00931677	Concordant	322	5	Concordant	Concordant
7820-002	0.05933	0.00364	0.72483	0.04361	0.08861	0.0017	0.03423	0.00129	2.93764	579	97	554	26	547	10	680	25	0.0127971	Concordant	547	10	Concordant	Concordant
7820-003	0.12643	0.01107	6.42412	0.54605	0.36853	0.01339	0.1143	0.00579	1.04808	2049	99	2036	75	2022	63	2187	105	-0.0131772	Concordant	2049	99	Concordant	Concordant
7820-004	0.11249	0.00251	5.25196	0.11969	0.33861	0.00459	0.10091	0.00206	1.39455	1840	22	1861	19	1880	22	1943	38	0.0217391	Concordant	1840	22	Concordant	Concordant
7820-005	0.05483	0.0033	0.38417	0.02275	0.05081	0.00091	0.0166	0.00047	1.423	405	101	330	17	319	6	333	9	0.0344828	Concordant	319	6	Concordant	Concordant
7820-006	0.05135	0.00323	0.30905	0.01914	0.04365	0.00079	0.02091	0.00119	11.416	257	109	273	15	275	5	418	24	-0.00727273	Concordant	275	5	Concordant	Concordant
7820-007	0.05041	0.00672	0.16209	0.02113	0.02332	0.00075	0.00759	0.00032	0.834062	214	234	153	18	149	5	153	6	0.0268456	Concordant	149	5	Concordant	Concordant
7820-008	0.05414	0.00176	0.33828	0.01095	0.04532	0.00063	0.01467	0.00034	2.47472	377	48	296	8	286	4	294	7	0.034965	Concordant	286	4	Concordant	Concordant
7820-009	0.07026	0.00244	1.41402	0.04875	0.14597	0.00218	0.04674	0.00109	1.55659	936	46	895	21	878	12	923	21	0.0193622	Concordant	878	12	Concordant	Concordant
7820-010	0.05058	0.00812	0.19252	0.03048	0.02761	0.00084	0.00904	0.00043	1.17516	222	281	179	26	176	5	182	9	0.0170455	Concordant	176	5	Concordant	Concordant
7820-011	0.11586	0.00304	5.65357	0.14902	0.35395	0.00515	0.1031	0.00244	1.9807	1893	27	1924	23	1953	25	1983	45	0.0316957	Concordant	1893	27	Concordant	Concordant
7820-012	0.05573	0.007	0.47986	0.0589	0.06246	0.002	0.01984	0.00122	1.95208	442	217	398	40	391	12	397	24	0.0179028	Concordant	391	12	Concordant	Concordant
7820-013	0.11053	0.0026	5.11888	0.12187	0.33594	0.00462	0.09743	0.00206	1.56065	1808	24	1839	20	1867	22	1879	38	0.0326327	Concordant	1808	24	Concordant	Concordant
7820-014	0.04838	0.00274	0.23444	0.01307	0.03515	0.0006	0.01094	0.0003	1.45527	118	94	214	11	223	4	220	6	-0.0403587	Concordant	223	4	Concordant	Concordant
7820-015	0.05168	0.00439	0.28713	0.02391	0.0403	0.0009	0.0137	0.00064	2.75957	271	148	256	19	255	6	275	13	0.00392157	Concordant	255	6	Concordant	Concordant
7820-016	0.16731	0.00573	11.2638	0.38186	0.48837	0.00916	0.1633	0.01221	14.9669	2531	32	2545	32	2564	40	3057	212	0.0130383	Concordant	2531	32	Concordant	Concordant
7820-017	0.05836	0.00505	0.63172	0.05346	0.07852	0.00188	0.02464	0.00081	0.866868	543	144	497	33	487	11	492	16	0.0205339	Concordant	487	11	Concordant	Concordant
7820-018	0.11303	0.00261	5.14357	0.12024	0.3301	0.00451	0.09777	0.00338	12.3091	1849	23	1843	20	1839	22	1885	62	-0.00540833	Concordant	1849	23	Concordant	Concordant
7820-019	0.11518	0.0023	5.47076	0.11236	0.34457	0.00447	0.10511	0.00214	2.4248	1883	19	1896	18	1909	21	2020	39	0.0138078	Concordant	1883	19	Concordant	Concordant
7820-020	0.12335	0.00804	6.46571	0.4108	0.38024	0.0106	0.12889	0.00612	1.82251	2005	73	2041	56	2077	50	2450	110	0.0359102	Concordant	2005	73	Concordant	Concordant
7820-021	0.05284	0.0035	0.32264	0.02099	0.0443	0.00085	0.0148	0.00044	1.29449	322	113	284	16	279	5	297	9	0.0179211	Concordant	279	5	Concordant	Concordant
7820-022	0.05235	0.00306	0.29329	0.01686	0.04065	0.00072	0.01365	0.00041	1.82239	301	99	261	13	257	4	274	8	0.0155642	Concordant	257	4	Concordant	Concordant
7820-023	0.05887	0.00253	0.65212	0.02767	0.08037	0.00126	0.02672	0.00084	3.61468	562	65	510	17	498	8	533	17	0.0240964	Concordant	498	8	Concordant	Concordant
7820-024	0.1312	0.00325	7.02027	0.17502	0.38818	0.00558	0.107	0.00225	0.994717	2114	24	2114	22	2114	26	2055	41	0	Concordant	2114	24	Concordant	Concordant
7820-025	0.11188	0.00275	4.96983	0.12287	0.32227	0.0045	0.10295	0.00237	2.41034	1830	25	1814	21	1801	22	1981	43	-0.015847	Concordant	1830	25	Concordant	Concordant
7820-026	0.05611	0.01307	0.53503	0.12173	0.06918	0.00388	0.02926	0.00217	1.13577	457	375	435	81	431	23	583	43	0.00928074	Concordant	431	23	Concordant	Concordant
7820-027	0.05874	0.00257	0.6652	0.02871	0.08215	0.00129	0.02798	0.00081	2.79857	557	67	518	18	509	8	558	16	0.0176817	Concordant	509	8	Concordant	Concordant
7820-028	0.17447	0.00619	11.1769	0.39055	0.46479	0.00899	0.16385	0.00494	1.61334	2435	88	2424	43	2411	42	2408	44	-0.00985626	Concordant	2435	88	Concordant	Concordant
7820-029	0.11653	0.00277	5.65356	0.13585	0.352	0.00488	0.11303	0.00357	8.7669	1904	24	1924	21	1944	23	2164	65	0.0210084	Concordant	1904	24	Concordant	Concordant
7820-030	0.05357	0.00306	0.50607	0.02843	0.06853	0.00121	0.02296	0.00069	1.81249	353	95	416	19	427	7	459	14	-0.0257611	Concordant	427	7	Concordant	Concordant
7820-031	0.05001	0.00924	0.13546	0.02446	0.01965	0.00083	0.00628	0.00041	1.19053	195	294	129	22	125	5	127	8	0.032	Concordant	125	5	Concordant	Concordant
7820-032	0.04974	0.00613	0.22347	0.02698	0.0326	0.00094	0.01324	0.00049	0.884177	183	217	205	22	207	6	266	10	-0.00966184	Concordant	207	6	Concordant	Concordant
7820-033	0.10273	0.00209	4.46004	0.09279	0.31501	0.00406	0.10157	0.00208	2.83542	1674	20	1724	17	1765	20	1955	38	0.0543608	Concordant	1674	20	Concordant	Concordant
7820-034	0.05894	0.00383	0.67348	0.0429	0.0829	0.00164	0.02646	0.00096	2.00881	565	104	523	26	513	10	528	19	0.0194932	Concordant	513	10	Concordant	Concordant
7820-035	0.04885	0.01151	0.2496	0.05749	0.03707	0.00198	0.01801	0.00139	1.49642	141	338	226	47	235	12	361	28	-0.0382979	Concordant	235	12	Concordant	Concordant
7820-036	0.10949	0.00258	4.84087	0.11528	0.32081	0.00439	0.11925	0.00243	1.37085	1791	24	1792	20	1794	21	2277	44	0.00167504	Concordant	1791	24	Concordant	Concordant
7820-037	0.17146	0.00497	11.367	0.32763	0.48103	0.00799	0.13503	0.00399	2.23442	2572	27	2554	27	2532	35	2560	71	-0.0155521	Concordant	2572	27	Concordant	Concordant
7820-038	0.05586	0.00234	0.59426	0.02454	0.07719	0.00118	0.02181	0.00111	11.157	447	64	474	16	479	7	436	22	-0.0104384	Concordant	479	7	Concordant	Concordant
7820-039	0.05605	0.00458	0.61861	0.04949	0.08009	0.00183	0.02589	0.00099	1.55657	454	138	489	31	497	11	517	20	-0.0160966	Concordant	497	11	Concordant	Concordant
7820-040	0.0603	0.00322	0.80291	0.04211	0.09662	0.00169	0.05065	0.02085	272.148	614	83	598	24	595	10	999	401	0.00504202	Concordant	595	10	Concordant	Concordant
7820-041	0.12731	0.00413	6.76273	0.21733	0.38547	0.00639	0.13697	0.00455	3.78609	2061	34	2081	28	2102	30	2595	81	0.0198933	Concordant	2061	34	Concordant	Concordant
7820-042	0.1098	0.00213	5.1794	0.10302	0.34229	0.00435	0.11054	0.00222	2.95377	1796	19	1849	17	1898	21	2119	40	0.0567929	Concordant	1796	19	Concordant	Concordant
7820-043	0.14681	0.00291	8.93368	0.18118	0.44158	0.00575	0.10075	0.00211	2.184	2309	18	2331	19	2358	26	1940	39	0.0212213	Concordant	2309	18	Concordant	Concordant
7820-044	0.05823	0.02266	0.54761	0.20768	0.06824	0.00652	0.02388	0.00523	2.47565	538	569	443	136	426	39	477	103	0.0399061	Concordant	426	39	Concordant	Concordant
7820-045	0.05238	0.01058	0.39818	0.07854	0.05516	0.00265	0.01916	0.00136	1.16439	302	324	340	57	346	16	384	27	-0.017341	Concordant	346	16	Concordant	Concordant
7820-046	0.05623	0.00315	0.64893	0.03573	0.08374	0.00148	0.02368	0.00067	1.23716	461	91	508	22	518	9	473	13	-0.019305	Concordant	518	9	Concordant	Concordant
7820-047	0.05754	0.00153	0.66726	0.01775	0.08415	0.00111	0.02731	0.0007	6.74624	512	36	519	11	521	7	545	14	-0.00383877	Concordant	521	7	Concordant	Concordant
7820-048	0.05809	0.00719	0.59992	0.07247	0.07495	0.00242	0.02788	0.00205	3.30979	533	211	477	46	466	15	556	40	0.0236052	Concordant	466	15	Concordant	Concordant
7820-049	0.05118	0.00542	0.30435	0.0316	0.04316	0.00112	0.01346	0.00054	1.12884	249	186	270	25	272	7	270	11	-0.00735294	Concordant	272	7	Concordant	Concordant
7820-050	0.12361	0.0036	6.04351	0.17465	0.35479	0.00545	0.11181	0.00364	4.65357	1976	62	1964	26	1952	26	1950	26	-0.0121457	Concordant	1976	62	Concordant	Concordant
7820-051	0.05195	0.00269	0.3342	0.01705	0.04669	0.00077	0.01495	0.00041	1.60484	283	86	293	13	294	5	300	8	-0.00340136	Concordant	294	5	Concordant	Concordant
7820-052	0.05679	0.00304	0.61994	0.0326	0.07922	0.00137	0.02614	0.00076	1.72906	483	85	490	20	491	8	522	15	-0.00203666	Concordant	491	8	Concordant	Concordant
7820-053	0.05075	0.00798	0.23106	0.03551	0.03304	0.00123	0.01259	0.00062	0.947529	229	270	211	29	210	8	253	12	0.0047619	Concordant	210	8	Concordant	Concordant
7820-054	0.05718	0.00418	0.607	0.04347	0.07704	0.00163	0.02788	0.00106	2.0687	498	121	482	27	478	10	556	21	0.0083682	Concordant	478	10	Concordant	Concordant
7820-055	0.05157	0.00436	0.27617	0.02284	0.03887	0.00087	0.01307	0.00042	1.03986	266	147	248	18	246	5	262	8	0.00813008	Concordant	246	5	Concordant	Concordant
7820-056	0.05333	0.00211	0.33123	0.01292	0.04507	0.00066	0.01563	0.00038	1.96446	343	62	291	10	284	4	313	8	0.0246479	Concordant	284	4	Concordant	Concordant
7820-057	0.11424	0.0039	5.49923	0.18556	0.34936	0.00579	0.12179	0.00353	2.38838	1868	37	1900	29	1932	28	2323	64	0.0342612	Concordant	1868	37	Concordant	Concordant
7820-058	0.05376	0.0042	0.38945	0.02982	0.05258	0.00113	0.01906	0.00067	1.56849	361	135	334	22	330	7	382	13	0.0121212	Concordant	330	7	Concordant	Concordant
7820-059	0.11855	0.00298	5.59661	0.14093	0.34261	0.00482	0.09932	0.00237	2.40346	1934	26	1916	22	1899	23	1914	44	-0.0180972	Concordant	1934	26	Concordant	Concordant
7820-060	0.0559	0.0062	0.47633	0.0516	0.06184	0.00178	0.02502	0.00105	1.29113	448	191	396	35	387	11	499	21	0.0232558	Concordant	387	11	Concordant	Concordant
7820-061	0.05433	0.00572	0.42884	0.04416	0.05729	0.00156	0.02059	0.00083	1.20238	385	182	362	31	359	10	412	16	0.00835655	Concordant	359	10	Concordant	Concordant
7820-062	0.05728	0.00221	0.56442	0.02153	0.07152	0.00106	0.02537	0.00064	2.29708	502	58	454	14	445	6	506	13	0.0202247	Concordant	445	6	Concordant	Concordant
7820-063	0.05497	0.00444	0.33876	0.02682	0.04473	0.00097	0.01391	0.00076	3.51616	411	139	296	20	282	6	279	15	0.0496454	Concordant	282	6	Concordant	Concordant
7820-064	0.05846	0.00934	0.71375	0.11123	0.08862	0.00364	0.03434	0.00368	4.30266	547	272	547	66	547	22	682	72	0	Concordant	547	272	Concordant	Concordant
7820-065	0.144	0.00295	8.53501	0.17782	0.4302	0.00561	0.13822	0.00288	2.34517	2276	19	2290	19	2307	25	2617	51	0.0136204	Concordant	2276	19	Concordant	Concordant
7820-066	0.17417	0.00514	11.6202	0.34024	0.48425	0.0081	0.13264	0.0037	1.70097	2598	27	2574	27	2546	35	2517	66	-0.0200154	Concordant	2598	27	Concordant	Concordant
7820-067	0.05808	0.00917	0.56944	0.08767	0.07117	0.00286	0.03689	0.00251	2.31583	533	270	458	57	443	17	732	49	0.03386	Concordant	443	17	Concordant	Concordant
7820-068	0.05495	0.00627	0.55041	0.06136	0.0727	0.00213	0.02839	0.00106	0.89419	410	197	445	40	452	13	566	21	-0.0154867	Concordant	452	13	Concordant	Concordant
7820-069	0.0598	0.00688	0.7544	0.08471	0.09157	0.00284	0.0358	0.00277	4.26822	596	192	571	49	565	17	711	54	0.0106195	Concordant	565	17	Concordant	Concordant
7820-070	0.10638	0.00345	4.16906	0.1336	0.28445	0.00444	0.08657	0.00226	1.85505	1738	36	1668	26	1614	22	1678	42	-0.0713464	Concordant	1738	36	Concordant	Concordant
7820-071	0.11227	0.00313	5.23691	0.14514	0.33858	0.00496	0.11	0.00266	2.02161	1836	29	1859	24	1880	24	2109	48	0.0239651	Concordant	1836	29	Concordant	Concordant
7820-072	0.05707	0.00523	0.57394	0.05137	0.073	0.00183	0.02499	0.005	41.1268	494	154	461	33	454	11	499	99	0.0154185	Concordant	454	11	Concordant	Concordant
7820-073	0.11486	0.00333	5.37337	0.15449	0.33956	0.00508	0.10303	0.00256	1.87636	1878	31	1881	25	1885	24	1982	47	0.00372737	Concordant	1878	31	Concordant	Concordant
7820-074	0.0551	0.00249	0.43033	0.01916	0.0567	0.00089	0.02024	0.00085	7.94775	416	71	363	14	356	5	405	17	0.0196629	Concordant	356	5	Concordant	Concordant
7820-075	0.10845	0.00349	1.32407	0.04172	0.08862	0.00134	0.01156	0.00043	2.87775	1774	36	856	18	547	8	232	9	0.564899	Fail	FALSE		Fail	Fail
7820-076	0.06256	0.00547	1.13378	0.09693	0.13155	0.00335	0.04389	0.00189	1.61305	693	139	770	46	797	19	868	37	-0.033877	Concordant	797	19	Concordant	Concordant
7820-077	0.12481	0.00299	6.39667	0.15369	0.37203	0.00512	0.13173	0.00457	13.205	2026	24	2032	21	2039	24	2501	82	0.00641658	Concordant	2026	24	Concordant	Concordant
7820-078	0.05153	0.00448	0.29405	0.02509	0.04142	0.00091	0.01458	0.00052	1.43445	265	153	262	20	262	6	293	10	0	Concordant	262	20	Concordant	Concordant
7820-079	0.11442	0.00222	5.36398	0.10625	0.3403	0.00426	0.11094	0.00285	25.4815	1871	19	1879	17	1888	20	2126	52	0.00908605	Concordant	1871	19	Concordant	Concordant
7820-080	0.19017	0.00368	13.9583	0.2754	0.53281	0.00677	0.15621	0.00318	2.72092	2744	17	2747	19	2753	28	2934	56	0.00327988	Concordant	2744	17	Concordant	Concordant
7820-081	0.05857	0.00454	0.69654	0.05274	0.08633	0.00193	0.03363	0.00125	1.7741	551	127	537	32	534	11	669	24	0.00561798	Concordant	534	11	Concordant	Concordant
7820-082	0.05424	0.00243	0.47637	0.021	0.06376	0.00099	0.0229	0.0005	0.734084	381	71	396	14	398	6	458	10	-0.00502513	Concordant	398	6	Concordant	Concordant
7820-083	0.05832	0.00232	0.70014	0.02742	0.08715	0.00131	0.02848	0.00103	6.18992	542	59	539	16	539	8	568	20	0	Concordant	539	16	Concordant	Concordant
7820-084	0.10923	0.00339	5.08314	0.15591	0.33782	0.00519	0.09854	0.00251	1.73798	1787	34	1833	26	1876	25	1900	46	0.0498041	Concordant	1787	34	Concordant	Concordant
7820-085	0.21794	0.12454	0.29751	0.09945	0.00991	0.0046	0.0266	0.00263	1.49028	2966	391	264	78	64	29	531	52	3.125	Fail	FALSE		Fail	Fail
7820-086	0.05417	0.0037	0.31824	0.0213	0.04265	0.00083	0.01385	0.00041	1.17421	378	116	281	16	269	5	278	8	0.0446097	Concordant	269	5	Concordant	Concordant
7820-087	0.11317	0.00518	4.94774	0.22119	0.31739	0.0063	0.09639	0.00286	1.12867	1851	52	1810	38	1777	31	1860	53	-0.0399784	Concordant	1851	52	Concordant	Concordant
7820-088	0.05084	0.00504	0.26079	0.02527	0.03724	0.00094	0.01154	0.00044	1.08731	234	172	235	20	236	6	232	9	-0.00423729	Concordant	236	6	Concordant	Concordant
7820-089	0.05301	0.00255	0.29503	0.01396	0.0404	0.00065	0.0132	0.00041	2.82337	329	78	263	11	255	4	265	8	0.0313725	Concordant	255	4	Concordant	Concordant
7820-090	0.05411	0.00237	0.37574	0.01621	0.05042	0.00078	0.01712	0.00049	2.81615	376	69	324	12	317	5	343	10	0.022082	Concordant	317	5	Concordant	Concordant
7820-091	0.0614	0.00331	0.94845	0.05008	0.11215	0.002	0.03415	0.00094	1.09491	653	83	677	26	685	12	679	18	-0.0116788	Concordant	685	12	Concordant	Concordant
7820-092	0.05419	0.00242	0.3225	0.01414	0.04321	0.00067	0.01417	0.00034	1.11034	379	71	284	11	273	4	284	7	0.040293	Concordant	273	4	Concordant	Concordant
7820-093	0.0523	0.00344	0.33459	0.02157	0.04645	0.00088	0.01542	0.00042	0.88599	299	113	293	16	293	5	309	8	0	Concordant	293	16	Concordant	Concordant
7820-094	0.74714	0.05047	951.058	151.353	9.24152	1.44554	18.2155	3.02571	1.06492	4824	104	6964	161	14997	910	59742	3183	2.10883	Fail	FALSE		Fail	Fail
7820-095	0.05073	0.00489	0.29453	0.02774	0.04215	0.00104	0.01371	0.00053	1.19929	229	167	262	22	266	6	275	11	-0.0150376	Concordant	266	6	Concordant	Concordant
7820-096	0.05427	0.00509	0.39436	0.03615	0.05276	0.00131	0.01985	0.00068	0.982974	382	162	338	26	331	8	397	13	0.021148	Concordant	331	8	Concordant	Concordant
7820-097	0.05259	0.00384	0.31804	0.02275	0.0439	0.00088	0.01766	0.00062	2.06957	311	126	280	18	277	5	354	12	0.0108303	Concordant	277	5	Concordant	Concordant
7820-098	0.05697	0.00287	0.58569	0.02899	0.07464	0.00125	0.02585	0.00081	2.57558	490	79	468	19	464	7	516	16	0.00862069	Concordant	464	7	Concordant	Concordant
7820-099	0.05377	0.00353	0.43056	0.0277	0.05814	0.00109	0.01845	0.00063	1.92363	361	111	364	20	364	7	370	13	0	Concordant	364	20	Concordant	Concordant
7820-100	0.05416	0.00515	0.39897	0.03713	0.05348	0.00129	0.01711	0.00102	3.17947	378	167	341	27	336	8	343	20	0.014881	Concordant	336	8	Concordant	Concordant
7820-101	0.12211	0.00429	5.84697	0.20172	0.34764	0.00586	0.12086	0.00371	2.55711	1855	84	1880	36	1904	29	1909	28	0.0264151	Concordant	1855	84	Concordant	Concordant
7820-102	0.05254	0.0171	0.33628	0.1067	0.04647	0.0036	0.01816	0.00253	1.50029	309	459	294	81	293	22	364	50	0.00341297	Concordant	293	22	Concordant	Concordant
7820-103	0.10769	0.00378	4.55448	0.15711	0.30706	0.005	0.09458	0.00213	0.595984	1761	39	1741	29	1726	25	1827	39	-0.0198751	Concordant	1761	39	Concordant	Concordant
7820-104	0.10556	0.00367	4.50058	0.15366	0.30956	0.00499	0.11219	0.0034	3.04034	1724	39	1731	28	1739	25	2149	62	0.0087007	Concordant	1724	39	Concordant	Concordant
7820-105	0.16835	0.00638	11.0688	0.41111	0.47738	0.00943	0.15177	0.00495	1.65193	2541	36	2529	35	2516	41	2856	87	-0.00983865	Concordant	2541	36	Concordant	Concordant
7820-106	0.05783	0.00369	0.66687	0.04164	0.08372	0.00162	0.02728	0.00131	4.25837	523	103	519	25	518	10	544	26	0.0019305	Concordant	518	10	Concordant	Concordant
7820-107	0.04902	0.00456	0.23536	0.02142	0.03486	0.00082	0.01294	0.00064	2.79093	149	160	215	18	221	5	260	13	-0.0271493	Concordant	221	5	Concordant	Concordant
7820-108	0.12868	0.00306	6.83007	0.16224	0.38538	0.0052	0.16473	0.00389	4.13529	2080	23	2090	21	2101	24	3082	68	0.0100962	Concordant	2080	23	Concordant	Concordant
7820-109	0.05839	0.00244	0.66787	0.02739	0.08305	0.00127	0.02777	0.00069	1.50716	544	63	519	17	514	8	554	14	0.00972763	Concordant	514	8	Concordant	Concordant
7820-110	0.12641	0.00341	6.39722	0.17086	0.36744	0.00528	0.11219	0.0027	1.93978	2049	27	2032	23	2017	25	2149	49	-0.0156174	Concordant	2049	27	Concordant	Concordant
7820-111	0.0542	0.00245	0.48719	0.0216	0.06526	0.00102	0.0228	0.00061	2.0109	379	71	403	15	408	6	456	12	-0.0122549	Concordant	408	6	Concordant	Concordant
7820-112	0.05733	0.00276	0.5734	0.02713	0.07262	0.00118	0.02511	0.00073	2.18797	504	75	460	18	452	7	501	14	0.0176991	Concordant	452	7	Concordant	Concordant
7820-113	0.11083	0.00883	4.41981	0.34142	0.28956	0.00888	0.08621	0.00395	1.11398	1813	96	1716	64	1639	44	1671	74	-0.0959735	Concordant	1813	96	Concordant	Concordant
7820-114	0.11211	0.0032	5.04077	0.14225	0.32649	0.00474	0.10254	0.00248	1.84113	1834	30	1826	24	1821	23	1973	45	-0.00708833	Concordant	1834	30	Concordant	Concordant
7820-115	0.04864	0.01788	0.24103	0.08685	0.03598	0.00278	0.01078	0.00135	1.18203	131	492	219	71	228	17	217	27	-0.0394737	Concordant	228	17	Concordant	Concordant
7820-116	0.05524	0.00407	0.5626	0.04061	0.07395	0.00154	0.02226	0.00064	0.70808	422	124	453	26	460	9	445	13	-0.0152174	Concordant	460	9	Concordant	Concordant
7820-117	0.05698	0.00281	0.68459	0.03311	0.08724	0.00144	0.03004	0.00125	6.05532	491	77	530	20	539	9	598	25	-0.0166976	Concordant	539	9	Concordant	Concordant
7820-118	0.05658	0.00839	0.55635	0.08048	0.07139	0.00269	0.03377	0.00245	2.73337	475	255	449	53	445	16	671	48	0.00898876	Concordant	445	16	Concordant	Concordant
7820-119	0.05805	0.00396	0.62341	0.04154	0.07798	0.00158	0.02321	0.00112	3.39983	532	111	492	26	484	9	464	22	0.0165289	Concordant	484	9	Concordant	Concordant
7820-120	0.05326	0.00337	0.49464	0.03066	0.06744	0.00126	0.02013	0.00071	1.97377	340	107	408	21	421	8	403	14	-0.0308789	Concordant	421	8	Concordant	Concordant
7820-121	0.05255	0.00582	0.34306	0.03711	0.0474	0.00133	0.01854	0.00075	1.15661	309	193	299	28	299	8	371	15	0	Concordant	299	28	Concordant	Concordant
7820-122	0.05569	0.00344	0.56157	0.03392	0.07322	0.00137	0.02625	0.0018	12.2114	440	101	453	22	456	8	524	35	-0.00657895	Concordant	456	8	Concordant	Concordant
7820-123	0.12029	0.00329	6.30005	0.17046	0.38031	0.00544	0.11034	0.00422	11.0261	1961	28	2018	24	2078	25	2116	77	0.0596634	Concordant	1961	28	Concordant	Concordant
7820-124	0.04983	0.00606	0.18873	0.02252	0.0275	0.00074	0.01053	0.00049	1.7512	187	218	176	19	175	5	212	10	0.00571429	Concordant	175	5	Concordant	Concordant
7820-125	0.07401	0.01325	1.6287	0.28332	0.15981	0.00842	0.07073	0.00472	1.08317	1042	274	981	109	956	47	1381	89	0.0261506	Concordant	956	47	Concordant	Concordant
7820-126	0.05743	0.00589	0.69306	0.06937	0.08764	0.00243	0.03334	0.00205	3.29474	508	173	535	42	542	14	663	40	-0.0129151	Concordant	542	14	Concordant	Concordant
7820-127	0.07016	0.00642	1.47191	0.13115	0.15234	0.00423	0.05385	0.00364	3.84117	933	138	919	54	914	24	1060	70	0.00547046	Concordant	914	24	Concordant	Concordant
7820-128	0.04999	0.00865	0.14063	0.0239	0.02043	0.00073	0.00804	0.00047	1.52656	195	286	134	21	130	5	162	9	0.0307692	Concordant	130	5	Concordant	Concordant
7820-129	0.05868	0.00289	0.67822	0.03272	0.08393	0.0014	0.0259	0.00074	1.63446	555	76	526	20	520	8	517	15	0.0115385	Concordant	520	8	Concordant	Concordant
7820-130	0.05111	0.00548	0.32233	0.0338	0.0458	0.00124	0.01562	0.00061	1.03528	246	186	284	26	289	8	313	12	-0.017301	Concordant	289	8	Concordant	Concordant
7820-131	0.05175	0.0188	0.33785	0.11984	0.04741	0.00398	0.0161	0.0013	0.457416	274	504	296	91	299	24	323	26	-0.0100334	Concordant	299	24	Concordant	Concordant
7820-132	0.05054	0.01342	0.32267	0.08371	0.04636	0.00284	0.01541	0.00175	1.78991	220	383	284	64	292	17	309	35	-0.0273973	Concordant	292	17	Concordant	Concordant
7820-133	0.11101	0.00313	5.16474	0.14366	0.33787	0.00482	0.10013	0.00254	2.47342	1816	30	1847	24	1876	23	1929	47	0.0330396	Concordant	1816	30	Concordant	Concordant
7820-134	0.05158	0.005	0.24864	0.0236	0.035	0.00084	0.01168	0.00048	1.48232	267	170	225	19	222	5	235	10	0.0135135	Concordant	222	5	Concordant	Concordant
7820-135	0.1321	0.00331	7.04903	0.1746	0.38752	0.00527	0.11315	0.00304	5.54697	2126	25	2118	22	2111	24	2167	55	-0.0070555	Concordant	2126	25	Concordant	Concordant
7820-136	0.05525	0.00289	0.5713	0.02932	0.07509	0.00127	0.0237	0.00071	1.86327	422	84	459	19	467	8	473	14	-0.0171306	Concordant	467	8	Concordant	Concordant
7820-137	0.11507	0.00666	5.32119	0.29925	0.33583	0.00806	0.17775	0.00772	2.90791	1881	67	1872	48	1867	39	3307	132	-0.00744285	Concordant	1881	67	Concordant	Concordant
7820-138	0.05208	0.00515	0.10617	0.01025	0.01481	0.00037	0.00529	0.00028	2.7022	289	172	102	9	95	2	107	6	0.0736842	Concordant	95	2	Concordant	Concordant
7820-139	0.05395	0.00426	0.42101	0.03256	0.05667	0.0012	0.01947	0.0007	1.52948	369	137	357	23	355	7	390	14	0.0056338	Concordant	355	7	Concordant	Concordant
7820-140	0.05376	0.00403	0.33511	0.02453	0.04527	0.00095	0.01756	0.00062	1.75886	361	128	293	19	285	6	352	12	0.0280702	Concordant	285	6	Concordant	Concordant
7820-141	0.05904	0.00304	0.66062	0.0333	0.08126	0.00139	0.02753	0.00079	1.53135	569	80	515	20	504	8	549	16	0.0218254	Concordant	504	8	Concordant	Concordant
7820-142	0.0496	0.0052	0.15398	0.01582	0.02254	0.00056	0.00787	0.00035	1.62841	176	184	145	14	144	4	158	7	0.00694444	Concordant	144	4	Concordant	Concordant
7820-143	0.18364	0.0045	13.1014	0.31735	0.5181	0.00708	0.14434	0.00359	3.40966	2686	23	2687	23	2691	30	2725	63	0.0018615	Concordant	2686	23	Concordant	Concordant
7820-144	0.05311	0.00945	0.36121	0.06276	0.04939	0.0021	0.01621	0.00148	2.36337	333	306	313	47	311	13	325	29	0.00643087	Concordant	311	13	Concordant	Concordant
7820-145	0.10904	0.00999	3.86576	0.34231	0.25748	0.00882	0.11451	0.00925	4.29101	1544	218	1491	83	1454	45	1447	41	-0.0582902	Concordant	1544	218	Concordant	Concordant
7820-146	0.05591	0.00269	0.50704	0.02385	0.06587	0.00107	0.02653	0.00204	31.4387	449	75	416	16	411	6	529	40	0.0121655	Concordant	411	6	Concordant	Concordant
7820-147	0.11346	0.0034	5.42265	0.15965	0.3471	0.00511	0.09806	0.00273	2.89567	1856	32	1888	25	1921	24	1891	50	0.0350216	Concordant	1856	32	Concordant	Concordant
7820-148	0.05691	0.00303	0.51956	0.02703	0.0663	0.00114	0.02133	0.00086	4.21792	488	84	425	18	414	7	427	17	0.02657	Concordant	414	7	Concordant	Concordant
7820-149	0.06529	0.00469	1.14624	0.08024	0.1275	0.00283	0.04296	0.00146	1.1459	784	110	775	38	774	16	850	28	0.00129199	Concordant	774	16	Concordant	Concordant
7820-150	0.05838	0.00354	0.67964	0.04032	0.08455	0.00157	0.02928	0.00107	2.59831	544	97	527	24	523	9	583	21	0.00764818	Concordant	523	9	Concordant	Concordant
7820-151	0.05741	0.00444	0.60704	0.04587	0.0768	0.0017	0.02382	0.00076	0.854232	507	128	482	29	477	10	476	15	0.0104822	Concordant	477	10	Concordant	Concordant
7820-152	0.05329	0.00536	0.32209	0.03159	0.04389	0.00114	0.01885	0.00085	1.97312	341	174	284	24	277	7	377	17	0.0252708	Concordant	277	7	Concordant	Concordant
7820-153	0.17884	0.00494	12.8084	0.34807	0.52015	0.00773	0.14866	0.00478	5.15174	2642	26	2666	26	2700	33	2801	84	0.0219531	Concordant	2642	26	Concordant	Concordant
7820-154	0.05098	0.00523	0.2322	0.02328	0.03308	0.00086	0.01175	0.00067	2.69179	240	178	212	19	210	5	236	13	0.00952381	Concordant	210	5	Concordant	Concordant
7820-155	0.06351	0.00241	1.04357	0.03873	0.11934	0.00178	0.04694	0.00125	2.53718	725	53	726	19	727	10	927	24	-0.00137552	Concordant	727	10	Concordant	Concordant
7820-156	0.05028	0.00253	0.31447	0.01548	0.04542	0.00074	0.01488	0.00041	1.49729	208	84	278	12	286	5	299	8	-0.027972	Concordant	286	5	Concordant	Concordant
7820-157	0.05523	0.01044	0.30293	0.0558	0.03983	0.00183	0.01149	0.00089	1.24638	422	326	269	43	252	11	231	18	0.0674603	Concordant	252	11	Concordant	Concordant
7820-158	0.05489	0.0022	0.56048	0.02203	0.07416	0.00111	0.02419	0.0006	1.38934	408	61	452	14	461	7	483	12	-0.0195228	Concordant	461	7	Concordant	Concordant
7820-159	0.05259	0.00598	0.26072	0.02893	0.036	0.00103	0.01317	0.0006	1.38484	311	197	235	23	228	6	264	12	0.0307018	Concordant	228	6	Concordant	Concordant
7820-160	0.05239	0.00238	0.36563	0.01627	0.05069	0.00079	0.01699	0.00042	1.04829	302	73	316	12	319	5	341	8	-0.00940439	Concordant	319	5	Concordant	Concordant
7820-161	0.05566	0.00348	0.54265	0.03309	0.0708	0.00133	0.02661	0.0014	6.71667	439	102	440	22	441	8	531	28	-0.00226757	Concordant	441	8	Concordant	Concordant
7820-162	0.05733	0.00221	0.65659	0.02481	0.08318	0.00123	0.0269	0.0007	1.87696	504	57	513	15	515	7	537	14	-0.0038835	Concordant	515	7	Concordant	Concordant
7820-163	0.05603	0.00307	0.59315	0.03172	0.07689	0.00134	0.02611	0.00071	1.02557	454	88	473	20	478	8	521	14	-0.0104603	Concordant	478	8	Concordant	Concordant
7820-164	0.12626	0.00333	6.5659	0.16972	0.37769	0.00513	0.10231	0.00244	2.16373	2047	27	2055	23	2065	24	1969	45	0.00879336	Concordant	2047	27	Concordant	Concordant
7820-165	0.04687	0.00426	0.13689	0.01217	0.02121	0.00049	0.00861	0.00044	3.35339	43	152	130	11	135	3	173	9	-0.037037	Concordant	135	3	Concordant	Concordant
7820-166	0.05188	0.00399	0.30418	0.02282	0.04258	0.0009	0.01561	0.00052	1.29734	280	133	270	18	269	6	313	10	0.00371747	Concordant	269	6	Concordant	Concordant
7820-167	0.05044	0.00315	0.29356	0.01793	0.04227	0.00076	0.01347	0.00044	1.80594	215	108	261	14	267	5	270	9	-0.0224719	Concordant	267	5	Concordant	Concordant
7820-168	0.05551	0.00314	0.48448	0.02676	0.06338	0.00112	0.02046	0.00063	1.62601	433	91	401	18	396	7	409	12	0.0126263	Concordant	396	7	Concordant	Concordant
7820-169	0.11707	0.00364	5.525	0.168	0.34276	0.00511	0.09897	0.00284	2.98231	1912	33	1904	26	1900	25	1907	52	-0.00627615	Concordant	1912	33	Concordant	Concordant
7820-170	0.11131	0.00389	4.87126	0.16584	0.31784	0.00506	0.10654	0.00299	1.99468	1821	39	1797	29	1779	25	2046	55	-0.0230643	Concordant	1821	39	Concordant	Concordant
7820-171	0.05128	0.00508	0.36927	0.03573	0.05231	0.00133	0.01849	0.00107	3.24059	253	171	319	26	329	8	370	21	-0.0303951	Concordant	329	8	Concordant	Concordant
7820-172	0.05227	0.0052	0.32579	0.03164	0.04527	0.00116	0.01312	0.00063	1.61448	297	172	286	24	285	7	263	13	0.00350877	Concordant	285	7	Concordant	Concordant
7820-173	0.06498	0.00558	1.14363	0.09566	0.12784	0.00325	0.04039	0.00213	2.35403	774	134	774	45	776	19	800	41	-0.00257732	Concordant	776	19	Concordant	Concordant
7820-174	0.05766	0.01273	0.69469	0.14948	0.0875	0.00487	0.03968	0.00426	2.53971	517	370	536	90	541	29	787	83	-0.00924214	Concordant	541	29	Concordant	Concordant
7820-175	0.11851	0.00416	5.92242	0.20237	0.36296	0.00587	0.11013	0.0042	5.30112	1934	38	1965	30	1996	28	2112	76	0.0320579	Concordant	1934	38	Concordant	Concordant
7820-176	0.10774	0.00507	4.84069	0.22158	0.32632	0.00641	0.12421	0.00506	3.39753	1762	55	1792	39	1821	31	2366	91	0.0334847	Concordant	1762	55	Concordant	Concordant
7820-177	0.05323	0.00874	0.29218	0.04678	0.03987	0.00159	0.01483	0.00092	1.3106	339	283	260	37	252	10	298	18	0.031746	Concordant	252	10	Concordant	Concordant
7820-178	0.11106	0.00376	5.06275	0.16704	0.3311	0.00515	0.09514	0.0027	2.07396	1817	37	1830	28	1844	25	1837	50	0.0148597	Concordant	1817	37	Concordant	Concordant
7820-179	0.11185	0.00334	5.16553	0.15054	0.33544	0.00481	0.10601	0.00262	1.58632	1830	32	1847	25	1865	23	2037	48	0.0191257	Concordant	1830	32	Concordant	Concordant
7820-180	0.15436	0.00397	9.82807	0.24731	0.46244	0.00615	0.14235	0.00332	2.46706	2395	25	2419	23	2450	27	2690	59	0.0229645	Concordant	2395	25	Concordant	Concordant
7820-181	0.07832	0.00309	1.95695	0.07518	0.18147	0.00287	0.09417	0.00249	1.89768	1155	51	1101	26	1075	16	1819	46	-0.0692641	Concordant	1155	51	Concordant	Concordant
7820-182	0.05362	0.00454	0.39704	0.0328	0.05378	0.00123	0.02008	0.00073	1.32229	355	146	339	24	338	8	402	14	0.00295858	Concordant	338	8	Concordant	Concordant
7820-183	0.04961	0.00444	0.15802	0.01383	0.02314	0.00053	0.00771	0.00031	1.64982	177	154	149	12	147	3	155	6	0.0136054	Concordant	147	3	Concordant	Concordant
7820-184	0.05441	0.00568	0.49055	0.0499	0.06549	0.0018	0.02737	0.00155	2.60628	388	179	405	34	409	11	546	30	-0.00977995	Concordant	409	11	Concordant	Concordant
7820-185	0.0582	0.00281	0.69755	0.0328	0.08705	0.00143	0.03507	0.00102	2.10332	537	74	537	20	538	8	697	20	-0.00185874	Concordant	538	8	Concordant	Concordant
7820-186	0.05838	0.00373	0.61372	0.03821	0.07636	0.00148	0.02605	0.00085	1.42247	544	102	486	24	474	9	520	17	0.0253165	Concordant	474	9	Concordant	Concordant
7820-187	0.0513	0.00253	0.35357	0.01705	0.05006	0.0008	0.01507	0.00044	1.70364	254	81	307	13	315	5	302	9	-0.0253968	Concordant	315	5	Concordant	Concordant
7820-188	0.05298	0.00417	0.35904	0.02754	0.04923	0.00106	0.01618	0.0007	2.31556	328	135	311	21	310	7	324	14	0.00322581	Concordant	310	7	Concordant	Concordant
7820-189	0.05202	0.00253	0.23049	0.01094	0.03218	0.00051	0.02157	0.00057	2.00909	286	79	211	9	204	3	431	11	0.0343137	Concordant	204	3	Concordant	Concordant
7820-190	0.04697	0.01705	0.16319	0.05788	0.02524	0.00203	0.00828	0.0009	0.87886	48	469	153	51	161	13	167	18	-0.0496894	Concordant	161	13	Concordant	Concordant
7820-191	0.05099	0.00532	0.25057	0.02549	0.03569	0.00094	0.01319	0.00068	2.20256	240	180	227	21	226	6	265	14	0.00442478	Concordant	226	6	Concordant	Concordant
7820-192	0.10974	0.00356	4.95585	0.1559	0.32802	0.00489	0.12637	0.00483	11.2127	1795	36	1812	27	1829	24	2405	87	0.0189415	Concordant	1795	36	Concordant	Concordant
7820-193	0.11979	0.00449	6.13214	0.22307	0.37181	0.00627	0.11849	0.00575	8.91367	1953	41	1995	32	2038	29	2263	104	0.0435228	Concordant	1953	41	Concordant	Concordant
7820-194	0.10899	0.003	4.95767	0.13239	0.3304	0.00444	0.10009	0.00259	6.16433	1783	29	1812	23	1840	22	1928	48	0.0319686	Concordant	1783	29	Concordant	Concordant
7820-195	0.05016	0.00257	0.21682	0.01083	0.0314	0.00051	0.01061	0.00036	3.40177	202	86	199	9	199	3	213	7	0	Concordant	199	9	Concordant	Concordant
7820-196	0.09903	0.00307	3.69714	0.11106	0.27118	0.00386	0.10441	0.00275	3.11716	1606	35	1571	24	1547	20	2007	50	-0.0367372	Concordant	1606	35	Concordant	Concordant
7820-197	0.05861	0.00248	0.62932	0.02589	0.078	0.0012	0.02717	0.00079	2.52935	553	63	496	16	484	7	542	16	0.0247934	Concordant	484	7	Concordant	Concordant
7820-198	0.06123	0.00244	0.95276	0.03693	0.11303	0.00171	0.0335	0.00094	2.05976	647	57	680	19	690	10	666	18	-0.0144928	Concordant	690	10	Concordant	Concordant
7820-199	0.05236	0.0033	0.24788	0.01524	0.03439	0.00064	0.01351	0.00059	4.55988	301	106	225	12	218	4	271	12	0.0321101	Concordant	218	4	Concordant	Concordant
7820-200	0.05783	0.00512	0.59213	0.05106	0.07437	0.00183	0.02236	0.00188	7.10137	523	147	472	33	462	11	447	37	0.021645	Concordant	462	11	Concordant	Concordant
7820-201	0.0537	0.00461	0.32087	0.02685	0.0434	0.001	0.01487	0.00062	1.73247	358	148	283	21	274	6	298	12	0.0328467	Concordant	274	6	Concordant	Concordant
7820-202	0.05009	0.0135	0.13356	0.03518	0.01937	0.00116	0.00758	0.00052	0.73867	199	384	127	32	124	7	153	10	0.0241935	Concordant	124	7	Concordant	Concordant
7820-203	0.11513	0.00379	5.39287	0.17201	0.34023	0.00512	0.10754	0.00319	3.34877	1882	36	1884	27	1888	25	2065	58	0.0031881	Concordant	1882	36	Concordant	Concordant
7820-204	0.06017	0.0061	0.7587	0.07485	0.09159	0.00257	0.04231	0.00216	2.36235	610	166	573	43	565	15	838	42	0.0141593	Concordant	565	15	Concordant	Concordant
7820-205	0.18007	0.00517	12.4525	0.34612	0.5023	0.00709	0.14127	0.0035	1.30358	2654	28	2639	26	2624	30	2671	62	-0.0113037	Concordant	2654	28	Concordant	Concordant
7820-206	0.0576	0.0063	0.57758	0.06178	0.07283	0.00222	0.01419	0.00072	0.902452	515	183	463	40	453	13	285	14	0.0220751	Concordant	453	13	Concordant	Concordant
7820-207	0.061	0.0106	0.75322	0.12746	0.08969	0.0041	0.02351	0.00235	2.03788	639	292	570	74	554	24	470	46	0.0288809	Concordant	554	24	Concordant	Concordant
7820-208	0.12549	0.0047	6.31672	0.22859	0.36562	0.00614	0.10692	0.0032	1.66142	2036	40	2021	32	2009	29	2053	58	-0.0132613	Concordant	2036	40	Concordant	Concordant
7820-209	0.05951	0.00437	0.72833	0.05206	0.08889	0.0019	0.03387	0.00145	2.66901	586	118	556	31	549	11	673	28	0.0127505	Concordant	549	11	Concordant	Concordant
7820-210	0.05924	0.00445	0.71846	0.05264	0.0881	0.0019	0.03322	0.0017	3.91237	576	122	550	31	544	11	661	33	0.0110294	Concordant	544	11	Concordant	Concordant

## Sheet: AMK78-18
Raw data of zircon U-Pb ages of sample AMK78-18
										Corrected Ages（Ma）
Grain name	207Pb/206Pb	1σ	207Pb/235U	1σ	206Pb/238U	1σ	208Pb/232Th	1σ	U/Th	207Pb/206Pb	1σ	207Pb/235U	1σ	206Pb/238U	1σ	208Pb/232Th	1σ	Discordance	Corrected comment	Best Age（Ma）	1σ	Determine whether it is Concordant or not	Final Corrected comment
7818-001	0.05368	0.00497	0.36385	0.03292	0.04927	0.00121	0.01561	0.00064	1.44787	358	160	315	25	310	7	313	13	0.016129	Concordant	310	7	Concordant	Concordant
7818-002	0.0522	0.00177	0.28546	0.00962	0.03975	0.00056	0.01393	0.0003	1.39771	294	51	255	8	251	3	280	6	0.0159363	Concordant	251	3	Concordant	Concordant
7818-003	0.05884	0.00238	0.78822	0.03137	0.09737	0.00149	0.03229	0.0011	5.28604	561	60	590	18	599	9	642	22	-0.015025	Concordant	599	9	Concordant	Concordant
7818-004	0.1089	0.00311	4.82366	0.13662	0.32194	0.00476	0.09446	0.00227	1.7702	1781	30	1789	24	1799	23	1824	42	0.0101067	Concordant	1781	30	Concordant	Concordant
7818-005	0.06058	0.00664	0.85113	0.09096	0.1021	0.00308	0.03898	0.00158	1.04039	624	180	625	50	627	18	773	31	-0.00318979	Concordant	627	18	Concordant	Concordant
7818-006	0.05262	0.00512	0.23063	0.02197	0.03185	0.00079	0.01024	0.00052	2.28604	312	170	211	18	202	5	206	10	0.0445545	Concordant	202	5	Concordant	Concordant
7818-007	0.05351	0.0106	0.37648	0.07278	0.05113	0.00242	0.0216	0.00245	3.98043	350	327	324	54	321	15	432	48	0.00934579	Concordant	321	15	Concordant	Concordant
7818-008	0.05283	0.00493	0.33114	0.03019	0.04555	0.00112	0.01551	0.00045	0.58546	322	162	290	23	287	7	311	9	0.010453	Concordant	287	7	Concordant	Concordant
7818-009	0.05151	0.00268	0.22119	0.01131	0.03121	0.00052	0.01001	0.00032	2.77774	264	87	203	9	198	3	201	6	0.0252525	Concordant	198	3	Concordant	Concordant
7818-010	0.10421	0.00231	1.58295	0.03531	0.11039	0.00144	0.08414	0.0017	3.53153	1700	23	964	14	675	8	1633	32	0.428148	Fail	FALSE		Fail	Fail
7818-011	0.05282	0.00501	0.31824	0.02947	0.04378	0.00109	0.01483	0.00063	1.60819	321	164	281	23	276	7	298	13	0.0181159	Concordant	276	7	Concordant	Concordant
7818-012	0.07487	0.00919	0.3456	0.04104	0.03354	0.00118	0.01182	0.00092	2.96455	1065	184	301	31	213	7	238	18	0.413146	Fail	FALSE		Fail	Fail
7818-013	0.11679	0.00282	5.30102	0.12822	0.3298	0.00452	0.1019	0.00219	1.58568	1827	68	1827	29	1827	23	1827	23	0	Concordant	1827	68	Concordant	Concordant
7818-014	0.10838	0.00299	4.91892	0.1349	0.32976	0.00478	0.09416	0.00425	15.2684	1772	29	1806	23	1837	23	1819	79	0.0366817	Concordant	1772	29	Concordant	Concordant
7818-015	0.11671	0.00305	5.49318	0.14318	0.34196	0.00487	0.0935	0.00217	1.7965	1906	27	1900	22	1896	23	1807	40	-0.00524659	Concordant	1906	27	Concordant	Concordant
7818-016	0.12513	0.00645	6.51038	0.32747	0.37801	0.00861	0.12897	0.00998	8.84338	2031	57	2047	44	2067	40	2452	179	0.0177253	Concordant	2031	57	Concordant	Concordant
7818-017	0.05286	0.00439	0.22589	0.01833	0.03105	0.00069	0.01131	0.00039	1.30656	323	144	207	15	197	4	227	8	0.0507614	Concordant	197	4	Concordant	Concordant
7818-018	0.08932	0.00411	2.94454	0.13268	0.23951	0.00442	0.08603	0.00405	5.97383	1411	58	1393	34	1384	23	1668	75	-0.0191354	Concordant	1411	58	Concordant	Concordant
7818-019	0.09539	0.00302	3.7679	0.11781	0.28699	0.00434	0.08691	0.00206	1.4199	1536	36	1586	25	1626	22	1684	38	0.0585938	Concordant	1536	36	Concordant	Concordant
7818-020	0.10498	0.00353	4.19192	0.13882	0.2901	0.00461	0.11119	0.00282	1.84971	1714	38	1672	27	1642	23	2131	51	-0.042007	Concordant	1714	38	Concordant	Concordant
7818-021	0.05659	0.01193	0.51859	0.10657	0.06656	0.00348	0.02278	0.00138	0.702592	476	355	424	71	415	21	455	27	0.0216867	Concordant	415	21	Concordant	Concordant
7818-022	0.17077	0.00392	11.584	0.26721	0.49275	0.00683	0.15538	0.00354	2.33655	2565	21	2571	22	2583	29	2919	62	0.00701754	Concordant	2565	21	Concordant	Concordant
7818-023	0.18689	0.00386	13.916	0.29111	0.54089	0.00705	0.15285	0.00395	10.3048	2715	18	2744	20	2787	29	2875	69	0.0265193	Concordant	2715	18	Concordant	Concordant
7818-024	0.08183	0.00572	0.38551	0.02608	0.03422	0.00078	0.00865	0.00025	0.541989	1241	97	331	19	217	5	174	5	0.525346	Fail	FALSE		Fail	Fail
7818-025	0.07851	0.00956	0.69456	0.08174	0.06426	0.00231	0.0215	0.0011	1.05733	1160	178	536	49	401	14	430	22	0.336658	Fail	FALSE		Fail	Fail
7818-026	0.05241	0.00505	0.22187	0.0209	0.03075	0.00077	0.01246	0.00055	2.11401	303	167	203	17	195	5	250	11	0.0410256	Concordant	195	5	Concordant	Concordant
7818-027	0.11539	0.00423	5.37808	0.19368	0.33854	0.00582	0.09066	0.00227	0.887726	1886	40	1881	31	1880	28	1754	42	-0.00318134	Concordant	1886	40	Concordant	Concordant
7818-028	0.1101	0.00283	4.7946	0.12276	0.31629	0.0044	0.05637	0.00124	0.96526	1801	27	1784	22	1772	22	1108	24	-0.0161022	Concordant	1801	27	Concordant	Concordant
7818-029	0.05722	0.0036	0.69136	0.04258	0.08775	0.00168	0.07439	0.00533	28.5685	500	102	534	26	542	10	1450	100	-0.0147601	Concordant	542	10	Concordant	Concordant
7818-030	0.09474	0.01085	2.1373	0.23636	0.16385	0.0063	0.07585	0.00721	4.84993	1242	288	1052	87	963	35	948	29	0.0924195	Concordant	963	35	Concordant	Concordant
7818-031	0.05566	0.00409	0.48269	0.03469	0.06298	0.00132	0.02107	0.00072	1.49943	439	123	400	24	394	8	421	14	0.0152284	Concordant	394	8	Concordant	Concordant
7818-032	0.05431	0.01168	0.36596	0.07678	0.04893	0.00254	0.01654	0.00126	1.13791	384	348	317	57	308	16	332	25	0.0292208	Concordant	308	16	Concordant	Concordant
7818-033	0.0607	0.00229	1.04581	0.03888	0.12512	0.00187	0.04032	0.001	1.86603	629	54	727	19	760	11	799	19	-0.0434211	Concordant	760	11	Concordant	Concordant
7818-034	0.05696	0.00628	0.60078	0.06465	0.07659	0.00223	0.02863	0.00168	2.62475	490	188	478	41	476	13	571	33	0.00420168	Concordant	476	13	Concordant	Concordant
7818-035	0.10652	0.00299	4.38754	0.1222	0.2991	0.0043	0.08558	0.00195	1.37628	1741	30	1710	23	1687	21	1660	36	-0.0310167	Concordant	1741	30	Concordant	Concordant
7818-036	0.09994	0.00391	4.0256	0.15467	0.29249	0.00502	0.08947	0.00209	0.623512	1623	46	1639	31	1654	25	1732	39	0.0191004	Concordant	1623	46	Concordant	Concordant
7818-037	0.11434	0.00245	5.39572	0.11672	0.34267	0.0044	0.10498	0.00225	4.81364	1870	21	1884	19	1900	21	2018	41	0.0160428	Concordant	1870	21	Concordant	Concordant
7818-038	0.06132	0.0038	0.83301	0.05046	0.09865	0.00192	0.03175	0.00099	1.40437	650	97	615	28	606	11	632	19	0.0148515	Concordant	606	11	Concordant	Concordant
7818-039	0.15869	0.00593	10.2543	0.37633	0.46922	0.00898	0.17534	0.00606	2.57798	2442	37	2458	34	2480	39	3265	104	0.015561	Concordant	2442	37	Concordant	Concordant
7818-040	0.12114	0.00312	5.79901	0.14872	0.34759	0.00485	0.09656	0.00223	1.90743	1973	26	1946	22	1923	23	1863	41	-0.0253421	Concordant	1973	26	Concordant	Concordant
7818-041	0.2303	0.00508	19.8178	0.44052	0.62478	0.00831	0.16314	0.00346	1.40033	3054	19	3083	21	3129	33	3055	60	0.024558	Concordant	3054	19	Concordant	Concordant
7818-042	0.05752	0.00246	0.66725	0.02804	0.08422	0.0013	0.02767	0.00064	0.898252	512	65	519	17	521	8	552	13	-0.00383877	Concordant	521	8	Concordant	Concordant
7818-043	0.05371	0.01478	0.29746	0.07985	0.04021	0.00261	0.01609	0.00141	1.14119	359	409	264	62	254	16	323	28	0.0393701	Concordant	254	16	Concordant	Concordant
7818-044	0.0533	0.00239	0.33319	0.0147	0.04539	0.00071	0.01469	0.00036	1.0989	342	71	292	11	286	4	295	7	0.020979	Concordant	286	4	Concordant	Concordant
7818-045	0.05136	0.00478	0.33614	0.0306	0.04752	0.00115	0.01945	0.00074	1.61048	257	162	294	23	299	7	389	15	-0.0167224	Concordant	299	7	Concordant	Concordant
7818-046	0.05707	0.00577	0.6032	0.0596	0.07673	0.00209	0.02304	0.00118	1.76179	494	171	479	38	477	13	460	23	0.00419287	Concordant	477	13	Concordant	Concordant
7818-047	0.05498	0.00383	0.44767	0.0305	0.05912	0.00119	0.02053	0.00055	0.69016	411	117	376	21	370	7	411	11	0.0162162	Concordant	370	7	Concordant	Concordant
7818-048	0.11218	0.00331	5.19991	0.15189	0.33652	0.00497	0.09787	0.00272	3.23793	1835	32	1853	25	1870	24	1887	50	0.0190736	Concordant	1835	32	Concordant	Concordant
7818-049	0.20328	0.00451	16.1044	0.35957	0.57512	0.0075	0.16755	0.00367	3.62133	2853	20	2883	21	2929	31	3131	64	0.0266386	Concordant	2853	20	Concordant	Concordant
7818-050	0.05405	0.00664	0.37374	0.04485	0.0502	0.00156	0.01531	0.00067	0.886669	373	213	322	33	316	10	307	13	0.0189873	Concordant	316	10	Concordant	Concordant
7818-051	0.06009	0.0021	0.75593	0.02614	0.09132	0.00132	0.03388	0.00094	4.42839	607	50	572	15	563	8	673	18	0.0159858	Concordant	563	8	Concordant	Concordant
7818-052	0.05469	0.00235	0.41502	0.01751	0.05508	0.00084	0.01728	0.00048	2.35212	400	67	352	13	346	5	346	10	0.017341	Concordant	346	5	Concordant	Concordant
7818-053	0.10844	0.0027	4.84334	0.12051	0.32418	0.00435	0.09496	0.0021	1.78267	1773	26	1792	21	1810	21	1834	39	0.0208686	Concordant	1773	26	Concordant	Concordant
7818-054	0.22134	0.00513	18.2959	0.42492	0.59997	0.00797	0.16246	0.00486	17.8766	2990	21	3005	22	3030	32	3043	85	0.0133779	Concordant	2990	21	Concordant	Concordant
7818-055	0.05579	0.0062	0.55879	0.06067	0.07269	0.00211	0.02564	0.00176	3.58248	444	191	451	40	452	13	512	35	-0.00221239	Concordant	452	13	Concordant	Concordant
7818-056	0.09881	0.00967	1.47431	0.13886	0.10829	0.00356	0.03707	0.00379	6.04932	1602	127	920	57	663	21	736	74	0.387632	Fail	FALSE		Fail	Fail
7818-057	0.05661	0.00528	0.52498	0.04781	0.06731	0.0017	0.02658	0.00128	2.4575	476	158	428	32	420	10	530	25	0.0190476	Concordant	420	10	Concordant	Concordant
7818-058	0.11205	0.00299	5.20144	0.13817	0.33692	0.00467	0.10086	0.00241	2.51921	1833	28	1853	23	1872	23	1942	44	0.0212766	Concordant	1833	28	Concordant	Concordant
7818-059	0.11108	0.00307	5.15397	0.14149	0.33674	0.00475	0.10472	0.00367	12.5805	1817	30	1845	23	1871	23	2013	67	0.0297193	Concordant	1817	30	Concordant	Concordant
7818-060	0.66814	0.05445	47.4331	3.57753	0.51523	0.03252	0.41114	0.01864	0.481414	2957	3272	1671	816	844	221	751	250	0.979858	OK	2957	3272	Fail	OK
7818-061	0.04906	0.00412	0.15145	0.01246	0.0224	0.00049	0.00672	0.00019	0.463473	151	144	143	11	143	3	135	4	0	Concordant	143	11	Concordant	Concordant
7818-062	0.04849	0.00822	0.11206	0.01862	0.01677	0.00062	0.00599	0.00034	1.29217	123	270	108	17	107	4	121	7	0.00934579	Concordant	107	4	Concordant	Concordant
7818-063	0.05574	0.01305	0.5079	0.11602	0.06612	0.00374	0.02198	0.00151	0.752582	442	377	417	78	413	23	439	30	0.00968523	Concordant	413	23	Concordant	Concordant
7818-064	0.11156	0.01205	2.61445	0.27138	0.17006	0.00659	0.0283	0.00354	3.28149	1825	132	1305	76	1012	36	564	70	-0.445479	Fail	FALSE		Fail	Fail
7818-065	0.06457	0.0064	1.25657	0.12148	0.14121	0.00404	0.05311	0.00259	1.82233	760	157	826	55	852	23	1046	50	-0.0305164	Concordant	852	23	Concordant	Concordant
7818-066	0.05562	0.00749	0.57563	0.07574	0.0751	0.00257	0.02325	0.00163	2.21315	437	232	462	49	467	15	465	32	-0.0107066	Concordant	467	15	Concordant	Concordant
7818-067	0.16837	0.00464	10.9621	0.29963	0.47243	0.00685	0.1701	0.00588	11.048	2542	27	2520	25	2494	30	3175	102	-0.0188828	Concordant	2542	27	Concordant	Concordant
7818-068	0.1829	0.00477	13.3579	0.34651	0.52993	0.00739	0.14485	0.00372	3.85671	2679	25	2705	25	2741	31	2734	66	0.023143	Concordant	2679	25	Concordant	Concordant
7818-069	0.05154	0.00397	0.30803	0.02324	0.04337	0.00091	0.01303	0.00051	1.80934	265	133	273	18	274	6	262	10	-0.00364964	Concordant	274	6	Concordant	Concordant
7818-070	0.10106	0.00281	3.9728	0.10933	0.28525	0.00395	0.08847	0.00208	1.83202	1644	31	1629	22	1618	20	1713	39	-0.0158151	Concordant	1644	31	Concordant	Concordant
7818-071	0.05862	0.00573	0.67948	0.06493	0.0841	0.00222	0.02948	0.00113	1.0639	553	164	526	39	521	13	587	22	0.00959693	Concordant	521	13	Concordant	Concordant
7818-072	0.055	0.00558	0.45345	0.04493	0.05982	0.0016	0.02436	0.00093	1.13898	412	175	380	31	375	10	486	18	0.0133333	Concordant	375	10	Concordant	Concordant
7818-073	0.11784	0.0034	5.61427	0.15997	0.34566	0.00491	0.18881	0.0056	11.0148	1924	31	1918	25	1914	24	3496	95	-0.00519751	Concordant	1924	31	Concordant	Concordant
7818-074	0.057	0.00282	0.6599	0.03205	0.08399	0.0014	0.02784	0.00076	1.24859	492	78	515	20	520	8	555	15	-0.00961538	Concordant	520	8	Concordant	Concordant
7818-075	0.11314	0.00368	5.38375	0.17264	0.34522	0.00527	0.09664	0.00259	1.87208	1850	36	1882	27	1912	25	1865	48	0.0335135	Concordant	1850	36	Concordant	Concordant
7818-076	0.05371	0.00321	0.40583	0.02373	0.05481	0.001	0.01755	0.00053	1.29399	359	99	346	17	344	6	352	11	0.00581395	Concordant	344	6	Concordant	Concordant
7818-077	0.05159	0.00308	0.1684	0.00986	0.02368	0.00042	0.00775	0.00023	1.27525	267	102	158	9	151	3	156	5	0.0463576	Concordant	151	3	Concordant	Concordant
7818-078	0.15723	0.00518	7.89682	0.25505	0.36436	0.00584	0.12799	0.00906	32.7124	2418	60	2214	28	2001	27	1956	28	-0.172457	OK	2418	60	Fail	OK
7818-079	0.10784	0.00549	4.88491	0.24262	0.32862	0.00684	0.11012	0.00529	4.13398	1763	60	1800	42	1832	33	2112	96	0.0391378	Concordant	1763	60	Concordant	Concordant
7818-080	0.18745	0.0051	13.1822	0.35551	0.51016	0.00711	0.07702	0.00197	2.36025	2720	26	2693	25	2657	30	1500	37	-0.0231618	Concordant	2720	26	Concordant	Concordant
7818-081	0.1633	0.00483	10.696	0.31229	0.4751	0.00698	0.15289	0.00531	10.2598	2490	30	2497	27	2506	31	2876	93	0.0064257	Concordant	2490	30	Concordant	Concordant
7818-082	0.05717	0.00372	0.61045	0.03884	0.07745	0.00152	0.0263	0.00089	1.62987	498	106	484	24	481	9	525	18	0.00623701	Concordant	481	9	Concordant	Concordant
7818-083	0.05426	0.00332	0.48055	0.02877	0.06424	0.00119	0.01964	0.00063	1.46005	382	101	398	20	401	7	393	12	-0.0074813	Concordant	401	7	Concordant	Concordant
7818-084	0.05802	0.00842	0.5517	0.07806	0.06897	0.00256	0.0207	0.00094	0.629928	531	248	446	51	430	15	414	19	0.0372093	Concordant	430	15	Concordant	Concordant
7818-085	0.07956	0.00237	2.24771	0.06597	0.20491	0.00285	0.06104	0.00155	3.57868	1186	36	1196	21	1202	15	1198	30	0.0134907	Concordant	1186	36	Concordant	Concordant
7818-086	0.0523	0.00478	0.34306	0.03064	0.04758	0.00114	0.01625	0.00071	1.89594	299	158	299	23	300	7	326	14	-0.00333333	Concordant	300	7	Concordant	Concordant
7818-087	0.059	0.00738	0.7074	0.0863	0.08696	0.00286	0.03392	0.00201	2.07652	567	211	543	51	538	17	674	39	0.00929368	Concordant	538	17	Concordant	Concordant
7818-088	0.06559	0.00471	1.00337	0.07028	0.11096	0.00244	0.0406	0.00135	1.11165	793	110	706	36	678	14	804	26	0.0412979	Concordant	678	14	Concordant	Concordant
7818-089	0.05606	0.00289	0.53505	0.027	0.06923	0.00117	0.02179	0.00073	2.68317	455	82	435	18	432	7	436	14	0.00694444	Concordant	432	7	Concordant	Concordant
7818-090	0.08293	0.02239	0.74414	0.19379	0.06508	0.00507	0.02334	0.00174	0.488064	1268	416	565	113	406	31	466	34	0.391626	Fail	FALSE		Fail	Fail
7818-091	0.05172	0.00461	0.34728	0.0303	0.0487	0.00112	0.01504	0.00075	2.54221	273	156	303	23	307	7	302	15	-0.0130293	Concordant	307	7	Concordant	Concordant
7818-092	0.06679	0.00321	1.29649	0.06099	0.14077	0.00241	0.06497	0.00174	0.987733	831	69	844	27	849	14	1272	33	-0.00588928	Concordant	849	14	Concordant	Concordant
7818-093	0.05396	0.00287	0.50259	0.02617	0.06754	0.00116	0.02313	0.0007	1.65072	369	86	413	18	421	7	462	14	-0.0190024	Concordant	421	7	Concordant	Concordant
7818-094	0.09894	0.00364	3.64007	0.13119	0.26681	0.0042	0.10684	0.00292	1.8013	1604	44	1558	29	1525	21	2052	53	-0.0492519	Concordant	1604	44	Concordant	Concordant
7818-095	0.05346	0.00823	0.37468	0.05632	0.05082	0.00191	0.01856	0.00098	1.06409	348	269	323	42	320	12	372	19	0.009375	Concordant	320	12	Concordant	Concordant
7818-096	0.11035	0.0049	4.83062	0.20921	0.31745	0.00584	0.10668	0.00345	1.78661	1805	52	1790	36	1777	29	2049	63	-0.0155125	Concordant	1805	52	Concordant	Concordant
7818-097	0.06472	0.00284	1.20331	0.05177	0.13482	0.00217	0.04529	0.00129	1.69481	765	63	802	24	815	12	895	25	-0.0159509	Concordant	815	12	Concordant	Concordant
7818-098	0.08413	0.00451	2.55125	0.13342	0.21991	0.0043	0.09614	0.00613	12.7347	1296	71	1287	38	1281	23	1855	113	-0.0115741	Concordant	1296	71	Concordant	Concordant
7818-099	0.05279	0.00309	0.36483	0.02086	0.05011	0.0009	0.01644	0.00052	1.5753	320	97	316	16	315	6	330	10	0.0031746	Concordant	315	6	Concordant	Concordant
7818-100	0.05264	0.00327	0.28725	0.01745	0.03957	0.00073	0.01362	0.00042	1.16235	313	105	256	14	250	5	273	8	0.024	Concordant	250	5	Concordant	Concordant
7818-101	0.05865	0.00301	0.75485	0.03789	0.09332	0.0016	0.03202	0.00092	1.08272	554	79	571	22	575	9	637	18	-0.00695652	Concordant	575	9	Concordant	Concordant
7818-102	0.05606	0.01496	0.37271	0.09701	0.04821	0.00308	0.01205	0.00119	0.947848	455	422	322	72	304	19	242	24	0.0592105	Concordant	304	19	Concordant	Concordant
7818-103	0.05183	0.00681	0.32406	0.04161	0.04534	0.00144	0.01481	0.00069	0.97228	278	230	285	32	286	9	297	14	-0.0034965	Concordant	286	9	Concordant	Concordant
7818-104	0.07404	0.00457	1.62661	0.09788	0.15929	0.00328	0.04805	0.00219	2.96875	1043	88	981	38	953	18	949	42	0.0293809	Concordant	953	18	Concordant	Concordant
7818-105	0.12263	0.00409	6.27522	0.20503	0.37101	0.00552	0.11272	0.00315	2.86184	1995	37	2015	29	2034	26	2159	57	0.0195489	Concordant	1995	37	Concordant	Concordant
7818-106	0.04881	0.02078	0.269	0.1128	0.03996	0.00312	0.01551	0.00146	0.839112	139	594	242	90	253	19	311	29	-0.0434783	Concordant	253	19	Concordant	Concordant
7818-107	0.11905	0.00419	5.46103	0.18813	0.33257	0.00512	0.09933	0.00284	2.21123	1942	40	1894	30	1851	25	1914	52	-0.0468589	Concordant	1942	40	Concordant	Concordant
7818-108	0.05152	0.0076	0.26871	0.03879	0.03781	0.0013	0.0076	0.0004	0.663949	264	258	242	31	239	8	153	8	0.0125523	Concordant	239	8	Concordant	Concordant
7818-109	0.12752	0.00604	6.47308	0.2987	0.36801	0.00734	0.10551	0.0031	0.562169	2064	53	2042	41	2020	35	2027	57	-0.0213178	Concordant	2064	53	Concordant	Concordant
7818-110	0.0513	0.00337	0.33217	0.02134	0.04695	0.0009	0.01624	0.00046	0.440956	254	112	291	16	296	6	326	9	-0.0168919	Concordant	296	6	Concordant	Concordant
7818-111	0.05904	0.01093	0.63505	0.11467	0.07797	0.00361	0.02352	0.00233	2.24525	569	320	499	71	484	22	470	46	0.0309917	Concordant	484	22	Concordant	Concordant
7818-112	0.05839	0.00267	0.72282	0.03236	0.08974	0.00146	0.02788	0.0009	2.73626	544	69	552	19	554	9	556	18	-0.00361011	Concordant	554	9	Concordant	Concordant
7818-113	0.09832	0.00576	3.6883	0.21012	0.27195	0.00595	0.11044	0.00465	2.69724	1593	74	1569	46	1551	30	2117	85	-0.0263653	Concordant	1593	74	Concordant	Concordant
7818-114	0.11511	0.00477	5.3986	0.21832	0.33998	0.00586	0.1042	0.0033	1.81058	1882	48	1885	35	1887	28	2003	60	0.00265675	Concordant	1882	48	Concordant	Concordant
7818-115	0.05972	0.00576	0.83338	0.07846	0.10116	0.0027	0.03656	0.00295	6.50384	593	159	615	43	621	16	726	58	-0.00966184	Concordant	621	16	Concordant	Concordant
A718-001	0.05797	0.00239	0.64697	0.02623	0.081	0.00123	0.02706	0.0007	1.67051	529	62	507	16	502	7	540	14	0.00996016	Concordant	502	7	Concordant	Concordant
A718-002	0.05398	0.00183	0.36944	0.01239	0.04967	0.00069	0.01828	0.00059	8.12804	370	50	319	9	312	4	366	12	0.0224359	Concordant	312	4	Concordant	Concordant
A718-003	0.15774	0.00411	10.0726	0.26025	0.46341	0.00691	0.12649	0.0034	2.25871	2432	24	2441	24	2455	30	2407	61	0.00945724	Concordant	2432	24	Concordant	Concordant
A718-004	0.05728	0.00229	0.64	0.02514	0.08108	0.0012	0.02654	0.00073	2.5091	502	60	502	16	503	7	529	14	-0.00198807	Concordant	503	7	Concordant	Concordant
A718-005	0.05167	0.00387	0.33458	0.0245	0.047	0.00098	0.01593	0.00048	0.981501	271	129	293	19	296	6	319	10	-0.0101351	Concordant	296	6	Concordant	Concordant
A718-006	0.10315	0.00264	4.15258	0.10558	0.29216	0.00401	0.08813	0.00222	3.02184	1682	27	1665	21	1652	20	1707	41	-0.0178359	Concordant	1682	27	Concordant	Concordant
A718-007	0.05503	0.00436	0.50311	0.03894	0.06634	0.00148	0.02154	0.0008	1.44495	413	134	414	26	414	9	431	16	0	Concordant	414	26	Concordant	Concordant
A718-008	0.08481	0.00251	2.61511	0.07651	0.22377	0.00318	0.07593	0.00176	1.5168	1311	35	1305	21	1302	17	1479	33	-0.00686499	Concordant	1311	35	Concordant	Concordant
A718-009	0.04887	0.05025	0.25461	0.25495	0.03781	0.0092	0.02709	0.00731	1.21559	142	1130	230	206	239	57	540	144	-0.0376569	Concordant	239	57	Concordant	Concordant
A718-010	0.05554	0.00271	0.56436	0.02704	0.07374	0.00121	0.02212	0.00067	2.04155	434	77	454	18	459	7	442	13	-0.0108932	Concordant	459	7	Concordant	Concordant
A718-011	0.04845	0.00676	0.15698	0.02139	0.02351	0.00078	0.00681	0.00039	1.31884	121	237	148	19	150	5	137	8	-0.0133333	Concordant	150	5	Concordant	Concordant
A718-012	0.10677	0.00419	4.52266	0.17364	0.30737	0.00542	0.11431	0.0059	8.60483	1745	45	1735	32	1728	27	2188	107	-0.00974212	Concordant	1745	45	Concordant	Concordant
A718-013	0.05626	0.0031	0.60749	0.0328	0.07835	0.00138	0.02475	0.00105	4.19993	463	88	482	21	486	8	494	21	-0.00823045	Concordant	486	8	Concordant	Concordant
A718-014	0.11422	0.00612	5.27724	0.27545	0.33525	0.00767	0.09892	0.0035	1.18665	1868	61	1865	45	1864	37	1907	64	-0.00214133	Concordant	1868	61	Concordant	Concordant
A718-015	0.05174	0.00554	0.2937	0.03073	0.04119	0.00112	0.01338	0.00057	1.23171	274	186	261	24	260	7	269	11	0.00384615	Concordant	260	7	Concordant	Concordant
A718-016	0.05319	0.00217	0.40153	0.01608	0.05478	0.00081	0.01785	0.00045	1.66141	337	64	343	12	344	5	358	9	-0.00290698	Concordant	344	5	Concordant	Concordant
A718-017	0.05022	0.0026	0.20939	0.01063	0.03025	0.00049	0.01013	0.00026	1.11632	205	88	193	9	192	3	204	5	0.00520833	Concordant	192	3	Concordant	Concordant
A718-018	0.11014	0.00416	5.19264	0.19212	0.34206	0.00595	0.10753	0.00377	2.98653	1802	42	1851	32	1897	29	2064	69	0.0527192	Concordant	1802	42	Concordant	Concordant
A718-019	0.05759	0.0031	0.68192	0.03595	0.08591	0.0015	0.02846	0.0008	1.34505	514	85	528	22	531	9	567	16	-0.00564972	Concordant	531	9	Concordant	Concordant
A718-020	0.05798	0.003	0.66588	0.03371	0.08333	0.00142	0.02714	0.00081	1.75163	529	81	518	21	516	8	541	16	0.00387597	Concordant	516	8	Concordant	Concordant
A718-021	0.0526	0.00327	0.34344	0.02087	0.04737	0.00087	0.01608	0.00047	1.27488	312	105	300	16	298	5	322	9	0.00671141	Concordant	298	5	Concordant	Concordant
A718-022	0.10844	0.00312	4.88979	0.13904	0.32716	0.00478	0.08648	0.0023	2.28787	1773	31	1800	24	1825	23	1676	43	0.0293288	Concordant	1773	31	Concordant	Concordant
A718-023	0.10718	0.00301	4.72811	0.13136	0.32005	0.0046	0.0909	0.00287	5.10753	1752	30	1772	23	1790	22	1759	53	0.0216895	Concordant	1752	30	Concordant	Concordant
A718-024	0.09758	0.00284	3.88113	0.11148	0.28856	0.00415	0.08767	0.00215	1.85598	1578	33	1610	23	1634	21	1699	40	0.035488	Concordant	1578	33	Concordant	Concordant
A718-025	0.10826	0.00278	4.7623	0.12116	0.31913	0.00437	0.09326	0.00226	2.46373	1770	27	1778	21	1785	21	1802	42	0.00847458	Concordant	1770	27	Concordant	Concordant
A718-026	0.05168	0.00502	0.32061	0.03044	0.04501	0.00113	0.01247	0.00052	1.1773	271	169	282	23	284	7	250	10	-0.00704225	Concordant	284	7	Concordant	Concordant
A718-027	0.05339	0.00369	0.36471	0.02464	0.04955	0.00098	0.01567	0.00053	1.4864	345	117	316	18	312	6	314	11	0.0128205	Concordant	312	6	Concordant	Concordant
A718-028	0.05812	0.00307	0.68778	0.03554	0.08585	0.00148	0.02672	0.0008	1.67924	534	83	531	21	531	9	533	16	0	Concordant	531	21	Concordant	Concordant
A718-029	0.04886	0.00781	0.16417	0.02567	0.02438	0.00089	0.00858	0.00036	0.646304	141	258	154	22	155	6	173	7	-0.00645161	Concordant	155	6	Concordant	Concordant
A718-030	0.0531	0.00644	0.40965	0.04848	0.05597	0.00171	0.01917	0.00091	1.26193	333	210	349	35	351	10	384	18	-0.00569801	Concordant	351	10	Concordant	Concordant
A718-031	0.05702	0.00447	0.59227	0.04538	0.07535	0.00168	0.0238	0.00113	2.64909	492	130	472	29	468	10	475	22	0.00854701	Concordant	468	10	Concordant	Concordant
A718-032	0.05872	0.00431	0.71927	0.05161	0.08886	0.00192	0.0695	0.00587	23.8264	557	119	550	30	549	11	1358	111	0.00182149	Concordant	549	11	Concordant	Concordant
A718-033	0.05095	0.00319	0.30861	0.01894	0.04393	0.0008	0.01513	0.00046	1.53953	239	108	273	15	277	5	304	9	-0.0144404	Concordant	277	5	Concordant	Concordant
A718-034	0.0554	0.00283	0.51716	0.02586	0.06771	0.00113	0.01883	0.0006	2.08907	428	82	423	17	422	7	377	12	0.00236967	Concordant	422	7	Concordant	Concordant
A718-035	0.05355	0.00298	0.39926	0.02175	0.05409	0.00092	0.01671	0.00054	2.24222	352	92	341	16	340	6	335	11	0.00294118	Concordant	340	6	Concordant	Concordant
A718-036	0.05462	0.0123	0.42641	0.0936	0.05663	0.00311	0.01547	0.00142	1.1986	397	360	361	67	355	19	310	28	0.0169014	Concordant	355	19	Concordant	Concordant
A718-037	0.05912	0.00247	0.76398	0.03129	0.09374	0.00143	0.02951	0.00079	1.8797	572	62	576	18	578	8	588	16	-0.00346021	Concordant	578	8	Concordant	Concordant
A718-038	0.05086	0.00806	0.28394	0.04396	0.0405	0.00153	0.01353	0.00055	0.51331	234	272	254	35	256	9	272	11	-0.0078125	Concordant	256	9	Concordant	Concordant
A718-039	0.14739	0.00407	8.74617	0.23863	0.43045	0.00643	0.13231	0.00329	1.6744	2316	27	2312	25	2308	29	2512	59	-0.00345423	Concordant	2316	27	Concordant	Concordant
A718-040	0.05346	0.00249	0.41297	0.01885	0.05604	0.00088	0.01755	0.00053	2.54044	348	75	351	14	351	5	352	11	0	Concordant	351	14	Concordant	Concordant
A718-041	0.17687	0.00587	12.4128	0.40516	0.50905	0.00916	0.15243	0.00452	1.55464	2624	31	2636	31	2653	39	2868	79	0.0110518	Concordant	2624	31	Concordant	Concordant
A718-042	0.05929	0.00322	0.76055	0.04047	0.09304	0.00164	0.03117	0.00123	3.82832	578	85	574	23	573	10	620	24	0.0017452	Concordant	573	10	Concordant	Concordant
A718-043	0.06115	0.0028	0.88577	0.0397	0.10506	0.00169	0.03301	0.00085	1.20215	645	69	644	21	644	10	656	17	0	Concordant	644	21	Concordant	Concordant
A718-044	0.1103	0.0038	4.97975	0.16838	0.32746	0.00528	0.09095	0.00249	1.5806	1804	38	1816	29	1826	26	1759	46	0.0121951	Concordant	1804	38	Concordant	Concordant
A718-045	0.11147	0.00281	5.11674	0.12793	0.33293	0.00449	0.09883	0.0026	4.65201	1824	26	1839	21	1853	22	1905	48	0.0158991	Concordant	1824	26	Concordant	Concordant
A718-046	0.05831	0.00311	0.73265	0.03829	0.09113	0.00158	0.02792	0.00081	1.39986	541	84	558	22	562	9	557	16	-0.00711744	Concordant	562	9	Concordant	Concordant
A718-047	0.05183	0.01194	0.34541	0.07767	0.04833	0.00264	0.0187	0.00152	1.30926	278	356	301	59	304	16	374	30	-0.00986842	Concordant	304	16	Concordant	Concordant
A718-048	0.05244	0.00615	0.32816	0.03757	0.04539	0.00134	0.016	0.00097	2.44305	305	203	288	29	286	8	321	19	0.00699301	Concordant	286	8	Concordant	Concordant
A718-050	0.05243	0.0026	0.31518	0.01529	0.0436	0.0007	0.01546	0.00043	1.91209	304	81	278	12	275	4	310	9	0.0109091	Concordant	275	4	Concordant	Concordant
A718-051	0.15007	0.00333	9.19394	0.20345	0.44434	0.00568	0.12689	0.00308	6.91732	2347	21	2358	20	2370	25	2415	55	0.00979974	Concordant	2347	21	Concordant	Concordant
A718-052	0.11164	0.003	5.15847	0.13705	0.33511	0.00464	0.09619	0.00232	2.10951	1826	28	1846	23	1863	22	1856	43	0.0202629	Concordant	1826	28	Concordant	Concordant
A718-053	0.11552	0.00285	5.48037	0.13406	0.34406	0.00457	0.10806	0.00236	1.42149	1888	25	1898	21	1906	22	2074	43	0.0095339	Concordant	1888	25	Concordant	Concordant
A718-054	0.09989	0.00274	3.9708	0.1077	0.28831	0.00397	0.0722	0.00177	2.1278	1622	30	1628	22	1633	20	1409	33	0.00678175	Concordant	1622	30	Concordant	Concordant
A718-055	0.0595	0.01537	0.73636	0.18533	0.08976	0.00594	0.02344	0.0031	1.66363	585	412	560	108	554	35	468	61	0.0108303	Concordant	554	35	Concordant	Concordant
A718-056	0.18405	0.00406	13.2235	0.29141	0.52107	0.00666	0.11568	0.00253	2.22139	2690	20	2696	21	2704	28	2213	46	0.00520446	Concordant	2690	20	Concordant	Concordant
A718-057	0.06542	0.00292	1.15228	0.05036	0.12773	0.00204	0.03997	0.00111	1.73951	788	65	778	24	775	12	792	22	0.00387097	Concordant	775	12	Concordant	Concordant
A718-058	0.10743	0.00348	4.58415	0.14568	0.30946	0.00472	0.08749	0.00209	0.98113	1756	36	1746	26	1738	23	1695	39	-0.0102506	Concordant	1756	36	Concordant	Concordant
A718-059	0.06487	0.00217	1.15222	0.03788	0.12882	0.00181	0.04183	0.00097	1.40246	770	46	778	18	781	10	828	19	-0.00384123	Concordant	781	10	Concordant	Concordant
A718-060	0.05144	0.0022	0.25628	0.01076	0.03613	0.00054	0.01144	0.00029	1.50187	261	69	232	9	229	3	230	6	0.0131004	Concordant	229	3	Concordant	Concordant
A718-061	0.11595	0.00343	5.39932	0.15741	0.33772	0.00493	0.11072	0.0031	3.41853	1895	32	1885	25	1876	24	2122	56	-0.0100264	Concordant	1895	32	Concordant	Concordant
A718-062	0.11356	0.00287	5.2666	0.13189	0.33633	0.00448	0.09039	0.00557	61.4513	1857	26	1863	21	1869	22	1749	103	0.00646204	Concordant	1857	26	Concordant	Concordant
A718-063	0.05251	0.00278	0.3157	0.0164	0.0436	0.00072	0.0136	0.00049	3.5396	308	88	279	13	275	4	273	10	0.0145455	Concordant	275	4	Concordant	Concordant
A718-064	0.17139	0.00451	11.6737	0.30361	0.49395	0.00707	0.13683	0.00334	1.75914	2571	25	2579	24	2588	31	2592	59	0.00661221	Concordant	2571	25	Concordant	Concordant
A718-065	0.05695	0.0024	0.61683	0.0255	0.07855	0.00119	0.02548	0.00089	5.30821	490	64	488	16	487	7	509	18	0.00205339	Concordant	487	7	Concordant	Concordant
A718-066	0.11457	0.00373	5.35365	0.17128	0.33887	0.00524	0.10233	0.0024	0.800537	1873	36	1877	27	1881	25	1969	44	0.00427122	Concordant	1873	36	Concordant	Concordant
A718-067	0.05185	0.00477	0.34687	0.03116	0.04851	0.00116	0.01715	0.00059	1.00194	279	159	302	23	305	7	344	12	-0.00983607	Concordant	305	7	Concordant	Concordant
A718-068	0.0612	0.00278	0.90741	0.04038	0.10753	0.00172	0.03456	0.00098	1.89526	646	68	656	21	658	10	687	19	-0.00303951	Concordant	658	10	Concordant	Concordant
A718-069	0.05837	0.00216	0.67374	0.02446	0.08371	0.0012	0.02351	0.00066	2.96155	544	54	523	15	518	7	470	13	0.00965251	Concordant	518	7	Concordant	Concordant
A718-070	0.11714	0.00314	5.51631	0.14604	0.3415	0.00468	0.09928	0.00266	4.35652	1913	28	1903	23	1894	22	1913	49	-0.00993204	Concordant	1913	28	Concordant	Concordant
A718-071	0.08143	0.00302	2.12959	0.07746	0.18964	0.00291	0.05815	0.00177	3.10205	1232	47	1158	25	1119	16	1142	34	-0.0917208	Concordant	1232	47	Concordant	Concordant
A718-072	0.10742	0.00391	4.19721	0.1494	0.28335	0.00459	0.12606	0.00487	7.1982	1619	80	1604	31	1593	23	1591	24	-0.0160593	Concordant	1619	80	Concordant	Concordant
A718-073	0.10949	0.00279	4.81458	0.12144	0.31889	0.00421	0.09212	0.00361	28.0996	1791	27	1787	21	1784	21	1781	67	-0.00390843	Concordant	1791	27	Concordant	Concordant
A718-074	0.05436	0.00459	0.49413	0.04075	0.06592	0.00151	0.02391	0.0013	3.94542	386	145	408	28	412	9	478	26	-0.00970874	Concordant	412	9	Concordant	Concordant
A718-075	0.05318	0.00247	0.37426	0.01704	0.05104	0.0008	0.01642	0.00042	1.22585	336	75	323	13	321	5	329	8	0.00623053	Concordant	321	5	Concordant	Concordant
A718-076	0.04989	0.01122	0.22136	0.04861	0.03218	0.00166	0.01149	0.00129	2.67011	190	330	203	40	204	10	231	26	-0.00490196	Concordant	204	10	Concordant	Concordant
A718-077	0.05069	0.00403	0.25699	0.01999	0.03677	0.00078	0.01264	0.00051	2.15124	227	137	232	16	233	5	254	10	-0.00429185	Concordant	233	5	Concordant	Concordant
A718-078	0.16845	0.00524	10.7639	0.32895	0.46339	0.00742	0.07981	0.0026	2.19073	2542	30	2503	28	2455	33	1552	49	-0.034225	Concordant	2542	30	Concordant	Concordant
A718-079	0.05979	0.00425	0.79389	0.05513	0.0963	0.00203	0.03196	0.0011	1.3758	596	114	593	31	593	12	636	22	0	Concordant	593	31	Concordant	Concordant
A718-080	0.05022	0.00721	0.24297	0.03412	0.03509	0.00117	0.01193	0.00056	0.965296	205	250	221	28	222	7	240	11	-0.0045045	Concordant	222	7	Concordant	Concordant
A718-081	0.10855	0.00325	4.73285	0.13921	0.31617	0.00452	0.09309	0.00218	1.06149	1775	33	1773	25	1771	22	1799	40	-0.00225352	Concordant	1775	33	Concordant	Concordant
A718-082	0.12057	0.00354	5.84463	0.16855	0.35153	0.00503	0.10275	0.00275	2.94341	1965	31	1953	25	1942	24	1977	50	-0.0117048	Concordant	1965	31	Concordant	Concordant
A718-083	0.05099	0.00419	0.27704	0.02223	0.0394	0.00086	0.0123	0.0005	1.81665	240	142	248	18	249	5	247	10	-0.00401606	Concordant	249	5	Concordant	Concordant
A718-084	0.05666	0.00244	0.63598	0.02689	0.0814	0.00124	0.02443	0.00075	3.10858	478	66	500	17	504	7	488	15	-0.00793651	Concordant	504	7	Concordant	Concordant
A718-085	0.11978	0.00344	5.79248	0.16366	0.35068	0.00493	0.10811	0.00301	4.44508	1953	31	1945	24	1938	24	2075	55	-0.00768049	Concordant	1953	31	Concordant	Concordant
A718-086	0.05234	0.00329	0.31724	0.01953	0.04395	0.0008	0.01753	0.00076	5.21227	300	107	280	15	277	5	351	15	0.0108303	Concordant	277	5	Concordant	Concordant
A718-087	0.11635	0.00344	5.47489	0.15922	0.34124	0.00486	0.09647	0.00233	1.41034	1901	32	1897	25	1893	23	1861	43	-0.00420831	Concordant	1901	32	Concordant	Concordant
A718-088	0.11342	0.00334	5.28178	0.15282	0.33771	0.00478	0.10057	0.00251	2.06402	1855	32	1866	25	1876	23	1937	46	0.0113208	Concordant	1855	32	Concordant	Concordant
A718-089	0.05762	0.00271	0.66541	0.03064	0.08375	0.00134	0.02646	0.0007	1.2629	515	73	518	19	518	8	528	14	0	Concordant	518	19	Concordant	Concordant
A718-090	0.16432	0.00432	9.2322	0.23907	0.40744	0.0055	0.12303	0.00369	10.1604	2493	49	2356	23	2201	25	2167	26	-0.117128	OK	2493	49	Fail	OK
A718-091	0.05222	0.0043	0.33563	0.02699	0.04661	0.00102	0.01388	0.00053	1.49326	295	143	294	21	294	6	279	11	0	Concordant	294	21	Concordant	Concordant
A718-092	0.12711	0.00363	6.63986	0.18633	0.37881	0.00529	0.11267	0.00268	1.45397	2058	30	2065	25	2071	25	2158	49	0.00631681	Concordant	2058	30	Concordant	Concordant
A718-093	0.05846	0.00252	0.68855	0.02902	0.08541	0.00131	0.03105	0.00101	4.41515	547	65	532	17	528	8	618	20	0.00757576	Concordant	528	8	Concordant	Concordant
A718-094	0.05718	0.01162	0.58504	0.11592	0.0742	0.00376	0.02644	0.00175	0.93207	498	348	468	74	461	23	527	34	0.0151844	Concordant	461	23	Concordant	Concordant
A718-095	0.09428	0.0061	0.33043	0.01885	0.02542	0.00084	0.01723	0.0006	2.99766		229	143	15	152	5	153	13	-0.0592105	Concordant	152	5	Concordant	Concordant
A718-096	0.05143	0.01107	0.26702	0.05613	0.03765	0.0019	0.01117	0.00071	0.702952	260	338	240	45	238	12	225	14	0.00840336	Concordant	238	12	Concordant	Concordant
A718-097	0.04872	0.00582	0.171	0.01995	0.02545	0.00073	0.00679	0.00043	1.93319	134	208	160	17	162	5	137	9	-0.0123457	Concordant	162	5	Concordant	Concordant
A718-098	0.05034	0.00307	0.27514	0.01644	0.03964	0.00071	0.0127	0.00041	1.79948	211	105	247	13	251	4	255	8	-0.0159363	Concordant	251	4	Concordant	Concordant
A718-099	0.15653	0.0043	9.79255	0.26483	0.45369	0.00621	0.12613	0.00305	2.14749	2419	28	2415	25	2412	28	2401	55	-0.00289376	Concordant	2419	28	Concordant	Concordant
A718-100	0.05804	0.00267	0.66009	0.02975	0.08248	0.0013	0.02512	0.00069	1.50137	531	71	515	18	511	8	501	14	0.00782779	Concordant	511	8	Concordant	Concordant
A718-101	0.05175	0.00667	0.3433	0.0432	0.04811	0.00152	0.01818	0.00108	1.98629	274	225	300	33	303	9	364	21	-0.00990099	Concordant	303	9	Concordant	Concordant
A718-102	0.05259	0.00278	0.33206	0.01716	0.04579	0.00076	0.01428	0.00038	1.02492	311	87	291	13	289	5	287	8	0.00692042	Concordant	289	5	Concordant	Concordant
A718-103	0.12497	0.00568	6.36997	0.28181	0.36967	0.00728	0.10156	0.00319	1.13716	2028	51	2028	39	2028	34	1955	59	0	Concordant	2028	51	Concordant	Concordant
A718-104	0.11268	0.00313	5.23501	0.14302	0.33691	0.0045	0.10627	0.00259	3.92097	1843	30	1858	23	1872	22	2041	47	0.0157352	Concordant	1843	30	Concordant	Concordant
A718-105	0.0523	0.00651	0.32051	0.03897	0.04444	0.00136	0.01513	0.00065	0.939959	299	217	282	30	280	8	304	13	0.00714286	Concordant	280	8	Concordant	Concordant
A718-106	0.05416	0.00205	0.40439	0.01499	0.05415	0.00078	0.01682	0.00043	1.71644	378	57	345	11	340	5	337	9	0.0147059	Concordant	340	5	Concordant	Concordant
A718-107	0.1596	0.00478	10.1761	0.29896	0.4624	0.00671	0.12954	0.00325	1.52025	2451	30	2451	27	2450	30	2462	58	-0.000407997	Concordant	2451	30	Concordant	Concordant
A718-108	0.11142	0.00401	5.05683	0.17775	0.32914	0.0052	0.10208	0.00281	1.70901	1823	41	1829	30	1834	25	1965	52	0.00603401	Concordant	1823	41	Concordant	Concordant
A718-109	0.04893	0.00424	0.16058	0.0136	0.0238	0.00053	0.00892	0.00088	14.3531	144	148	151	12	152	3	179	18	-0.00657895	Concordant	152	3	Concordant	Concordant
A718-110	0.05309	0.00303	0.37422	0.0209	0.05112	0.00089	0.01464	0.00048	1.99531	333	95	323	15	321	5	294	10	0.00623053	Concordant	321	5	Concordant	Concordant
A718-111	0.19289	0.00551	14.2354	0.39851	0.53522	0.0074	0.14346	0.00346	1.50454	2767	28	2766	27	2763	31	2710	61	-0.00144561	Concordant	2767	28	Concordant	Concordant
A718-112	0.1763	0.00512	12.2193	0.34781	0.50266	0.00701	0.1359	0.00339	2.0825	2618	29	2621	27	2625	30	2576	60	0.0026738	Concordant	2618	29	Concordant	Concordant
A718-113	0.05485	0.0025	0.46108	0.02057	0.06096	0.00095	0.01978	0.00049	0.619275	406	72	385	14	381	6	396	10	0.0104987	Concordant	381	6	Concordant	Concordant
A718-114	0.05368	0.00371	0.40571	0.02739	0.05481	0.00108	0.01891	0.00063	1.55014	358	117	346	20	344	7	379	12	0.00581395	Concordant	344	7	Concordant	Concordant
A718-115	0.15486	0.00471	9.71991	0.28931	0.45521	0.00653	0.12605	0.00326	2.15951	2400	31	2409	27	2418	29	2400	59	0.0075	Concordant	2400	31	Concordant	Concordant
A718-116	0.05342	0.00393	0.34898	0.02507	0.04738	0.00097	0.01605	0.00046	0.634838	347	126	304	19	298	6	322	9	0.0201342	Concordant	298	6	Concordant	Concordant
A718-117	0.04825	0.01147	0.15048	0.03499	0.02262	0.00118	0.00743	0.00071	1.74535	112	338	142	31	144	7	150	14	-0.0138889	Concordant	144	7	Concordant	Concordant
A718-118	0.16669	0.00478	10.9648	0.30774	0.4771	0.00645	0.13553	0.00374	9.79547	2525	29	2520	26	2515	28	2569	67	-0.0039604	Concordant	2525	29	Concordant	Concordant
A718-119	0.05244	0.00339	0.33717	0.02131	0.04663	0.00087	0.01409	0.00046	1.43133	305	110	295	16	294	5	283	9	0.00340136	Concordant	294	5	Concordant	Concordant
A718-120	0.11412	0.00402	3.00054	0.10283	0.1907	0.00288	0.03414	0.00097	1.57831	1866	40	1408	26	1125	16	679	19	-0.397106	Fail	FALSE		Fail	Fail
A718-121	0.05847	0.00333	0.67738	0.03762	0.08402	0.0015	0.02506	0.00081	1.74029	547	90	525	23	520	9	500	16	0.00961538	Concordant	520	9	Concordant	Concordant
A718-122	0.05357	0.00382	0.38238	0.02662	0.05177	0.00104	0.01957	0.00079	2.95929	353	121	329	20	325	6	392	16	0.0123077	Concordant	325	6	Concordant	Concordant
A718-123	0.05112	0.00317	0.22314	0.01352	0.03166	0.00057	0.01017	0.0003	1.18341	246	106	205	11	201	4	205	6	0.0199005	Concordant	201	4	Concordant	Concordant
A718-124	0.11941	0.00374	5.7668	0.17638	0.3503	0.00492	0.15284	0.00514	17.8231	1947	35	1941	26	1936	23	2875	90	-0.00564972	Concordant	1947	35	Concordant	Concordant
A718-125	0.1213	0.00361	6.01642	0.17461	0.35976	0.00486	0.10424	0.00306	18.7931	1975	33	1978	25	1981	23	2004	56	0.00303797	Concordant	1975	33	Concordant	Concordant
A718-126	0.13143	0.00483	7.10721	0.25461	0.39224	0.00636	0.10764	0.00297	1.23989	2117	40	2125	32	2133	29	2066	54	0.00755786	Concordant	2117	40	Concordant	Concordant
A718-127	0.05037	0.00287	0.2417	0.01346	0.0348	0.0006	0.01156	0.0004	2.85301	212	97	220	11	221	4	232	8	-0.00452489	Concordant	221	4	Concordant	Concordant
A718-128	0.20146	0.00613	15.4252	0.45783	0.55537	0.00781	0.15271	0.00379	1.40504	2838	30	2842	28	2847	32	2872	66	0.00317125	Concordant	2838	30	Concordant	Concordant
A718-129	0.11223	0.00348	5.52933	0.16734	0.35737	0.00494	0.09789	0.00251	3.10539	1836	35	1905	26	1970	23	1888	46	0.0729847	Concordant	1836	35	Concordant	Concordant
A718-130	0.05647	0.00418	0.58813	0.0425	0.07555	0.00159	0.02233	0.00129	5.05713	471	123	470	27	470	10	446	26	0	Concordant	470	27	Concordant	Concordant
A718-131	0.1839	0.0059	13.0855	0.40901	0.51615	0.00754	0.13866	0.00361	1.60498	2688	32	2686	29	2683	32	2625	64	-0.00186012	Concordant	2688	32	Concordant	Concordant
A718-132	0.05211	0.00268	0.34124	0.0171	0.0475	0.00078	0.01534	0.00045	1.7109	290	84	298	13	299	5	308	9	-0.00334448	Concordant	299	5	Concordant	Concordant
A718-133	0.05209	0.00268	0.34409	0.01726	0.04792	0.00078	0.01423	0.00041	1.37614	289	85	300	13	302	5	286	8	-0.00662252	Concordant	302	5	Concordant	Concordant
A718-134	0.05198	0.00677	0.31626	0.04049	0.04414	0.00121	0.01492	0.00059	0.926506	285	238	279	31	278	7	299	12	0.00359712	Concordant	278	7	Concordant	Concordant
A718-135	0.05112	0.00276	0.28425	0.01499	0.04033	0.00067	0.01251	0.00035	1.07936	246	91	254	12	255	4	251	7	-0.00392157	Concordant	255	4	Concordant	Concordant
A718-136	0.05104	0.00564	0.2526	0.02726	0.0359	0.00098	0.01103	0.00069	2.65382	243	193	229	22	227	6	222	14	0.00881057	Concordant	227	6	Concordant	Concordant
A718-137	0.05973	0.00296	0.67897	0.03275	0.08245	0.00136	0.02478	0.00072	1.41516	594	76	526	20	511	8	495	14	0.0293542	Concordant	511	8	Concordant	Concordant
A718-138	0.114	0.00605	5.18681	0.26729	0.33006	0.00696	0.09698	0.0035	1.36561	1864	63	1850	44	1839	34	1871	64	-0.013412	Concordant	1864	63	Concordant	Concordant
A718-139	0.11528	0.00433	5.35098	0.19515	0.33671	0.0053	0.08271	0.00273	3.47076	1884	43	1877	31	1871	26	1606	51	-0.00690021	Concordant	1884	43	Concordant	Concordant
A718-140	0.19859	0.0071	15.0656	0.52377	0.55033	0.00908	0.1734	0.00535	2.44537	2815	35	2819	33	2827	38	3232	92	0.00426288	Concordant	2815	35	Concordant	Concordant
A718-141	0.05326	0.00448	0.37759	0.03102	0.05143	0.00115	0.01634	0.00065	1.56408	340	146	325	23	323	7	328	13	0.00619195	Concordant	323	7	Concordant	Concordant
A718-142	0.14749	0.00495	8.76908	0.28596	0.43134	0.00627	0.11447	0.00415	13.1888	2317	36	2314	30	2312	28	2191	75	-0.00215796	Concordant	2317	36	Concordant	Concordant
A718-143	0.08158	0.00308	2.3297	0.08557	0.20718	0.0031	0.05917	0.00173	3.13943	1235	48	1221	26	1214	17	1162	33	-0.017004	Concordant	1235	48	Concordant	Concordant
A718-144	0.05791	0.00392	0.70577	0.04661	0.08842	0.00176	0.02807	0.00104	1.91657	526	110	542	28	546	10	560	20	-0.00732601	Concordant	546	10	Concordant	Concordant
A718-145	0.05821	0.00383	0.69862	0.04478	0.08707	0.00168	0.02603	0.00092	1.70005	538	107	538	27	538	10	519	18	0	Concordant	538	107	Concordant	Concordant
A718-146	0.05352	0.00248	0.42695	0.01925	0.05787	0.0009	0.01685	0.00049	1.77141	351	74	361	14	363	5	338	10	-0.00550964	Concordant	363	5	Concordant	Concordant
A718-147	0.05252	0.00749	0.33515	0.04671	0.0463	0.00157	0.01819	0.001	1.60015	308	251	293	36	292	10	364	20	0.00342466	Concordant	292	10	Concordant	Concordant
A718-148	0.07695	0.00277	0.70282	0.02454	0.06626	0.00095	0.03447	0.00111	17.3501	993	81	512	15	411	6	399	6	0.245742	OK	993	81	Fail	OK
A718-149	0.19233	0.00648	14.2023	0.46382	0.53574	0.00782	0.14145	0.00367	1.01058	2762	34	2763	31	2766	33	2674	65	0.00144823	Concordant	2762	34	Concordant	Concordant
A718-150	0.05556	0.00322	0.57728	0.03263	0.07538	0.00134	0.0216	0.00069	1.49434	435	94	463	21	468	8	432	14	-0.0106838	Concordant	468	8	Concordant	Concordant
A718-151	0.05033	0.00762	0.14056	0.02079	0.02026	0.00071	0.00874	0.00081	5.22677	210	261	134	19	129	4	176	16	0.0387597	Concordant	129	4	Concordant	Concordant
A718-152	0.05344	0.01103	0.34708	0.06997	0.04712	0.00228	0.01331	0.00106	1.23736	348	336	303	53	297	14	267	21	0.020202	Concordant	297	14	Concordant	Concordant
A718-153	0.05789	0.00298	0.65913	0.03298	0.08262	0.00138	0.02521	0.00075	1.36861	526	80	514	20	512	8	503	15	0.00390625	Concordant	512	8	Concordant	Concordant
A718-154	0.04983	0.00293	0.22404	0.01286	0.03262	0.00057	0.00982	0.00036	3.00615	187	99	205	11	207	4	198	7	-0.00966184	Concordant	207	4	Concordant	Concordant
A718-155	0.05209	0.00426	0.31061	0.02478	0.04327	0.00094	0.01341	0.00051	1.44089	289	142	275	19	273	6	269	10	0.00732601	Concordant	273	6	Concordant	Concordant
A718-156	0.1846	0.00649	13.1579	0.44789	0.5172	0.00772	0.13632	0.0037	1.47403	2695	37	2691	32	2687	33	2583	66	-0.00296846	Concordant	2695	37	Concordant	Concordant
A718-157	0.05161	0.00569	0.31964	0.03442	0.04494	0.00123	0.01413	0.00049	0.524122	268	192	282	26	283	8	284	10	-0.00353357	Concordant	283	8	Concordant	Concordant
A718-158	0.18641	0.00727	13.6292	0.51455	0.53053	0.00906	0.14536	0.00458	1.90784	2711	40	2724	36	2744	38	2743	81	0.0121726	Concordant	2711	40	Concordant	Concordant
A718-159	0.05242	0.00396	0.32152	0.02368	0.04451	0.00091	0.01488	0.00057	1.98236	304	131	283	18	281	6	299	11	0.00711744	Concordant	281	6	Concordant	Concordant
A718-160	0.1224	0.00445	6.11037	0.21506	0.36226	0.00538	0.08506	0.00243	2.58246	1992	41	1992	31	1993	25	1650	45	0.000502008	Concordant	1992	41	Concordant	Concordant
A718-161	0.14017	0.00729	7.93749	0.39973	0.41094	0.00889	0.09052	0.00316	0.909896	2229	57	2224	45	2219	41	1751	59	-0.00448632	Concordant	2229	57	Concordant	Concordant
A718-162	0.22653	0.00917	18.693	0.73285	0.59884	0.01099	0.17993	0.00674	3.1565	3028	39	3026	38	3025	44	3344	115	-0.000990753	Concordant	3028	39	Concordant	Concordant
A718-163	0.04915	0.00318	0.20498	0.01292	0.03027	0.00055	0.01015	0.00033	1.62857	155	109	189	11	192	3	204	7	-0.015625	Concordant	192	3	Concordant	Concordant
A718-164	0.11888	0.00646	5.85961	0.30856	0.3577	0.00764	0.13387	0.00681	5.01326	1939	64	1955	46	1971	36	2539	121	0.0165034	Concordant	1939	64	Concordant	Concordant
A718-165	0.05422	0.00292	0.44094	0.02306	0.05902	0.001	0.0178	0.00081	7.70848	380	87	371	16	370	6	357	16	0.0027027	Concordant	370	6	Concordant	Concordant
A718-166	0.11492	0.00481	5.38443	0.21767	0.34004	0.00561	0.09309	0.00279	1.51099	1879	49	1882	35	1887	27	1799	52	0.00425758	Concordant	1879	49	Concordant	Concordant
A718-167	0.05461	0.00271	0.4902	0.02364	0.06514	0.00106	0.01915	0.00061	2.41425	396	79	405	16	407	6	383	12	-0.004914	Concordant	407	6	Concordant	Concordant
A718-168	0.09152	0.00436	2.64046	0.12148	0.2094	0.00364	0.08834	0.00303	3.37818	1457	61	1312	34	1226	19	1711	56	-0.158545	Fail	FALSE		Fail	Fail
A718-169	0.11268	0.00613	5.17085	0.27221	0.33307	0.00693	0.08935	0.00312	1.16452	1843	65	1848	45	1853	34	1730	58	0.00542594	Concordant	1843	65	Concordant	Concordant
A718-170	0.05236	0.00595	0.35424	0.03929	0.04911	0.00139	0.0142	0.00067	1.16926	301	197	308	29	309	9	285	13	-0.00323625	Concordant	309	9	Concordant	Concordant

## Sheet: LV83-10
Raw data of zircon U-Pb ages of sample LV83-10
										Corrected Ages（Ma）
Grain name	207Pb/206Pb	1σ	207Pb/235U	1σ	206Pb/238U	1σ	208Pb/232Th	1σ	U/Th	207Pb/206Pb	1σ	207Pb/235U	1σ	206Pb/238U	1σ	208Pb/232Th	1σ	Discordance	Corrected comment	Best Age（Ma）	1σ	Determine whether it is Concordant or not	Final Corrected comment
8310-001	0.11567	0.0032	5.52259	0.15264	0.34633	0.00514	0.10493	0.00241	1.61909	1890	29	1904	24	1917	25	2017	44	0.0142857	Concordant	1890	29	Concordant	Concordant
8310-002	0.1349	0.00605	7.4258	0.32622	0.3993	0.00847	0.15047	0.00607	2.98867	2163	47	2164	39	2166	39	2833	107	0.00138696	Concordant	2163	47	Concordant	Concordant
8310-003	0.05026	0.00504	0.17681	0.01735	0.02552	0.00064	0.00845	0.00028	0.926421	207	174	165	15	162	4	170	6	0.0185185	Concordant	162	4	Concordant	Concordant
8310-004	0.06499	0.01985	0.2047	0.0607	0.02285	0.00174	0.00822	0.00081	0.972906	774	486	189	51	146	11	165	16	0.294521	Concordant	FALSE		Fail	Fail
8310-005	0.0506	0.00994	0.16127	0.03099	0.02312	0.00102	0.00846	0.00061	1.60465	223	310	152	27	147	6	170	12	0.0340136	Concordant	147	6	Concordant	Concordant
8310-006	0.05216	0.00377	0.33846	0.02404	0.04707	0.00092	0.01613	0.00041	0.810776	292	127	296	18	297	6	323	8	-0.003367	Concordant	297	6	Concordant	Concordant
8310-007	0.05394	0.00287	0.40731	0.0213	0.05477	0.00092	0.02023	0.00048	1.05836	369	87	347	15	344	6	405	10	0.00872093	Concordant	344	6	Concordant	Concordant
8310-008	0.05253	0.00372	0.28852	0.02004	0.03984	0.00079	0.01238	0.00038	1.23999	309	122	257	16	252	5	249	8	0.0198413	Concordant	252	5	Concordant	Concordant
8310-009	0.16208	0.0029	10.7601	0.19954	0.48155	0.00609	0.15936	0.00324	3.68195	2477	16	2503	17	2534	26	2989	56	0.0230117	Concordant	2477	16	Concordant	Concordant
8310-010	0.11575	0.00365	5.38794	0.1684	0.33763	0.00535	0.06613	0.00228	3.17576	1892	34	1883	27	1875	26	1294	43	-0.0089852	Concordant	1892	34	Concordant	Concordant
8310-011	0.12456	0.00491	6.17515	0.23896	0.35959	0.00669	0.09368	0.00273	1.3498	2023	42	2001	34	1980	32	1810	50	-0.0212556	Concordant	2023	42	Concordant	Concordant
8310-012	0.07319	0.00296	1.68393	0.06838	0.16688	0.00214	0.06931	0.00133	1.89619	1019	61	1002	26	995	12	1354	25	0.00703518	Concordant	995	12	Concordant	Concordant
8310-013	0.05501	0.00453	0.37733	0.03041	0.04975	0.00111	0.01604	0.00048	0.876087	413	141	325	22	313	7	322	10	0.0383387	Concordant	313	7	Concordant	Concordant
8310-014	0.09639	0.00959	3.51349	0.33981	0.2644	0.00931	0.09848	0.00555	1.73415	1555	129	1530	76	1512	47	1898	102	-0.0276527	Concordant	1555	129	Concordant	Concordant
8310-015	0.05904	0.00603	0.72828	0.07262	0.08947	0.00247	0.03031	0.00143	1.74104	569	170	556	43	552	15	604	28	0.00724638	Concordant	552	15	Concordant	Concordant
8310-016	0.06181	0.00276	0.90086	0.03956	0.10571	0.00169	0.03223	0.00076	1.1391	668	66	652	21	648	10	641	15	0.00617284	Concordant	648	10	Concordant	Concordant
8310-017	0.17369	0.00343	11.8133	0.23836	0.4933	0.00654	0.16656	0.00335	1.76017	2594	17	2590	19	2585	28	3114	58	-0.00346955	Concordant	2594	17	Concordant	Concordant
8310-018	0.1143	0.00316	5.3137	0.14623	0.33718	0.00495	0.12462	0.00333	3.69333	1869	29	1871	24	1873	24	2374	60	0.00214018	Concordant	1869	29	Concordant	Concordant
8310-019	0.06223	0.00231	0.92844	0.03408	0.1082	0.00158	0.03752	0.0008	1.15548	682	53	667	18	662	9	744	16	0.00755287	Concordant	662	9	Concordant	Concordant
8310-020	0.11634	0.00309	5.51465	0.14619	0.34378	0.00496	0.10176	0.0023	1.66249	1901	27	1903	23	1905	24	1959	42	0.00210416	Concordant	1901	27	Concordant	Concordant
8310-021	0.04948	0.00592	0.17426	0.02039	0.02554	0.00073	0.00854	0.00052	2.77056	171	209	163	18	163	5	172	10	0	Concordant	163	18	Concordant	Concordant
8310-022	0.05928	0.00352	0.72455	0.04222	0.08864	0.00163	0.03242	0.00184	8.84924	577	95	553	25	547	10	645	36	0.0109689	Concordant	547	10	Concordant	Concordant
8310-023	0.18054	0.00588	12.8076	0.4125	0.51449	0.00947	0.15554	0.00474	1.88954	2658	30	2666	30	2676	40	2922	83	0.00677201	Concordant	2658	30	Concordant	Concordant
8310-024	0.07908	0.00193	2.17334	0.0534	0.19932	0.00261	0.06518	0.00152	4.26016	1174	28	1173	17	1172	14	1276	29	-0.00170358	Concordant	1174	28	Concordant	Concordant
8310-025	0.12036	0.00504	6.08596	0.2498	0.36671	0.00706	0.10839	0.00456	3.61392	1962	46	1988	36	2014	33	2080	83	0.0265036	Concordant	1962	46	Concordant	Concordant
8310-026	0.06826	0.00144	1.36825	0.02932	0.14537	0.00181	0.05251	0.00105	3.80408	876	25	875	13	875	10	1034	20	0	Concordant	875	13	Concordant	Concordant
8310-027	0.10819	0.0049	4.67331	0.20727	0.31328	0.0061	0.10372	0.00236	0.524405	1769	53	1762	37	1757	30	1995	43	-0.00678349	Concordant	1769	53	Concordant	Concordant
8310-028	0.06792	0.00394	1.31144	0.0744	0.14004	0.00269	0.04029	0.00131	1.6454	866	86	851	33	845	15	798	25	0.00710059	Concordant	845	15	Concordant	Concordant
8310-029	0.17019	0.00967	6.97824	0.38013	0.29736	0.008	0.09647	0.00253	0.380802	1909	328	1719	137	1568	55	1539	41	-0.178628	OK	1909	328	Fail	OK
8310-030	0.12978	0.00403	6.8641	0.21079	0.38357	0.00616	0.13281	0.00353	2.1636	2095	32	2094	27	2093	29	2520	63	-0.000954654	Concordant	2095	32	Concordant	Concordant
8310-031	0.05986	0.00513	0.70043	0.0587	0.08485	0.00204	0.03254	0.00164	3.27586	599	140	539	35	525	12	647	32	0.0266667	Concordant	525	12	Concordant	Concordant
8310-032	0.05154	0.01012	0.32554	0.06269	0.0458	0.00196	0.01478	0.00118	1.80106	265	320	286	48	289	12	297	24	-0.0103806	Concordant	289	12	Concordant	Concordant
8310-033	0.10451	0.00275	0.77423	0.02011	0.05373	0.00073	0.02601	0.00055	2.30311	1023	106	426	17	324	5	312	4	0.314815	OK	1023	106	Fail	OK
8310-034	0.07289	0.00242	1.68033	0.05517	0.16718	0.00241	0.05552	0.00137	2.53539	1011	43	1001	21	997	13	1092	26	0.00401204	Concordant	997	13	Concordant	Concordant
8310-035	0.05397	0.0016	0.4158	0.01228	0.05587	0.00074	0.01631	0.00033	1.38996	370	43	353	9	350	5	327	7	0.00857143	Concordant	350	5	Concordant	Concordant
8310-036	0.05449	0.00774	0.38843	0.05397	0.05169	0.00177	0.01556	0.00077	1.02507	391	249	333	39	325	11	312	15	0.0246154	Concordant	325	11	Concordant	Concordant
8310-037	0.06891	0.00277	1.40259	0.05556	0.14761	0.00228	0.04508	0.00115	1.81093	896	56	890	23	888	13	891	22	0.00225225	Concordant	888	13	Concordant	Concordant
8310-038	0.04964	0.00333	0.14049	0.00926	0.02052	0.00037	0.0066	0.00017	0.929786	178	117	133	8	131	2	133	3	0.0152672	Concordant	131	2	Concordant	Concordant
8310-039	0.11732	0.00316	5.20366	0.1391	0.32165	0.00462	0.11414	0.00272	2.45513	1756	70	1767	29	1776	23	1778	23	0.0113895	OK	1756	70	Concordant	Concordant
8310-040	0.05349	0.002	0.41983	0.0155	0.05691	0.0008	0.01819	0.00044	2.5201	350	58	356	11	357	5	364	9	-0.00280112	Concordant	357	5	Concordant	Concordant
8310-041	0.11866	0.00201	5.65231	0.09879	0.34543	0.00414	0.11687	0.00223	7.33801	1936	16	1924	15	1913	20	2234	40	-0.0118802	Concordant	1936	16	Concordant	Concordant
8310-042	0.05376	0.00897	0.38804	0.06335	0.05234	0.00205	0.01649	0.00078	0.727981	361	292	333	46	329	13	331	16	0.0121581	Concordant	329	13	Concordant	Concordant
8310-043	0.12213	0.00369	6.24168	0.18645	0.3706	0.00574	0.11556	0.00327	2.86127	1988	31	2010	26	2032	27	2210	59	0.0221328	Concordant	1988	31	Concordant	Concordant
8310-044	0.07027	0.0027	1.44924	0.05476	0.14956	0.00228	0.04486	0.00102	1.15729	936	52	910	23	898	13	887	20	0.013363	Concordant	898	13	Concordant	Concordant
8310-045	0.11473	0.00244	5.32473	0.114	0.33656	0.00434	0.0943	0.00192	1.93547	1876	21	1873	18	1870	21	1821	35	-0.00319829	Concordant	1876	21	Concordant	Concordant
8310-046	0.11304	0.00308	5.23353	0.14163	0.33573	0.00482	0.09539	0.00223	1.85794	1849	29	1858	23	1866	23	1842	41	0.00919416	Concordant	1849	29	Concordant	Concordant
8310-047	0.08602	0.00326	2.63516	0.09818	0.22215	0.00355	0.06541	0.00159	1.25566	1339	47	1311	27	1293	19	1281	30	-0.034354	Concordant	1339	47	Concordant	Concordant
8310-048	0.10416	0.00225	4.41128	0.09607	0.30712	0.00394	0.08953	0.00184	2.21816	1700	22	1714	18	1727	19	1733	34	0.0158824	Concordant	1700	22	Concordant	Concordant
8310-049	0.12369	0.00269	6.36001	0.13922	0.37287	0.00488	0.10194	0.00247	4.44205	2010	21	2027	19	2043	23	1962	45	0.0164179	Concordant	2010	21	Concordant	Concordant
8310-050	0.12187	0.00674	6.01246	0.32403	0.35774	0.0085	0.10918	0.00304	0.626015	1984	62	1978	47	1971	40	2094	55	-0.00655242	Concordant	1984	62	Concordant	Concordant
8310-051	0.12164	0.00292	6.04888	0.14478	0.36059	0.00491	0.13911	0.00299	2.16419	1980	24	1983	21	1985	23	2633	53	0.00252525	Concordant	1980	24	Concordant	Concordant
8310-052	0.05991	0.00342	0.77671	0.0435	0.09401	0.00169	0.03075	0.00085	1.33992	600	90	584	25	579	10	612	17	0.00863558	Concordant	579	10	Concordant	Concordant
8310-053	0.05347	0.00454	0.42396	0.03521	0.05749	0.00128	0.01839	0.00078	2.15984	349	148	359	25	360	8	368	15	-0.00277778	Concordant	360	8	Concordant	Concordant
8310-054	0.06356	0.0062	0.9059	0.08618	0.10336	0.00283	0.038	0.00173	1.78607	727	156	655	46	634	17	754	34	0.033123	Concordant	634	17	Concordant	Concordant
8310-055	0.14104	0.00318	5.24728	0.11801	0.26977	0.00359	0.0924	0.00198	2.27211	2121	56	1791	24	1521	19	1473	19	-0.282885	OK	2121	56	Fail	OK
8310-056	0.1704	0.00583	11.4609	0.38572	0.48772	0.00903	0.09563	0.00342	1.99317	2562	32	2561	31	2561	39	1846	63	-0.00039032	Concordant	2562	32	Concordant	Concordant
8310-057	0.17813	0.00379	12.5367	0.26819	0.51034	0.00687	0.12873	0.00342	4.76419	2636	19	2645	20	2658	29	2448	61	0.00834598	Concordant	2636	19	Concordant	Concordant
8310-058	0.12786	0.00315	6.64262	0.16312	0.37673	0.00523	0.11364	0.00273	2.75766	2069	24	2065	22	2061	24	2176	50	-0.0038666	Concordant	2069	24	Concordant	Concordant
8310-059	0.18225	0.00357	6.04649	0.11889	0.24058	0.00303	0.05993	0.00113	0.841014	2673	17	1983	17	1390	16	1176	22	-0.479985	Fail	FALSE		Fail	Fail
8310-060	0.05187	0.00136	0.30826	0.00804	0.04309	0.00054	0.01405	0.00028	1.74769	280	37	273	6	272	3	282	6	0.00367647	Concordant	272	3	Concordant	Concordant
8310-061	0.06061	0.00245	0.82332	0.03274	0.09849	0.00147	0.0316	0.00075	1.54262	625	60	610	18	606	9	629	15	0.00660066	Concordant	606	9	Concordant	Concordant
8310-062	0.15743	0.00531	0.66225	0.02138	0.0305	0.00049	0.0215	0.00048	1.64571	533	287	196	22	169	3	166	3	0.159763	OK	533	287	Fail	OK
8310-063	0.06202	0.00475	0.87173	0.06515	0.10191	0.00227	0.03339	0.00133	1.97867	675	122	637	35	626	13	664	26	0.0175719	Concordant	626	13	Concordant	Concordant
8310-064	0.05414	0.00193	0.36958	0.01299	0.0495	0.00068	0.016	0.00032	0.89878	377	54	319	10	311	4	321	6	0.0257235	Concordant	311	4	Concordant	Concordant
8310-065	0.05672	0.01099	0.39516	0.07475	0.05051	0.00233	0.01967	0.0011	0.902624	481	337	338	54	318	14	394	22	0.0628931	Concordant	318	14	Concordant	Concordant
8310-066	0.17536	0.00323	12.2035	0.22833	0.50461	0.0062	0.15109	0.00304	3.90116	2609	16	2620	18	2634	27	2844	53	0.00958222	Concordant	2609	16	Concordant	Concordant
8310-067	0.05062	0.00516	0.17634	0.01757	0.02526	0.00063	0.008	0.00031	1.28454	224	178	165	15	161	4	161	6	0.0248447	Concordant	161	4	Concordant	Concordant
8310-068	0.04904	0.0024	0.15507	0.00746	0.02293	0.00035	0.00792	0.00021	2.12568	150	83	146	7	146	2	159	4	0	Concordant	146	7	Concordant	Concordant
8310-069	0.12284	0.00258	6.09145	0.12836	0.35957	0.00456	0.10993	0.00254	5.31941	1998	20	1989	18	1980	22	2108	46	-0.00900901	Concordant	1998	20	Concordant	Concordant
8310-070	0.11267	0.00208	3.10061	0.05782	0.19954	0.00239	0.08619	0.00161	2.838	1514	59	1281	20	1146	13	1124	14	-0.243065	OK	1514	59	Fail	OK
8310-071	0.0585	0.002	0.69592	0.02346	0.08625	0.00118	0.03698	0.00115	8.94513	549	50	536	14	533	7	734	22	0.00562852	Concordant	533	7	Concordant	Concordant
8310-072	0.2157	0.00469	17.197	0.37475	0.57811	0.00798	0.15676	0.00338	1.49723	2949	18	2946	21	2941	33	2943	59	-0.00271278	Concordant	2949	18	Concordant	Concordant
8310-073	0.05281	0.00369	0.32244	0.02205	0.04427	0.00086	0.01469	0.00045	1.44006	321	120	284	17	279	5	295	9	0.0179211	Concordant	279	5	Concordant	Concordant
8310-074	0.10172	0.0042	1.28413	0.05139	0.09154	0.00153	0.0277	0.00056	0.283593	1656	49	839	23	565	9	552	11	0.484956	Fail	FALSE		Fail	Fail
8310-075	0.05304	0.00263	0.37307	0.01816	0.051	0.00081	0.0179	0.00052	2.65783	331	81	322	13	321	5	359	10	0.00311526	Concordant	321	5	Concordant	Concordant
8310-076	0.05236	0.00136	0.36072	0.00932	0.04996	0.00063	0.01724	0.00045	10.1938	301	36	313	7	314	4	345	9	-0.00318471	Concordant	314	4	Concordant	Concordant
8310-077	0.05347	0.00265	0.38653	0.01882	0.05242	0.00082	0.01747	0.00043	1.43477	349	82	332	14	329	5	350	9	0.00911854	Concordant	329	5	Concordant	Concordant
8310-078	0.04926	0.00648	0.16186	0.02085	0.02382	0.00072	0.00968	0.00055	2.41121	160	230	152	18	152	5	195	11	0	Concordant	152	18	Concordant	Concordant
8310-079	0.11353	0.00231	5.19488	0.10568	0.33181	0.00409	0.09992	0.00192	1.5499	1857	20	1852	17	1847	20	1925	35	-0.00538503	Concordant	1857	20	Concordant	Concordant
8310-080	0.1151	0.00316	5.60222	0.15185	0.35294	0.00502	0.10115	0.00232	1.68999	1881	29	1916	23	1949	24	1948	43	0.036151	Concordant	1881	29	Concordant	Concordant
8310-081	0.08263	0.00211	4.61035	0.11802	0.40456	0.00498	0.11544	0.00227	2.2511	1260	31	1751	21	2190	23	2208	41	0.738095	Fail	FALSE		Fail	Fail
8310-082	0.06353	0.00538	0.96349	0.07968	0.10997	0.00267	0.03377	0.00141	1.64113	726	135	685	41	673	16	671	28	0.0178306	Concordant	673	16	Concordant	Concordant
8310-083	0.16769	0.00398	11.1609	0.26328	0.48262	0.00672	0.16222	0.00357	1.77234	2535	22	2537	22	2539	29	3039	62	0.00157791	Concordant	2535	22	Concordant	Concordant
8310-084	0.13232	0.00341	7.11009	0.18136	0.38964	0.00546	0.11209	0.00254	1.6957	2129	26	2125	23	2121	25	2147	46	-0.00375763	Concordant	2129	26	Concordant	Concordant
8310-085	0.05504	0.00545	0.48846	0.04734	0.06435	0.00163	0.02319	0.00096	1.65851	414	173	404	32	402	10	463	19	0.00497512	Concordant	402	10	Concordant	Concordant
8310-086	0.17616	0.00338	12.1343	0.23354	0.49948	0.00611	0.13001	0.00281	6.23875	2617	17	2615	18	2612	26	2470	50	-0.00191058	Concordant	2617	17	Concordant	Concordant
8310-087	0.12355	0.00296	6.18469	0.14676	0.36297	0.00483	0.12352	0.0027	2.29652	2008	24	2002	21	1996	23	2354	49	-0.0059761	Concordant	2008	24	Concordant	Concordant
8310-088	0.05062	0.00226	0.25375	0.01111	0.03635	0.00054	0.01424	0.0003	0.920758	224	74	230	9	230	3	286	6	0	Concordant	230	9	Concordant	Concordant
8310-089	0.05331	0.00323	0.36185	0.02152	0.04922	0.00085	0.01525	0.00042	1.36358	342	103	314	16	310	5	306	8	0.0129032	Concordant	310	5	Concordant	Concordant
8310-090	0.11759	0.0023	5.62151	0.10994	0.34666	0.00418	0.09513	0.00197	6.40341	1920	19	1919	17	1919	20	1837	36	-0.000520833	Concordant	1920	19	Concordant	Concordant
8310-091	0.05394	0.00271	0.42807	0.0211	0.05755	0.00092	0.01775	0.00045	1.33175	369	82	362	15	361	6	356	9	0.00277008	Concordant	361	6	Concordant	Concordant
8310-092	0.0495	0.00571	0.20398	0.02299	0.02988	0.00083	0.00925	0.00052	2.07215	172	201	188	19	190	5	186	10	-0.0105263	Concordant	190	5	Concordant	Concordant
8310-093	0.05244	0.00735	0.31752	0.04358	0.04391	0.00141	0.01386	0.00084	1.87802	305	250	280	34	277	9	278	17	0.0108303	Concordant	277	9	Concordant	Concordant
8310-094	0.05212	0.00331	0.34642	0.02159	0.0482	0.00087	0.01436	0.00047	1.90247	291	110	302	16	303	5	288	9	-0.00330033	Concordant	303	5	Concordant	Concordant
8310-095	0.04797	0.00753	0.10531	0.01618	0.01592	0.00055	0.00569	0.00037	2.06593	98	251	102	15	102	3	115	7	0	Concordant	102	15	Concordant	Concordant
8310-096	0.05779	0.00427	0.71287	0.05154	0.08946	0.00186	0.02654	0.00089	1.3408	522	122	546	31	552	11	529	18	-0.0108696	Concordant	552	11	Concordant	Concordant
8310-097	0.06143	0.00286	0.84506	0.03853	0.09974	0.00159	0.02872	0.00082	2.00026	654	70	622	21	613	9	572	16	0.0146819	Concordant	613	9	Concordant	Concordant
8310-098	0.05746	0.00753	0.42165	0.05391	0.05322	0.00176	0.01922	0.0009	1.1626	509	226	357	39	334	11	385	18	0.0688623	Concordant	334	11	Concordant	Concordant
8310-099	0.05379	0.00396	0.40447	0.02915	0.05453	0.0011	0.01745	0.00075	2.92223	362	127	345	21	342	7	350	15	0.00877193	Concordant	342	7	Concordant	Concordant
8310-100	0.05176	0.00697	0.28827	0.03796	0.04039	0.0013	0.01365	0.00085	2.14445	275	237	257	30	255	8	274	17	0.00784314	Concordant	255	8	Concordant	Concordant
8310-101	0.04951	0.00208	0.15811	0.00651	0.02316	0.00033	0.00769	0.00022	3.63404	172	69	149	6	148	2	155	4	0.00675676	Concordant	148	2	Concordant	Concordant
8310-102	0.14608	0.02154	0.87266	0.12033	0.04332	0.00243	0.01798	0.00132	1.03765	1574	610	440	96	256	16	238	11	0.71875	OK	1574	610	Fail	OK
8310-103	0.05318	0.0047	0.27948	0.02416	0.03811	0.00087	0.03486	0.00228	14.7544	336	155	250	19	241	5	693	45	0.0373444	Concordant	241	5	Concordant	Concordant
8310-104	0.18386	0.00382	13.0926	0.26972	0.51638	0.00647	0.14999	0.00288	0.657956	2688	18	2686	19	2684	28	2825	51	-0.0014881	Concordant	2688	18	Concordant	Concordant
8310-105	0.11734	0.00435	5.50825	0.19965	0.34042	0.00576	0.10251	0.00293	1.797	1916	41	1902	31	1889	28	1972	54	-0.0140919	Concordant	1916	41	Concordant	Concordant
8310-106	0.27934	0.00714	25.8809	0.65448	0.67187	0.0107	0.19938	0.00662	4.07811	3359	21	3342	25	3313	41	3675	112	-0.0136946	Concordant	3359	21	Concordant	Concordant
8310-107	0.0535	0.00665	0.37926	0.04607	0.05141	0.00155	0.01754	0.00076	1.14177	350	218	326	34	323	10	351	15	0.00928793	Concordant	323	10	Concordant	Concordant
8310-108	0.0592	0.00304	0.65728	0.03296	0.08051	0.00134	0.05456	0.0035	29.6034	574	80	513	20	499	8	1074	67	0.0280561	Concordant	499	8	Concordant	Concordant
8310-109	0.05419	0.00786	0.42177	0.05972	0.05644	0.002	0.01969	0.00093	0.970018	379	253	357	43	354	12	394	18	0.00847458	Concordant	354	12	Concordant	Concordant
8310-110	0.13726	0.00287	7.65702	0.15826	0.40454	0.00495	0.12791	0.00289	8.46683	2193	20	2192	19	2190	23	2433	52	-0.00136799	Concordant	2193	20	Concordant	Concordant
8310-111	0.1679	0.00336	11.2063	0.22216	0.48401	0.00582	0.08739	0.00184	6.00856	2537	18	2540	18	2545	25	1693	34	0.00315333	Concordant	2537	18	Concordant	Concordant
8310-112	0.13062	0.00345	6.85421	0.17789	0.38052	0.00528	0.05673	0.00216	6.47029	2106	27	2093	23	2079	25	1115	41	-0.0128205	Concordant	2106	27	Concordant	Concordant
8310-113	0.0927	0.00247	2.13993	0.05595	0.1674	0.0022	0.06109	0.00131	1.97305	1186	86	1047	26	982	13	971	11	0.0661914	OK	982	13	Concordant	Concordant
8310-114	0.11918	0.00289	5.78681	0.13779	0.35212	0.00459	0.10828	0.00235	2.16815	1944	24	1944	21	1945	22	2078	43	0.000514403	Concordant	1944	24	Concordant	Concordant
8310-115	0.11784	0.00271	5.75578	0.1304	0.35422	0.00449	0.10442	0.00235	3.82778	1924	23	1940	20	1955	21	2007	43	0.0161123	Concordant	1924	23	Concordant	Concordant
8310-116	0.187	0.00411	13.4797	0.29238	0.52274	0.0067	0.1381	0.00292	1.92617	2716	20	2714	21	2711	28	2615	52	-0.00184094	Concordant	2716	20	Concordant	Concordant
8310-117	0.05295	0.00229	0.4006	0.01699	0.05487	0.00081	0.01727	0.00038	0.841265	327	69	342	12	344	5	346	8	-0.00581395	Concordant	344	5	Concordant	Concordant
8310-118	0.1457	0.00352	3.09868	0.07309	0.15423	0.002	0.08126	0.00203	7.88784	2165	51	1363	19	912	11	851	13	0.494518	OK	2165	51	Fail	OK
8310-119	0.05522	0.00907	0.42299	0.06785	0.05555	0.00221	0.01854	0.00146	2.21456	421	287	358	48	349	13	371	29	0.025788	Concordant	349	13	Concordant	Concordant
8310-120	0.10564	0.00405	4.06276	0.1517	0.27892	0.00462	0.11415	0.00498	8.20185	1633	81	1600	32	1576	23	1571	23	-0.0349051	OK	1633	81	Concordant	Concordant
8310-121	0.04824	0.00431	0.15087	0.0132	0.02268	0.0005	0.00779	0.00036	2.86359	111	153	143	12	145	3	157	7	-0.0137931	Concordant	145	3	Concordant	Concordant
8310-122	0.06443	0.00244	1.09632	0.04053	0.1234	0.00178	0.03818	0.00083	0.830038	756	54	752	20	750	10	757	16	0.00266667	Concordant	750	10	Concordant	Concordant
8310-123	0.05763	0.00297	0.67313	0.0339	0.08471	0.00139	0.02424	0.00067	1.49763	516	82	523	21	524	8	484	13	-0.0019084	Concordant	524	8	Concordant	Concordant
8310-124	0.11418	0.0028	5.28996	0.12718	0.33598	0.00435	0.10602	0.00242	3.29445	1867	25	1867	21	1867	21	2037	44	0	Concordant	1867	25	Concordant	Concordant
8310-125	0.11778	0.00259	5.5275	0.11912	0.34037	0.00417	0.11466	0.00254	7.27365	1923	22	1905	19	1888	20	2194	46	-0.0182007	Concordant	1923	22	Concordant	Concordant
8310-126	0.05205	0.00199	0.30323	0.01135	0.04225	0.00058	0.01448	0.00035	2.31524	288	60	269	9	267	4	291	7	0.00749064	Concordant	267	4	Concordant	Concordant
8310-127	0.056	0.00384	0.50495	0.03383	0.06539	0.00126	0.02222	0.00077	2	452	115	415	23	408	8	444	15	0.0171569	Concordant	408	8	Concordant	Concordant
8310-128	0.06731	0.02192	0.45415	0.14374	0.04893	0.00402	0.06612	0.00802	4.34103	847	519	380	100	308	25	1294	152	0.233766	Concordant	FALSE		Fail	Fail
8310-129	0.15831	0.00471	9.17994	0.26576	0.42055	0.00643	0.1897	0.00475	2.17238	2438	29	2356	27	2263	29	3511	81	-0.0717801	Concordant	2438	29	Concordant	Concordant
8310-130	0.062	0.00402	0.90466	0.05718	0.10583	0.00207	0.03497	0.0015	3.39136	674	102	654	30	648	12	695	29	0.00925926	Concordant	648	12	Concordant	Concordant
8310-131	0.10179	0.00233	1.46559	0.03271	0.10443	0.00128	0.06807	0.00146	9.36135	1378	58	819	15	629	7	604	11	0.302067	OK	1378	58	Fail	OK
8310-132	0.07111	0.00478	1.25697	0.08226	0.1282	0.00272	0.03765	0.00139	1.62562	961	99	827	37	778	16	747	27	0.062982	Concordant	778	16	Concordant	Concordant
8310-133	0.04964	0.00321	0.13129	0.00831	0.01918	0.00034	0.00678	0.00024	2.7864	178	111	125	7	122	2	137	5	0.0245902	Concordant	122	2	Concordant	Concordant
8310-134	0.21863	0.01208	1.54997	0.07907	0.05142	0.00129	0.26664	0.00999	11.9282	737	485	314	62	260	8	253	80	0.207692	OK	737	485	Fail	OK
8310-135	0.05876	0.00233	0.73433	0.02847	0.09063	0.00131	0.06216	0.00273	23.6372	558	59	559	17	559	8	1219	52	0	Concordant	559	17	Concordant	Concordant
8310-136	0.05132	0.00621	0.31884	0.03768	0.04506	0.00132	0.01539	0.00056	0.752026	255	212	281	29	284	8	309	11	-0.0105634	Concordant	284	8	Concordant	Concordant
8310-137	0.05237	0.0065	0.23158	0.02805	0.03207	0.00096	0.0098	0.00058	2.11148	302	217	212	23	203	6	197	12	0.044335	Concordant	203	6	Concordant	Concordant
8310-138	0.1163	0.00278	5.44224	0.12695	0.33939	0.00428	0.1048	0.00235	3.75671	1900	24	1892	20	1884	21	2014	43	-0.00842105	Concordant	1900	24	Concordant	Concordant
8310-139	0.11536	0.00298	5.34279	0.13416	0.33593	0.0044	0.10335	0.00232	2.30774	1886	27	1876	21	1867	21	1988	42	-0.0100742	Concordant	1886	27	Concordant	Concordant
8310-140	0.17209	0.00436	11.6391	0.28708	0.49056	0.00666	0.17927	0.00506	6.55304	2578	24	2576	23	2573	29	3333	87	-0.00193949	Concordant	2578	24	Concordant	Concordant
8310-141	0.12923	0.00324	6.82826	0.16646	0.38324	0.00499	0.11951	0.00293	4.53469	2088	25	2089	22	2091	23	2282	53	0.00143678	Concordant	2088	25	Concordant	Concordant
8310-142	0.12985	0.00522	6.49774	0.25352	0.36296	0.00659	0.11287	0.00384	2.40789	2042	87	2014	39	1987	32	1981	31	-0.0269344	OK	2042	87	Concordant	Concordant
8310-143	0.05197	0.00456	0.28072	0.02407	0.03918	0.00087	0.01189	0.00037	0.793144	284	154	251	19	248	5	239	7	0.0120968	Concordant	248	5	Concordant	Concordant
8310-144	0.04842	0.00567	0.14498	0.01662	0.02172	0.00058	0.00697	0.00033	1.62848	120	207	137	15	139	4	140	7	-0.0143885	Concordant	139	4	Concordant	Concordant
8310-145	0.05302	0.00307	0.37237	0.02106	0.05095	0.00087	0.01762	0.00055	2.27381	330	97	321	16	320	5	353	11	0.003125	Concordant	320	5	Concordant	Concordant
8310-146	0.05071	0.00531	0.17853	0.01825	0.02553	0.00065	0.00842	0.00035	1.37783	228	183	167	16	163	4	169	7	0.0245399	Concordant	163	4	Concordant	Concordant
8310-147	0.05302	0.00283	0.35996	0.01873	0.04925	0.0008	0.01685	0.00043	1.22972	330	89	312	14	310	5	338	9	0.00645161	Concordant	310	5	Concordant	Concordant
8310-148	0.05299	0.00236	0.34896	0.01518	0.04776	0.0007	0.0147	0.00038	1.86008	328	72	304	11	301	4	295	8	0.00996678	Concordant	301	4	Concordant	Concordant
8310-149	0.12099	0.00331	5.81753	0.15422	0.34879	0.0047	0.10623	0.00256	2.68248	1971	28	1949	23	1929	22	2041	47	-0.021309	Concordant	1971	28	Concordant	Concordant
8310-150	0.06897	0.0028	1.34593	0.05308	0.14156	0.00212	0.04847	0.00149	3.86773	898	57	866	23	853	12	957	29	0.0152403	Concordant	853	12	Concordant	Concordant
8310-151	0.05592	0.00723	0.55055	0.06946	0.07141	0.00232	0.0202	0.00133	2.02597	449	224	445	45	445	14	404	26	0	Concordant	445	45	Concordant	Concordant
8310-152	0.04981	0.00575	0.20673	0.02331	0.03011	0.00083	0.00903	0.00041	1.35513	186	202	191	20	191	5	182	8	0	Concordant	191	20	Concordant	Concordant
8310-153	0.11645	0.00306	5.50536	0.14008	0.34293	0.00448	0.09704	0.00219	2.08846	1902	27	1901	22	1901	22	1872	40	-0.000525762	Concordant	1902	27	Concordant	Concordant
8310-154	0.11593	0.00491	5.28168	0.21665	0.33049	0.00599	0.09866	0.00363	2.87943	1894	48	1866	35	1841	29	1902	67	-0.0279831	Concordant	1894	48	Concordant	Concordant
8310-155	0.2148	0.00583	15.5789	0.40877	0.52612	0.00763	0.13737	0.00378	2.82381	2942	24	2851	25	2725	32	2602	67	-0.0737593	Concordant	2942	24	Concordant	Concordant
8310-156	0.0499	0.00198	0.16362	0.00632	0.02379	0.00033	0.00778	0.00026	7.38292	190	64	154	6	152	2	157	5	0.0131579	Concordant	152	2	Concordant	Concordant
8310-157	0.05756	0.00294	0.60744	0.03022	0.07655	0.00125	0.0226	0.00061	1.30466	513	80	482	19	475	7	452	12	0.0147368	Concordant	475	7	Concordant	Concordant
8310-158	0.05145	0.01306	0.24687	0.06123	0.03481	0.00199	0.01357	0.00135	1.89806	261	373	224	50	221	12	272	27	0.0135747	Concordant	221	12	Concordant	Concordant
8310-159	0.07086	0.00262	1.54495	0.05548	0.15817	0.00228	0.05123	0.00125	1.63566	953	50	948	22	947	13	1010	24	0.00105597	Concordant	947	13	Concordant	Concordant
8310-160	0.17982	0.00423	6.5162	0.14733	0.2629	0.00321	0.0988	0.00209	4.10502	2575	46	1997	21	1488	16	1403	17	-0.422136	OK	2575	46	Fail	OK
8310-161	0.05197	0.0042	0.30637	0.02421	0.04276	0.00088	0.01463	0.0005	1.51936	284	142	271	19	270	5	294	10	0.0037037	Concordant	270	5	Concordant	Concordant
8310-162	0.11816	0.00333	5.64905	0.15339	0.34685	0.00469	0.12299	0.00479	17.97	1929	30	1924	23	1920	22	2345	86	-0.00466563	Concordant	1929	30	Concordant	Concordant
8310-163	0.11461	0.00303	5.33078	0.13571	0.33744	0.00437	0.09555	0.00218	2.37517	1874	28	1874	22	1874	21	1844	40	0	Concordant	1874	28	Concordant	Concordant
8310-164	0.05694	0.005	0.53586	0.04586	0.06828	0.00161	0.02187	0.00076	1.02719	489	148	436	30	426	10	437	15	0.0234742	Concordant	426	10	Concordant	Concordant
8310-165	0.11498	0.00411	5.28738	0.1826	0.33361	0.00527	0.10621	0.00353	3.86749	1880	40	1867	29	1856	25	2040	64	-0.012766	Concordant	1880	40	Concordant	Concordant
8310-166	0.16138	0.004	10.1406	0.24147	0.45589	0.00577	0.15417	0.00343	3.10302	2400	51	2401	24	2402	26	2402	28	0.000833333	OK	2400	51	Concordant	Concordant
8310-167	0.05767	0.00301	0.66825	0.03391	0.08406	0.00139	0.02716	0.00133	8.01522	517	82	520	21	520	8	542	26	0	Concordant	520	21	Concordant	Concordant
8310-168	0.08986	0.00346	3.0945	0.1152	0.24985	0.0039	0.06852	0.0017	1.01056	1423	47	1431	29	1438	20	1340	32	0.0105411	Concordant	1423	47	Concordant	Concordant
8310-169	0.05174	0.0042	0.2846	0.02252	0.03991	0.00083	0.01238	0.00046	1.6343	274	142	254	18	252	5	249	9	0.00793651	Concordant	252	5	Concordant	Concordant
8310-170	0.05491	0.00411	0.43578	0.03179	0.05758	0.00117	0.01782	0.00063	1.55211	409	127	367	22	361	7	357	13	0.0166205	Concordant	361	7	Concordant	Concordant
8310-171	0.18964	0.01136	1.77611	0.09908	0.06795	0.00173	0.37336	0.01616	15.4027	683	451	403	70	356	10	350	121	0.132022	OK	683	451	Fail	OK
8310-172	0.11081	0.00284	4.91527	0.12049	0.32184	0.00403	0.1077	0.00243	4.03539	1813	27	1805	21	1799	20	2067	44	-0.00772201	Concordant	1813	27	Concordant	Concordant
8310-173	0.05442	0.00372	0.46138	0.03072	0.06151	0.00116	0.02196	0.00066	1.3347	388	116	385	21	385	7	439	13	0	Concordant	385	21	Concordant	Concordant
8310-174	0.06102	0.00298	0.85071	0.04045	0.10116	0.00159	0.03095	0.00139	7.74838	640	75	625	22	621	9	616	27	0.00644122	Concordant	621	9	Concordant	Concordant
8310-175	0.17411	0.00447	11.9708	0.29392	0.49888	0.00642	0.15314	0.00343	2.17444	2598	24	2602	23	2609	28	2880	60	0.00423403	Concordant	2598	24	Concordant	Concordant
8310-176	0.11334	0.00297	3.5937	0.09008	0.23007	0.00291	0.08977	0.00213	6.13303	1756	56	1500	21	1325	15	1295	15	-0.245444	OK	1756	56	Fail	OK
8310-177	0.05067	0.00767	0.24479	0.03618	0.03506	0.00124	0.01684	0.00162	5.94312	226	264	222	30	222	8	338	32	0	Concordant	222	30	Concordant	Concordant
8310-178	0.06009	0.00573	0.57549	0.05341	0.06949	0.00178	0.02284	0.00105	1.79755	607	158	462	34	433	11	456	21	0.0669746	Concordant	433	11	Concordant	Concordant
8310-179	0.05215	0.00536	0.30369	0.03054	0.04225	0.00103	0.01398	0.00052	1.09982	292	183	269	24	267	6	281	10	0.00749064	Concordant	267	6	Concordant	Concordant
8310-180	0.11024	0.00324	4.69044	0.13188	0.30875	0.00416	0.10847	0.00263	2.697	1803	32	1766	24	1735	20	2081	48	-0.0377149	Concordant	1803	32	Concordant	Concordant
8310-181	0.06857	0.0043	1.36811	0.08336	0.14478	0.00286	0.04705	0.00166	1.82152	886	93	875	36	872	16	929	32	0.00344037	Concordant	872	16	Concordant	Concordant
8310-182	0.14365	0.00433	8.4057	0.24267	0.42463	0.00606	0.12105	0.00316	2.30912	2272	30	2276	26	2281	27	2310	57	0.00396127	Concordant	2272	30	Concordant	Concordant
8310-183	0.04955	0.00644	0.1483	0.01884	0.02172	0.00064	0.00716	0.00027	0.690935	174	227	140	17	139	4	144	5	0.00719424	Concordant	139	4	Concordant	Concordant
8310-184	0.12476	0.00342	6.28144	0.16437	0.36535	0.00475	0.1109	0.00265	3.2185	2025	28	2016	23	2007	22	2126	48	-0.00888889	Concordant	2025	28	Concordant	Concordant
8310-185	0.05182	0.00317	0.34401	0.02046	0.04817	0.00083	0.01452	0.00041	1.14181	277	105	300	15	303	5	291	8	-0.00990099	Concordant	303	5	Concordant	Concordant
8310-186	0.05939	0.00322	0.81246	0.04269	0.09927	0.00168	0.02855	0.00093	2.1168	581	85	604	24	610	10	569	18	-0.00983607	Concordant	610	10	Concordant	Concordant
8310-187	0.04945	0.00219	0.16622	0.00712	0.02439	0.00035	0.00789	0.00027	5.75553	169	73	156	6	155	2	159	5	0.00645161	Concordant	155	2	Concordant	Concordant
8310-188	0.05345	0.00207	0.38523	0.01439	0.0523	0.00073	0.01759	0.0004	1.01268	348	59	331	11	329	4	352	8	0.00607903	Concordant	329	4	Concordant	Concordant
8310-189	0.05372	0.00463	0.30669	0.02576	0.04143	0.00093	0.014	0.00046	0.976126	359	150	272	20	262	6	281	9	0.0381679	Concordant	262	6	Concordant	Concordant
8310-190	0.05362	0.01082	0.43009	0.08485	0.05821	0.00268	0.01989	0.00119	0.877645	355	338	363	60	365	16	398	24	-0.00547945	Concordant	365	16	Concordant	Concordant
8310-191	0.0527	0.00518	0.32589	0.03124	0.04488	0.0011	0.01695	0.00064	1.33667	316	172	286	24	283	7	340	13	0.0106007	Concordant	283	7	Concordant	Concordant
8310-192	0.05512	0.00271	0.49676	0.02364	0.06541	0.00102	0.0193	0.00057	2.06092	417	78	410	16	408	6	386	11	0.00490196	Concordant	408	6	Concordant	Concordant
8310-193	0.05963	0.00291	0.76565	0.03616	0.09319	0.00148	0.03123	0.00096	2.61918	590	75	577	21	574	9	622	19	0.00522648	Concordant	574	9	Concordant	Concordant
8310-194	0.11222	0.00363	5.04885	0.15584	0.32655	0.00465	0.11211	0.00272	1.49852	1836	35	1828	26	1822	23	2148	49	-0.00762527	Concordant	1836	35	Concordant	Concordant
8310-195	0.10912	0.00438	4.05688	0.15603	0.26984	0.00444	0.07671	0.00244	2.35977	1785	46	1646	31	1540	23	1494	46	-0.137255	FALSE	FALSE		Fail	Fail
8310-196	0.05379	0.00414	0.37594	0.02821	0.05073	0.00102	0.01731	0.00055	1.23373	362	134	324	21	319	6	347	11	0.015674	Concordant	319	6	Concordant	Concordant
8310-197	0.05476	0.0055	0.4647	0.04552	0.06159	0.00158	0.02274	0.00209	9.41697	402	174	388	32	385	10	454	41	0.00779221	Concordant	385	10	Concordant	Concordant
8310-198	0.05239	0.00694	0.29677	0.03838	0.04111	0.00129	0.01296	0.00072	1.56137	302	234	264	30	260	8	260	14	0.0153846	Concordant	260	8	Concordant	Concordant
8310-199	0.05173	0.00322	0.32812	0.01983	0.04605	0.0008	0.0147	0.00047	1.85964	273	107	288	15	290	5	295	9	-0.00689655	Concordant	290	5	Concordant	Concordant
8310-200	0.12271	0.00432	6.10234	0.20509	0.36098	0.00555	0.11442	0.00379	4.30487	1996	38	1991	29	1987	26	2190	69	-0.00450902	Concordant	1996	38	Concordant	Concordant
8310-201	0.09438	0.005	2.38569	0.12147	0.18347	0.00352	0.08039	0.0044	8.49084	1386	113	1185	38	1078	19	1060	18	-0.222222	OK	1386	113	Fail	OK
8310-202	0.05309	0.01038	0.36391	0.06946	0.04976	0.00228	0.0179	0.001	0.805488	333	324	315	52	313	14	359	20	0.00638978	Concordant	313	14	Concordant	Concordant
8310-203	0.08131	0.00297	0.51618	0.01798	0.04608	0.00065	0.0188	0.00046	1.73876	531	154	310	18	282	4	278	3	0.0992908	OK	282	4	Concordant	Concordant
8310-204	0.05402	0.00337	0.36577	0.02212	0.04915	0.00088	0.01453	0.00039	0.75658	372	104	317	16	309	5	292	8	0.02589	Concordant	309	5	Concordant	Concordant
8310-205	0.18194	0.00504	12.7675	0.33272	0.50941	0.00659	0.13927	0.00319	1.58286	2671	26	2663	25	2654	28	2635	57	-0.00636466	Concordant	2671	26	Concordant	Concordant
8310-206	0.21343	0.00587	16.8634	0.43615	0.57357	0.00741	0.16492	0.00385	2.42169	2932	25	2927	25	2922	30	3085	67	-0.00341064	Concordant	2932	25	Concordant	Concordant

## Sheet: LV83-17
Raw data of zircon U-Pb ages of sample LV83-17
										Corrected Ages（Ma）
Grain name	207Pb/206Pb	1σ	207Pb/235U	1σ	206Pb/238U	1σ	208Pb/232Th	1σ	U/Th	207Pb/206Pb	1σ	207Pb/235U	1σ	206Pb/238U	1σ	208Pb/232Th	1σ	Discordance	Corrected comment	Best Age（Ma）	1σ	Determine whether it is Concordant or not	Final Corrected comment
8317-001	0.052	0.00384	0.28706	0.02079	0.04011	0.00078	0.01232	0.00036	0.974107	285	130	256	16	254	5	247	7	0.00787402	Concordant	254	5	Concordant	Concordant
8317-002	0.05465	0.00296	0.4255	0.02261	0.05657	0.00091	0.01937	0.00051	1.54974	398	90	360	16	355	6	388	10	0.0140845	Concordant	355	6	Concordant	Concordant
8317-003	0.04912	0.01079	0.2411	0.05185	0.03567	0.00174	0.01425	0.00074	0.662868	154	323	219	42	226	11	286	15	-0.0309735	Concordant	226	11	Concordant	Concordant
8317-004	0.05278	0.00717	0.29555	0.03923	0.04069	0.00133	0.01408	0.00049	0.498656	319	239	263	31	257	8	283	10	0.0233463	Concordant	257	8	Concordant	Concordant
8317-005	0.05152	0.00309	0.31779	0.0187	0.04482	0.00074	0.01502	0.00039	1.20803	264	105	280	14	283	5	301	8	-0.0106007	Concordant	283	5	Concordant	Concordant
8317-006	0.18537	0.00482	12.919	0.33209	0.5064	0.00742	0.12845	0.00333	1.99683	2702	24	2674	24	2641	32	2443	60	-0.0225759	Concordant	2702	24	Concordant	Concordant
8317-007	0.05421	0.00198	0.34341	0.01232	0.04603	0.00062	0.01507	0.00033	1.56699	380	56	300	9	290	4	302	7	0.0344828	Concordant	290	4	Concordant	Concordant
8317-008	0.12206	0.00305	6.23042	0.15378	0.37086	0.00487	0.10755	0.00262	3.16172	1987	26	2009	22	2033	23	2065	48	0.0231505	Concordant	1987	26	Concordant	Concordant
8317-009	0.1128	0.00614	0.26897	0.01399	0.01733	0.00035	0.0113	0.00033	1.97458		183	97	8	102	2	108	8	-0.0490196	Concordant	102	2	Concordant	Concordant
8317-010	0.18555	0.00375	13.5674	0.27347	0.53126	0.00643	0.16059	0.00329	2.76297	2703	18	2720	19	2747	27	3010	57	0.0162782	Concordant	2703	18	Concordant	Concordant
8317-011	0.05368	0.00398	0.37601	0.02727	0.05089	0.001	0.02025	0.00067	1.88485	358	129	324	20	320	6	405	13	0.0125	Concordant	320	6	Concordant	Concordant
8317-012	0.10919	0.00404	3.01117	0.10842	0.20035	0.00316	0.08438	0.00215	1.85082	1262	125	1182	42	1139	18	1132	16	-0.0974643	Concordant	1262	125	Concordant	Concordant
8317-013	0.1144	0.00308	5.2865	0.14033	0.33573	0.00453	0.10278	0.00235	1.97687	1870	29	1867	23	1866	22	1977	43	-0.00213904	Concordant	1870	29	Concordant	Concordant
8317-014	0.11495	0.00302	5.46476	0.1417	0.34537	0.00461	0.10063	0.00232	2.10091	1879	28	1895	22	1912	22	1938	43	0.0175625	Concordant	1879	28	Concordant	Concordant
8317-015	0.19349	0.00377	14.7894	0.28781	0.55528	0.00654	0.07658	0.00176	4.85985	2772	17	2802	19	2847	27	1491	33	0.0270563	Concordant	2772	17	Concordant	Concordant
8317-016	0.0519	0.00244	0.33882	0.01563	0.04743	0.00071	0.01458	0.00078	10.8029	281	78	296	12	299	4	293	16	-0.0100334	Concordant	299	4	Concordant	Concordant
8317-017	0.05806	0.00194	0.67473	0.02213	0.08442	0.00111	0.02907	0.0006	1.1861	532	49	524	13	522	7	579	12	0.00383142	Concordant	522	7	Concordant	Concordant
8317-018	0.05317	0.0078	0.32913	0.04723	0.04497	0.00153	0.01587	0.00068	0.822058	336	261	289	36	284	9	318	14	0.0176056	Concordant	284	9	Concordant	Concordant
8317-019	0.12668	0.00339	6.50402	0.17134	0.37299	0.00511	0.12856	0.00409	6.81138	2052	28	2046	23	2043	24	2445	73	-0.00438596	Concordant	2052	28	Concordant	Concordant
8317-020	0.05078	0.00442	0.31025	0.02642	0.04439	0.00098	0.01552	0.00045	0.804491	231	152	274	20	280	6	311	9	-0.0214286	Concordant	280	6	Concordant	Concordant
8317-021	0.05435	0.00253	0.37131	0.01693	0.04963	0.00074	0.01644	0.00044	2.09679	386	76	321	13	312	5	330	9	0.0288462	Concordant	312	5	Concordant	Concordant
8317-022	0.11075	0.00456	4.92662	0.19809	0.32313	0.00571	0.09731	0.0036	2.998	1812	47	1807	34	1805	28	1877	66	-0.00386313	Concordant	1812	47	Concordant	Concordant
8317-023	0.0592	0.002	0.76975	0.02548	0.09445	0.00124	0.04132	0.00119	7.28199	574	49	580	15	582	7	818	23	-0.00343643	Concordant	582	7	Concordant	Concordant
8317-024	0.05204	0.00578	0.36904	0.04008	0.05152	0.0014	0.01918	0.00074	1.12112	287	194	319	30	324	9	384	15	-0.0154321	Concordant	324	9	Concordant	Concordant
8317-025	0.05219	0.00538	0.30484	0.03074	0.04243	0.00108	0.01419	0.00052	1.01985	294	181	270	24	268	7	285	10	0.00746269	Concordant	268	7	Concordant	Concordant
8317-026	0.19067	0.00421	13.7993	0.30137	0.52569	0.00672	0.14226	0.00469	10.5797	2748	20	2736	21	2723	28	2688	83	-0.00909753	Concordant	2748	20	Concordant	Concordant
8317-027	0.224	0.0046	18.179	0.37036	0.5895	0.00723	0.24178	0.00524	4.28922	3010	18	2999	20	2987	29	4377	85	-0.0076412	Concordant	3010	18	Concordant	Concordant
8317-028	0.05817	0.00602	0.69969	0.07069	0.08737	0.00239	0.02756	0.00115	1.16945	536	175	539	42	540	14	550	23	-0.00185185	Concordant	540	14	Concordant	Concordant
8317-029	0.06554	0.00973	1.0414	0.15071	0.11541	0.00466	0.03809	0.00243	1.34116	792	241	725	75	704	27	756	47	0.0298295	Concordant	704	27	Concordant	Concordant
8317-030	0.05434	0.00203	0.28748	0.01053	0.03843	0.00052	0.01257	0.00028	1.60129	385	58	257	8	243	3	252	6	0.0576132	Concordant	243	3	Concordant	Concordant
8317-031	0.12445	0.00392	6.36014	0.19648	0.37118	0.0056	0.10776	0.00261	1.38946	2021	34	2027	27	2035	26	2069	48	0.00692726	Concordant	2021	34	Concordant	Concordant
8317-032	0.11478	0.00264	5.11014	0.11602	0.32337	0.00397	0.09131	0.0019	2.18362	1876	24	1838	19	1806	19	1766	35	-0.0373134	Concordant	1876	24	Concordant	Concordant
8317-033	0.16523	0.00388	10.582	0.24512	0.46515	0.00606	0.14094	0.0032	2.47232	2510	22	2487	21	2462	27	2665	57	-0.0191235	Concordant	2510	22	Concordant	Concordant
8317-034	0.11595	0.00249	5.22079	0.1106	0.32702	0.00388	0.09129	0.00189	3.36653	1895	22	1856	18	1824	19	1766	35	-0.037467	Concordant	1895	22	Concordant	Concordant
8317-035	0.04882	0.00875	0.14137	0.02477	0.02103	0.00085	0.00826	0.00048	1.20574	139	280	134	22	134	5	166	10	0	Concordant	134	22	Concordant	Concordant
8317-036	0.11359	0.00396	5.2131	0.17763	0.33332	0.00525	0.09843	0.0029	2.38316	1858	39	1855	29	1854	25	1898	53	-0.00215285	Concordant	1858	39	Concordant	Concordant
8317-037	0.0522	0.00671	0.41576	0.05225	0.05784	0.0018	0.02249	0.001	1.20944	294	226	353	37	362	11	450	20	-0.0248619	Concordant	362	11	Concordant	Concordant
8317-038	0.11204	0.00284	4.87518	0.1215	0.31602	0.00406	0.0871	0.00187	1.70697	1833	27	1798	21	1770	20	1688	35	-0.0343699	Concordant	1833	27	Concordant	Concordant
8317-039	0.05418	0.00328	0.44869	0.0266	0.06015	0.00105	0.01897	0.00062	2.1274	379	102	376	19	377	6	380	12	-0.00265252	Concordant	377	6	Concordant	Concordant
8317-040	0.0518	0.00789	0.34257	0.05099	0.04803	0.00173	0.01793	0.00077	0.762835	277	265	299	39	302	11	359	15	-0.00993377	Concordant	302	11	Concordant	Concordant
8317-041	0.11992	0.00396	5.24517	0.16921	0.31767	0.00485	0.08968	0.00244	1.99078	1955	36	1860	28	1778	24	1736	45	-0.0905371	Concordant	1955	36	Concordant	Concordant
8317-042	0.0524	0.00406	0.33492	0.0254	0.04642	0.00094	0.01402	0.00054	1.90707	303	136	293	19	293	6	281	11	0	Concordant	293	19	Concordant	Concordant
8317-043	0.11101	0.00248	4.55294	0.10027	0.29785	0.00357	0.09357	0.0022	6.80522	1792	47	1729	19	1678	17	1668	18	-0.0636161	Concordant	1792	47	Concordant	Concordant
8317-044	0.05111	0.00308	0.33245	0.01959	0.04724	0.0008	0.0147	0.0004	1.20578	246	104	291	15	298	5	295	8	-0.0234899	Concordant	298	5	Concordant	Concordant
8317-045	0.05221	0.00293	0.30252	0.01661	0.04208	0.00069	0.01269	0.00034	1.25638	295	95	268	13	266	4	255	7	0.0075188	Concordant	266	4	Concordant	Concordant
8317-046	0.05654	0.00443	0.58077	0.04443	0.0746	0.00159	0.02095	0.00072	1.16783	474	132	465	29	464	10	419	14	0.00215517	Concordant	464	10	Concordant	Concordant
8317-047	0.1427	0.0031	8.18711	0.17533	0.41665	0.00501	0.16678	0.00371	6.02376	2260	21	2252	19	2245	23	3118	64	-0.00663717	Concordant	2260	21	Concordant	Concordant
8317-048	0.12091	0.00302	6.17343	0.1512	0.37079	0.00475	0.15644	0.00719	31.807	1970	26	2001	21	2033	22	2938	126	0.0319797	Concordant	1970	26	Concordant	Concordant
8317-049	0.11588	0.00235	5.46372	0.10923	0.34241	0.00392	0.10052	0.00188	2.24612	1894	20	1895	17	1898	19	1936	35	0.00211193	Concordant	1894	20	Concordant	Concordant
8317-050	0.05277	0.00221	0.35274	0.01444	0.04854	0.00068	0.01604	0.00038	1.65958	319	67	307	11	306	4	322	8	0.00326797	Concordant	306	4	Concordant	Concordant
8317-051	0.06454	0.00204	1.17935	0.03647	0.1327	0.00172	0.0419	0.00097	2.60024	759	43	791	17	803	10	830	19	-0.014944	Concordant	803	10	Concordant	Concordant
8317-052	0.14267	0.00321	8.0701	0.17825	0.41077	0.00501	0.12769	0.00281	3.78382	2260	22	2239	20	2218	23	2429	50	-0.0185841	Concordant	2260	22	Concordant	Concordant
8317-053	0.05838	0.00731	0.60116	0.07349	0.07478	0.0024	0.0265	0.00122	1.10763	544	214	478	47	465	14	529	24	0.027957	Concordant	465	14	Concordant	Concordant
8317-054	0.11956	0.00543	5.59025	0.24694	0.33953	0.0066	0.13221	0.00544	3.6445	1950	51	1915	38	1884	32	2510	97	-0.0338462	Concordant	1950	51	Concordant	Concordant
8317-055	0.05569	0.00411	0.43933	0.03167	0.05729	0.00115	0.02874	0.00412	56.3929	440	125	370	22	359	7	573	81	0.0306407	Concordant	359	7	Concordant	Concordant
8317-056	0.16529	0.00423	10.5194	0.26388	0.46214	0.00629	0.14477	0.00403	4.35754	2481	50	2463	24	2441	28	2436	29	-0.0161225	Concordant	2481	50	Concordant	Concordant
8317-057	0.05286	0.01403	0.29218	0.07575	0.04014	0.00245	0.03803	0.00313	2.53075	323	396	260	60	254	15	754	61	0.023622	Concordant	254	15	Concordant	Concordant
8317-058	0.12427	0.00279	6.54009	0.14402	0.38215	0.00458	0.1461	0.00294	2.69144	2018	22	2051	19	2086	21	2756	52	0.0336967	Concordant	2018	22	Concordant	Concordant
8317-059	0.0505	0.0107	0.26617	0.05515	0.03827	0.00182	0.0356	0.00383	7.27797	218	330	240	44	242	11	707	75	-0.00826446	Concordant	242	11	Concordant	Concordant
8317-060	0.05175	0.00214	0.31887	0.01288	0.04474	0.00062	0.01401	0.0003	0.932688	274	67	281	10	282	4	281	6	-0.0035461	Concordant	282	4	Concordant	Concordant
8317-061	0.05079	0.01101	0.28527	0.06048	0.04078	0.002	0.01909	0.0016	2.12613	231	335	255	48	258	12	382	32	-0.0116279	Concordant	258	12	Concordant	Concordant
8317-062	0.06138	0.02277	0.21137	0.0763	0.02501	0.00223	0.01154	0.00137	1.24146	653	560	195	64	159	14	232	27	0.226415	Fail	FALSE		Fail	Fail
8317-063	0.05101	0.00594	0.28264	0.03229	0.04023	0.00106	0.0129	0.00042	0.641144	241	208	253	26	254	7	259	8	-0.00393701	Concordant	254	7	Concordant	Concordant
8317-064	0.05279	0.00546	0.25272	0.02554	0.03476	0.00089	0.01065	0.00037	0.816841	320	181	229	21	220	6	214	7	0.0409091	Concordant	220	6	Concordant	Concordant
8317-065	0.05552	0.00358	0.52195	0.03292	0.06826	0.00125	0.09256	0.00705	48.9015	433	108	426	22	426	8	1789	130	0	Concordant	426	22	Concordant	Concordant
8317-066	0.125	0.0052	6.20908	0.25141	0.36067	0.00658	0.11131	0.00655	8.12055	2029	46	2006	35	1985	31	2133	119	-0.0216856	Concordant	2029	46	Concordant	Concordant
8317-067	0.11716	0.00298	5.44997	0.13552	0.33778	0.00429	0.09641	0.00212	2.2131	1913	27	1893	21	1876	21	1860	39	-0.0193413	Concordant	1913	27	Concordant	Concordant
8317-068	0.18109	0.00428	13.0409	0.30167	0.52289	0.00669	0.1336	0.00422	9.0159	2663	22	2683	22	2711	28	2535	75	0.0180248	Concordant	2663	22	Concordant	Concordant
8317-069	0.05263	0.00528	0.27462	0.02697	0.03789	0.00092	0.01193	0.00045	1.18158	313	177	246	21	240	6	240	9	0.025	Concordant	240	6	Concordant	Concordant
8317-070	0.05622	0.00808	0.46543	0.06531	0.06011	0.00211	0.02451	0.00136	1.58152	461	250	388	45	376	13	489	27	0.0319149	Concordant	376	13	Concordant	Concordant
8317-071	0.05273	0.014	0.28448	0.07377	0.03917	0.00239	0.01172	0.00117	1.27755	317	394	254	58	248	15	236	23	0.0241935	Concordant	248	15	Concordant	Concordant
8317-072	0.12404	0.0053	6.35068	0.26409	0.37174	0.00693	0.22485	0.01392	14.4789	2015	47	2025	36	2038	33	4099	230	0.0114144	Concordant	2015	47	Concordant	Concordant
8317-073	0.11865	0.00297	5.66445	0.13821	0.34665	0.00434	0.11363	0.00244	2.37646	1936	26	1926	21	1919	21	2175	44	-0.00878099	Concordant	1936	26	Concordant	Concordant
8317-074	0.17331	0.00566	12.2272	0.39027	0.51227	0.00857	0.13024	0.00401	2.02679	2590	31	2622	30	2666	37	2475	72	0.0293436	Concordant	2590	31	Concordant	Concordant
8317-075	0.19032	0.00499	14.2935	0.36664	0.54531	0.00764	0.15107	0.00342	1.36383	2745	24	2769	24	2806	32	2844	60	0.0222222	Concordant	2745	24	Concordant	Concordant
8317-076	0.11685	0.00293	5.5392	0.13559	0.34419	0.0043	0.09755	0.00211	2.22473	1909	26	1907	21	1907	21	1881	39	-0.00104767	Concordant	1909	26	Concordant	Concordant
8317-077	0.16092	0.00394	9.94177	0.2378	0.44858	0.00573	0.14636	0.00334	2.96079	2405	51	2390	24	2373	26	2369	27	-0.0133056	Concordant	2405	51	Concordant	Concordant
8317-078	0.05127	0.00411	0.32722	0.02565	0.04634	0.00096	0.01688	0.00069	2.55361	253	140	287	20	292	6	338	14	-0.0171233	Concordant	292	6	Concordant	Concordant
8317-079	0.05565	0.00346	0.56059	0.03401	0.07314	0.0013	0.0208	0.00192	17.7145	438	103	452	22	455	8	416	38	-0.00659341	Concordant	455	8	Concordant	Concordant
8317-080	0.18082	0.00553	12.3414	0.36838	0.49555	0.00784	0.11126	0.00342	2.22045	2660	29	2631	28	2595	34	2132	62	-0.0244361	Concordant	2660	29	Concordant	Concordant
8317-081	0.11829	0.00337	5.61179	0.15579	0.34445	0.00465	0.06602	0.00297	11.4634	1931	31	1918	24	1908	22	1292	56	-0.0119109	Concordant	1931	31	Concordant	Concordant
8317-082	0.05086	0.00324	0.33094	0.02059	0.04724	0.00083	0.01475	0.00042	1.28044	234	111	290	16	298	5	296	8	-0.0268456	Concordant	298	5	Concordant	Concordant
8317-083	0.16633	0.00461	10.5439	0.28445	0.46027	0.00647	0.12724	0.0029	1.30603	2521	27	2484	25	2441	29	2421	52	-0.0317334	Concordant	2521	27	Concordant	Concordant
8317-084	0.05217	0.00658	0.30398	0.03745	0.0423	0.00128	0.01371	0.0008	1.9635	293	222	270	29	267	8	275	16	0.011236	Concordant	267	8	Concordant	Concordant
8317-085	0.17501	0.00397	12.2691	0.27118	0.50899	0.00606	0.16142	0.00324	2.20043	2606	21	2625	21	2652	26	3025	56	0.0176516	Concordant	2606	21	Concordant	Concordant
8317-086	0.14673	0.00536	8.60091	0.30568	0.4256	0.00734	0.17767	0.00581	3.06879	2308	38	2297	32	2286	33	3305	100	-0.00953206	Concordant	2308	38	Concordant	Concordant
8317-087	0.05386	0.00806	0.41542	0.0607	0.056	0.00201	0.0199	0.00152	2.67379	365	263	353	44	351	12	398	30	0.00569801	Concordant	351	12	Concordant	Concordant
8317-088	0.06619	0.00169	1.27528	0.03165	0.13989	0.00166	0.0454	0.00092	2.36763	812	32	835	14	844	9	897	18	-0.0106635	Concordant	844	9	Concordant	Concordant
8317-089	0.11661	0.00303	5.30207	0.13405	0.33013	0.00416	0.09001	0.00201	2.39686	1905	28	1869	22	1839	20	1742	37	-0.0346457	Concordant	1905	28	Concordant	Concordant
8317-090	0.17715	0.00629	6.24115	0.21264	0.2558	0.00431	0.05667	0.00163	1.22612	2626	35	2010	30	1468	22	1114	31	-0.440975	Fail	FALSE		Fail	Fail
8317-091	0.13503	0.00327	7.57947	0.17855	0.40754	0.00496	0.12819	0.00308	6.45605	2164	24	2182	21	2204	23	2438	55	0.0184843	Concordant	2164	24	Concordant	Concordant
8317-092	0.11631	0.0029	5.83622	0.14132	0.36431	0.00445	0.11483	0.00253	3.45609	1900	26	1952	21	2003	21	2197	46	0.0542105	Concordant	1900	26	Concordant	Concordant
8317-093	0.05147	0.00232	0.33647	0.0148	0.04746	0.00068	0.01458	0.00032	0.784638	262	75	294	11	299	4	293	6	-0.0167224	Concordant	299	4	Concordant	Concordant
8317-094	0.19443	0.0071	13.2602	0.47112	0.49517	0.0093	0.21049	0.01197	9.58614	2735	67	2666	33	2576	39	2554	45	-0.0581353	Concordant	2735	67	Concordant	Concordant
8317-095	0.2259	0.00594	19.1287	0.49022	0.61481	0.00861	0.14827	0.00314	0.667502	3023	24	3048	25	3089	34	2794	55	0.0218326	Concordant	3023	24	Concordant	Concordant
8317-096	0.0646	0.00467	1.06598	0.07513	0.1198	0.00255	0.03919	0.00154	1.97104	761	113	737	37	729	15	777	30	0.0109739	Concordant	729	15	Concordant	Concordant
8317-097	0.07119	0.00269	1.64886	0.06065	0.16817	0.00239	0.05072	0.00116	1.08555	963	52	989	23	1002	13	1000	22	0.0404984	Concordant	963	52	Concordant	Concordant
8317-098	0.15276	0.00417	9.28974	0.24648	0.44152	0.00594	0.14318	0.00358	3.06378	2377	27	2367	24	2357	27	2705	63	-0.00841397	Concordant	2377	27	Concordant	Concordant
8317-099	0.11444	0.00396	5.34226	0.17938	0.33895	0.00514	0.09596	0.00204	0.463207	1871	39	1876	29	1882	25	1852	38	0.00587921	Concordant	1871	39	Concordant	Concordant
8317-100	0.17174	0.00808	11.6691	0.53504	0.49334	0.0114	0.2335	0.01634	8.95384	2575	46	2578	43	2585	49	4242	268	0.0038835	Concordant	2575	46	Concordant	Concordant
8317-101	0.05214	0.00396	0.32663	0.0242	0.04548	0.00091	0.01724	0.00068	2.58738	292	133	287	19	287	6	345	14	0	Concordant	287	19	Concordant	Concordant
8317-102	0.10793	0.00357	1.85738	0.05914	0.12494	0.00174	0.18319	0.00483	9.53522	1765	38	1066	21	759	10	3400	83	0.40448	Fail	FALSE		Fail	Fail
8317-103	0.12075	0.00388	5.88113	0.18319	0.35363	0.00511	0.10078	0.00226	0.876294	1967	35	1958	27	1952	24	1941	41	-0.00762583	Concordant	1967	35	Concordant	Concordant
8317-104	0.10935	0.00436	4.95771	0.19191	0.32917	0.00547	0.09112	0.00247	1.27728	1789	46	1812	33	1834	27	1763	46	0.0251537	Concordant	1789	46	Concordant	Concordant
8317-105	0.19547	0.00485	14.0569	0.33813	0.52212	0.00653	0.19837	0.00586	12.9807	2765	44	2737	22	2699	27	2690	32	-0.0238698	Concordant	2765	44	Concordant	Concordant
8317-106	0.05274	0.00885	0.30761	0.05043	0.04234	0.00166	0.01574	0.00186	5.65652	318	294	272	39	267	10	316	37	0.0187266	Concordant	267	10	Concordant	Concordant
8317-107	0.11953	0.00456	5.88337	0.21808	0.35736	0.0059	0.13695	0.0053	5.31721	1949	43	1959	32	1970	28	2594	94	0.0107748	Concordant	1949	43	Concordant	Concordant
8317-108	0.11622	0.00337	5.48254	0.1542	0.34251	0.00455	0.09858	0.00238	2.36399	1899	32	1898	24	1899	22	1900	44	0	Concordant	1899	32	Concordant	Concordant
8317-109	0.11806	0.00347	5.54341	0.15801	0.34092	0.00458	0.10971	0.00288	3.63939	1927	32	1907	25	1891	22	2104	52	-0.0186819	Concordant	1927	32	Concordant	Concordant
8317-110	0.04854	0.00784	0.2709	0.04279	0.04052	0.00148	0.01372	0.00077	1.20634	126	259	243	34	256	9	275	15	-0.0507812	Concordant	256	9	Concordant	Concordant
8317-111	0.05279	0.01236	0.34505	0.07899	0.04746	0.00251	0.01472	0.00088	0.59427	320	374	301	60	299	15	295	18	0.00668896	Concordant	299	15	Concordant	Concordant
8317-112	0.05189	0.00412	0.33952	0.02634	0.0475	0.00098	0.0168	0.00096	5.55791	281	139	297	20	299	6	337	19	-0.00668896	Concordant	299	6	Concordant	Concordant
8317-113	0.05515	0.00374	0.45344	0.02997	0.05969	0.00112	0.02874	0.00119	4.6728	418	114	380	21	374	7	573	23	0.0160428	Concordant	374	7	Concordant	Concordant
8317-114	0.05518	0.00578	0.47219	0.04829	0.06213	0.00165	0.02441	0.00115	2.00866	420	182	393	33	389	10	487	23	0.0102828	Concordant	389	10	Concordant	Concordant
8317-115	0.11434	0.00364	5.40473	0.16645	0.34321	0.00482	0.11157	0.00279	2.14883	1870	35	1886	26	1902	23	2138	51	0.0171123	Concordant	1870	35	Concordant	Concordant
8317-116	0.10287	0.00372	2.28971	0.07993	0.1616	0.00236	0.11705	0.00348	6.56835	1160	104	1006	31	937	13	926	18	0.0736393	Concordant	937	13	Concordant	Concordant
8317-117	0.12624	0.0036	6.64595	0.18324	0.38224	0.00503	0.10725	0.00236	1.26951	2046	30	2065	24	2087	23	2059	43	0.0200391	Concordant	2046	30	Concordant	Concordant
8317-118	0.11711	0.00425	5.55118	0.19525	0.34416	0.00538	0.10308	0.00289	1.97059	1913	41	1909	30	1907	26	1983	53	-0.00313643	Concordant	1913	41	Concordant	Concordant
8317-119	0.05043	0.0062	0.32404	0.03896	0.04666	0.00136	0.01691	0.00108	2.91296	215	216	285	30	294	8	339	21	-0.0306122	Concordant	294	8	Concordant	Concordant
8317-120	0.05013	0.00783	0.27204	0.04154	0.0394	0.00143	0.01217	0.00061	0.869628	201	266	244	33	249	9	244	12	-0.0200803	Concordant	249	9	Concordant	Concordant
8317-121	0.0516	0.00311	0.22734	0.01338	0.03199	0.00053	0.01257	0.00032	1.10979	268	105	208	11	203	3	252	6	0.0246305	Concordant	203	3	Concordant	Concordant
8317-122	0.16865	0.00559	11.1935	0.35888	0.48192	0.00764	0.11952	0.00314	1.24836	2544	33	2539	30	2536	33	2282	57	-0.00314465	Concordant	2544	33	Concordant	Concordant
8317-123	0.05127	0.02631	0.17779	0.08907	0.02518	0.0029	0.01134	0.00121	0.587726	253	707	166	77	160	18	228	24	0.0375	Concordant	160	18	Concordant	Concordant
8317-124	0.11839	0.00379	5.89192	0.18243	0.36134	0.00509	0.10227	0.00245	1.41956	1932	35	1960	27	1989	24	1968	45	0.0295031	Concordant	1932	35	Concordant	Concordant
8317-125	0.15965	0.00571	10.0487	0.34791	0.45701	0.00766	0.13901	0.00509	3.68152	2452	36	2439	32	2426	34	2631	90	-0.0106036	Concordant	2452	36	Concordant	Concordant
8317-126	0.12042	0.00343	5.80545	0.15943	0.35004	0.00451	0.10637	0.0024	1.92604	1962	31	1947	24	1935	22	2043	44	-0.0137615	Concordant	1962	31	Concordant	Concordant
8317-127	0.1319	0.0043	6.98167	0.2199	0.38432	0.0056	0.16546	0.00436	2.77646	2123	35	2109	28	2096	26	3095	76	-0.0127179	Concordant	2123	35	Concordant	Concordant
8317-128	0.12777	0.00532	6.41911	0.25892	0.36479	0.0065	0.10788	0.00362	2.16611	2068	46	2035	35	2005	31	2071	66	-0.0304642	Concordant	2068	46	Concordant	Concordant
8317-129	0.05834	0.00905	0.69215	0.1048	0.08614	0.00336	0.0239	0.00249	3.4588	543	266	534	63	533	20	477	49	0.00187617	Concordant	533	20	Concordant	Concordant
8317-130	0.05267	0.00782	0.3551	0.05151	0.04895	0.00172	0.01408	0.00061	0.619679	315	262	309	39	308	11	283	12	0.00324675	Concordant	308	11	Concordant	Concordant
8317-131	0.05994	0.00329	0.71243	0.03806	0.08631	0.00143	0.02675	0.00109	4.47564	601	87	546	23	534	8	534	21	0.0224719	Concordant	534	8	Concordant	Concordant
8317-132	0.06704	0.00269	1.30994	0.05092	0.14189	0.00203	0.04644	0.0012	2.01428	839	57	850	22	855	11	918	23	-0.00584795	Concordant	855	11	Concordant	Concordant
8317-133	0.05394	0.00499	0.34581	0.03117	0.04655	0.00109	0.02089	0.00081	1.88321	369	161	302	24	293	7	418	16	0.0307167	Concordant	293	7	Concordant	Concordant
8317-134	0.0512	0.00353	0.16953	0.01142	0.02404	0.00043	0.00732	0.00033	4.20451	250	121	159	10	153	3	147	7	0.0392157	Concordant	153	3	Concordant	Concordant
8317-135	0.07726	0.04628	0.66681	0.38654	0.06267	0.01033	0.03149	0.00783	1.79821	1128	965	519	235	392	63	627	153	0.32398	Fail	FALSE		Fail	Fail
8317-136	0.05269	0.00531	0.3404	0.03354	0.04691	0.00115	0.01557	0.00057	1.00477	315	178	297	25	296	7	312	11	0.00337838	Concordant	296	7	Concordant	Concordant
8317-137	0.11996	0.00554	5.63468	0.25152	0.34107	0.00647	0.10038	0.00341	1.81136	1956	53	1921	38	1892	31	1933	63	-0.0327198	Concordant	1956	53	Concordant	Concordant
8317-138	0.05458	0.01032	0.48674	0.08986	0.06476	0.00292	0.02511	0.00283	4.03099	395	326	403	61	405	18	501	56	-0.00493827	Concordant	405	18	Concordant	Concordant
8317-139	0.13765	0.00635	6.13399	0.27283	0.32359	0.00634	0.11227	0.00381	1.84458	2030	109	1898	48	1780	32	1756	30	-0.123153	OK	2030	109	Fail	OK
8317-140	0.11761	0.0046	5.60716	0.21184	0.34619	0.00565	0.12264	0.00341	1.72396	1920	44	1917	33	1916	27	2338	61	-0.00208333	Concordant	1920	44	Concordant	Concordant
8317-141	0.12012	0.00425	5.92459	0.20186	0.35816	0.00538	0.1022	0.0028	1.97821	1958	39	1965	30	1973	26	1967	51	0.00766088	Concordant	1958	39	Concordant	Concordant
8317-142	0.05427	0.00785	0.35773	0.05048	0.04787	0.00166	0.01521	0.001	1.8339	382	253	311	38	301	10	305	20	0.0332226	Concordant	301	10	Concordant	Concordant
8317-143	0.05394	0.00383	0.45642	0.03164	0.06144	0.00116	0.02107	0.00072	1.8721	369	123	382	22	384	7	421	14	-0.00520833	Concordant	384	7	Concordant	Concordant
8317-144	0.05473	0.0053	0.415	0.03919	0.05506	0.00135	0.01862	0.00083	1.85183	401	169	352	28	346	8	373	16	0.017341	Concordant	346	8	Concordant	Concordant
8317-145	0.12781	0.00637	6.38355	0.30778	0.3627	0.00752	0.10278	0.00367	1.5549	2068	56	2030	42	1995	36	1977	67	-0.0352998	Concordant	2068	56	Concordant	Concordant
8317-146	0.20898	0.01719	15.6808	1.25887	0.54487	0.02375	0.12377	0.00803	1.0342	2898	75	2858	77	2804	99	2359	144	-0.0324362	Concordant	2898	75	Concordant	Concordant
8317-147	0.0465	0.01465	0.1512	0.0468	0.02361	0.00145	0.00833	0.00084	1.33892	24	419	143	41	150	9	168	17	-0.0466667	Concordant	150	9	Concordant	Concordant
8317-148	0.05145	0.00914	0.28591	0.04963	0.04035	0.00165	0.01126	0.00061	0.720031	261	295	255	39	255	10	226	12	0	Concordant	255	39	Concordant	Concordant
8317-149	0.05346	0.00685	0.40665	0.05082	0.05524	0.00172	0.02096	0.00085	0.896642	348	224	346	37	347	11	419	17	-0.00288184	Concordant	347	11	Concordant	Concordant
8317-150	0.05349	0.00559	0.47964	0.0489	0.06512	0.0017	0.02216	0.00109	2.03977	350	182	398	34	407	10	443	22	-0.022113	Concordant	407	10	Concordant	Concordant
8317-151	0.05172	0.02494	0.18248	0.08663	0.02562	0.00227	0.0132	0.00117	0.806899	273	705	170	74	163	14	265	23	0.0429448	Concordant	163	14	Concordant	Concordant
8317-152	0.07447	0.01655	0.4867	0.10475	0.04746	0.00284	0.02514	0.00298	3.27813	1054	355	403	72	299	17	502	59	0.347826	Fail	FALSE		Fail	Fail
8317-153	0.18647	0.00575	13.8084	0.40753	0.53777	0.00756	0.14602	0.004	2.96553	2711	30	2737	28	2774	32	2755	71	0.0232387	Concordant	2711	30	Concordant	Concordant
8317-154	0.12795	0.0048	6.54433	0.23565	0.37144	0.00587	0.11721	0.00336	2	2070	41	2052	32	2036	28	2240	61	-0.0164251	Concordant	2070	41	Concordant	Concordant
8317-155	0.07913	0.00679	2.18386	0.18218	0.20043	0.00533	0.08141	0.00374	1.9524	1175	123	1176	58	1178	29	1582	70	0.00255319	Concordant	1175	123	Concordant	Concordant
8317-156	0.06092	0.01264	0.81492	0.16497	0.09715	0.00512	0.07237	0.00759	4.4754	636	351	605	92	598	30	1412	143	0.0117057	Concordant	598	30	Concordant	Concordant
8317-157	0.05218	0.00705	0.3224	0.04252	0.04487	0.00143	0.01493	0.00053	0.505012	293	238	284	33	283	9	300	11	0.00353357	Concordant	283	9	Concordant	Concordant
8317-158	0.13501	0.00405	7.44377	0.21299	0.40041	0.00519	0.13899	0.00329	2.6216	2164	32	2166	26	2171	24	2630	58	0.00323475	Concordant	2164	32	Concordant	Concordant
8317-159	0.0454	0.00506	0.12672	0.01384	0.02027	0.0005	0.00754	0.00034	1.97281	-34	187	121	12	129	3	152	7	-0.0620155	Concordant	129	3	Concordant	Concordant
8317-160	0.05329	0.00644	0.34711	0.0409	0.0473	0.00138	0.01632	0.00065	0.896259	341	212	303	31	298	8	327	13	0.0167785	Concordant	298	8	Concordant	Concordant
8317-161	0.06139	0.00309	0.77074	0.03748	0.09118	0.00143	0.03118	0.00084	1.46065	653	77	580	21	563	8	621	16	0.0301954	Concordant	563	8	Concordant	Concordant
8317-162	0.11271	0.00393	4.26034	0.14194	0.27454	0.00389	0.09896	0.00257	2.33499	1650	85	1588	34	1543	20	1534	19	-0.0648485	Concordant	1650	85	Concordant	Concordant
8317-163	0.12153	0.00397	6.05121	0.18859	0.36165	0.00494	0.10936	0.00272	2.02935	1979	36	1983	27	1990	23	2098	50	0.00555836	Concordant	1979	36	Concordant	Concordant
8317-164	0.05275	0.00509	0.37334	0.03513	0.05141	0.00123	0.01706	0.00071	1.53795	318	169	322	26	323	8	342	14	-0.00309598	Concordant	323	8	Concordant	Concordant
8317-165	0.05679	0.00349	0.48293	0.02878	0.06176	0.00108	0.02042	0.0006	1.28296	483	101	400	20	386	7	409	12	0.0362694	Concordant	386	7	Concordant	Concordant
8317-166	0.11922	0.00356	5.76108	0.16305	0.35098	0.0044	0.11454	0.00258	1.81035	1945	33	1941	24	1939	21	2192	47	-0.00308483	Concordant	1945	33	Concordant	Concordant
8317-167	0.05225	0.00287	0.34874	0.01854	0.04848	0.00078	0.01659	0.00047	1.55594	296	92	304	14	305	5	333	9	-0.00327869	Concordant	305	5	Concordant	Concordant
8317-168	0.13136	0.00439	7.45644	0.23781	0.4123	0.0058	0.12433	0.00362	4.05757	2116	36	2168	29	2225	26	2369	65	0.0515123	Concordant	2116	36	Concordant	Concordant
8317-169	0.0503	0.00417	0.27518	0.02222	0.03974	0.00083	0.01333	0.00075	4.87788	209	144	247	18	251	5	268	15	-0.0159363	Concordant	251	5	Concordant	Concordant
8317-170	0.05032	0.01494	0.29233	0.08487	0.0422	0.00279	0.01598	0.00167	1.44527	210	420	260	67	266	17	320	33	-0.0225564	Concordant	266	17	Concordant	Concordant
8317-171	0.13597	0.00657	7.49067	0.34843	0.40015	0.00807	0.13639	0.00503	2.09889	2176	53	2172	42	2170	37	2584	89	-0.00275735	Concordant	2176	53	Concordant	Concordant
8317-172	0.051	0.01099	0.3271	0.0689	0.04658	0.00228	0.01965	0.00147	1.5355	241	341	287	53	293	14	393	29	-0.0204778	Concordant	293	14	Concordant	Concordant
8317-173	0.06019	0.01275	0.70007	0.14466	0.08449	0.00448	0.01769	0.00164	1.06922	610	361	539	86	523	27	354	33	0.0305927	Concordant	523	27	Concordant	Concordant
8317-174	0.05482	0.00395	0.43803	0.03068	0.05804	0.00113	0.02057	0.00068	1.47453	405	122	369	22	364	7	412	13	0.0137363	Concordant	364	7	Concordant	Concordant
8317-175	0.1249	0.00402	6.61833	0.20198	0.3849	0.0051	0.11545	0.00284	2.3151	2027	35	2062	27	2099	24	2208	51	0.0355205	Concordant	2027	35	Concordant	Concordant
8317-176	0.05216	0.00341	0.36698	0.0233	0.05111	0.00091	0.01632	0.00059	2.29622	292	113	317	17	321	6	327	12	-0.0124611	Concordant	321	6	Concordant	Concordant
8317-177	0.06033	0.00541	0.78452	0.06848	0.09446	0.00229	0.03744	0.00177	2.4821	615	147	588	39	582	13	743	34	0.0103093	Concordant	582	13	Concordant	Concordant
8317-178	0.05114	0.00533	0.34454	0.03501	0.04894	0.00124	0.01733	0.00081	1.97143	247	182	301	26	308	8	347	16	-0.0227273	Concordant	308	8	Concordant	Concordant
8317-179	0.05039	0.01154	0.26175	0.05882	0.03773	0.00176	0.01566	0.00134	2.06548	213	346	236	47	239	11	314	27	-0.0125523	Concordant	239	11	Concordant	Concordant
8317-180	0.1442	0.00537	8.28041	0.29392	0.41712	0.00651	0.12455	0.0035	1.77274	2278	40	2262	32	2247	30	2373	63	-0.0136084	Concordant	2278	40	Concordant	Concordant
8317-181	0.11579	0.00447	5.21733	0.19166	0.32732	0.00499	0.10632	0.00312	2.57865	1892	44	1855	31	1825	24	2042	57	-0.0354123	Concordant	1892	44	Concordant	Concordant
8317-182	0.05765	0.00487	0.65199	0.05357	0.08215	0.00183	0.0286	0.00195	6.1661	516	142	510	33	509	11	570	38	0.00196464	Concordant	509	11	Concordant	Concordant
8317-183	0.12145	0.00415	6.10775	0.19769	0.36536	0.00503	0.12271	0.00296	1.25027	1978	38	1991	28	2008	24	2339	53	0.0151668	Concordant	1978	38	Concordant	Concordant
8317-184	0.11784	0.00465	5.88046	0.22126	0.36253	0.00566	0.1071	0.00317	2.189	1924	45	1958	33	1994	27	2056	58	0.0363825	Concordant	1924	45	Concordant	Concordant
8317-185	0.14133	0.0059	8.1624	0.32543	0.41958	0.00731	0.11487	0.0038	2.03958	2244	45	2249	36	2259	33	2198	69	0.00668449	Concordant	2244	45	Concordant	Concordant
8317-186	0.05011	0.00347	0.14943	0.01003	0.02166	0.00039	0.00835	0.00029	2.26627	200	120	141	9	138	2	168	6	0.0217391	Concordant	138	2	Concordant	Concordant
8317-187	0.12436	0.00597	6.27702	0.28896	0.36671	0.00704	0.11983	0.0041	1.84633	2020	54	2015	40	2014	33	2288	74	-0.0029703	Concordant	2020	54	Concordant	Concordant
8317-188	0.05136	0.01594	0.2922	0.08862	0.04133	0.00288	0.0239	0.00301	2.89249	257	441	260	70	261	18	477	59	-0.00383142	Concordant	261	18	Concordant	Concordant
8317-189	0.05379	0.01483	0.35543	0.0957	0.04801	0.00306	0.02543	0.0024	1.76433	362	413	309	72	302	19	508	47	0.0231788	Concordant	302	19	Concordant	Concordant
8317-190	0.0539	0.00424	0.3486	0.02665	0.04699	0.00097	0.01507	0.00044	0.683368	367	136	304	20	296	6	302	9	0.027027	Concordant	296	6	Concordant	Concordant
8317-191	0.17368	0.00659	11.388	0.41037	0.47639	0.00773	0.16946	0.00546	3.07227	2505	73	2496	36	2485	34	2482	36	-0.00798403	Concordant	2505	73	Concordant	Concordant
8317-192	0.05437	0.00406	0.36473	0.02645	0.04874	0.00096	0.01666	0.00058	1.603	386	128	316	20	307	6	334	12	0.029316	Concordant	307	6	Concordant	Concordant
8317-193	0.12004	0.00421	5.983	0.19799	0.36214	0.00502	0.11669	0.00305	2.45757	1957	39	1973	29	1992	24	2231	55	0.0178845	Concordant	1957	39	Concordant	Concordant
8317-194	0.12045	0.00458	5.7328	0.20633	0.34582	0.00516	0.08383	0.0032	6.15662	1963	43	1936	31	1915	25	1627	60	-0.0244524	Concordant	1963	43	Concordant	Concordant
8317-195	0.11999	0.00454	5.76663	0.20686	0.34921	0.00519	0.10454	0.003	2.47431	1956	43	1941	31	1931	25	2010	55	-0.0127812	Concordant	1956	43	Concordant	Concordant
8317-196	0.11964	0.00395	5.56563	0.17234	0.33803	0.00438	0.09747	0.00237	2.36292	1951	37	1911	27	1877	21	1880	44	-0.0379293	Concordant	1951	37	Concordant	Concordant
8317-197	0.57424	0.07076	4.76244	0.48711	0.06026	0.0045	0.28145	0.0194	3.74919	2807	2001	524	293	158	29	136	176	2.31646	OK	2807	2001	Fail	OK
8317-198	0.05105	0.00317	0.1664	0.00998	0.02368	0.0004	0.00766	0.00043	9.49728	243	107	156	9	151	3	154	9	0.0331126	Concordant	151	3	Concordant	Concordant
8317-199	0.11864	0.00478	6.01615	0.23013	0.36847	0.0058	0.11345	0.00333	2.02036	1936	46	1978	33	2022	27	2172	60	0.0444215	Concordant	1936	46	Concordant	Concordant
8317-200	0.05156	0.00841	0.32933	0.05243	0.04641	0.00175	0.01527	0.00114	1.94541	266	282	289	40	292	11	306	23	-0.010274	Concordant	292	11	Concordant	Concordant
8317-201	0.13016	0.00528	6.44041	0.2477	0.35957	0.00575	0.11402	0.00405	4.20698	2060	77	2016	35	1974	27	1965	27	-0.0417476	Concordant	2060	77	Concordant	Concordant
8317-202	0.07152	0.00789	1.55437	0.16651	0.15793	0.00505	0.06324	0.00407	2.64302	972	168	952	66	945	28	1239	77	0.00740741	Concordant	945	28	Concordant	Concordant
8317-203	0.11961	0.00467	5.67152	0.20904	0.34457	0.0052	0.1096	0.00346	3.69831	1950	44	1927	32	1909	25	2102	63	-0.0210256	Concordant	1950	44	Concordant	Concordant
8317-204	0.11769	0.00506	5.6165	0.22948	0.3468	0.00574	0.12957	0.00407	2.50654	1921	49	1919	35	1919	27	2463	73	-0.00104112	Concordant	1921	49	Concordant	Concordant
8317-205	0.12401	0.00766	6.41801	0.38166	0.3761	0.0092	0.13416	0.00648	2.61961	2015	71	2035	52	2058	43	2545	115	0.02134	Concordant	2015	71	Concordant	Concordant
8317-206	0.125	0.00489	6.23629	0.23055	0.36257	0.00552	0.10548	0.00305	2.13161	2029	44	2010	32	1994	26	2027	56	-0.0172499	Concordant	2029	44	Concordant	Concordant
8317-207	0.05526	0.00507	0.53389	0.04761	0.07021	0.00167	0.02241	0.00099	1.72066	423	158	434	32	437	10	448	20	-0.00686499	Concordant	437	10	Concordant	Concordant
8317-208	0.0624	0.00473	0.96016	0.07051	0.11182	0.00239	0.03449	0.00121	1.15059	688	121	683	37	683	14	685	24	0	Concordant	683	37	Concordant	Concordant
8317-209	0.175	0.0081	11.4995	0.50709	0.47756	0.00965	0.14622	0.00539	1.91517	2551	92	2529	46	2500	43	2493	44	-0.0199922	Concordant	2551	92	Concordant	Concordant
8317-210	0.05196	0.00549	0.32693	0.03363	0.04573	0.00118	0.01585	0.0007	1.54172	284	185	287	26	288	7	318	14	-0.00347222	Concordant	288	7	Concordant	Concordant

## Sheet: LV83-19
Raw data of zircon U-Pb ages of sample LV83-19
										Corrected Ages（Ma）
Grain name	207Pb/206Pb	1σ	207Pb/235U	1σ	206Pb/238U	1σ	208Pb/232Th	1σ	U/Th	207Pb/206Pb	1σ	207Pb/235U	1σ	206Pb/238U	1σ	208Pb/232Th	1σ	Discordance	Corrected comment	Best Age（Ma）	1σ	Determine whether it is Concordant or not	Final Corrected comment
8319-001	0.05735	0.00149	0.61444	0.01602	0.07772	0.00101	0.02413	0.00053	2.07988	505	35	486	10	482	6	482	10	0.00829876	Concordant	482	6	Concordant	Concordant
8319-002	0.05357	0.00136	0.42193	0.01075	0.05714	0.00074	0.01813	0.00037	0.948187	353	35	357	8	358	5	363	7	-0.0027933	Concordant	358	5	Concordant	Concordant
8319-003	0.13228	0.00332	7.18992	0.181	0.39432	0.00557	0.11348	0.00264	1.54685	2128	25	2135	22	2143	26	2173	48	0.00704887	Concordant	2128	25	Concordant	Concordant
8319-004	0.05245	0.00276	0.34561	0.0179	0.0478	0.0008	0.01475	0.00043	1.59391	305	87	301	14	301	5	296	9	0	Concordant	301	14	Concordant	Concordant
8319-005	0.04948	0.00347	0.17873	0.0123	0.02621	0.00051	0.01074	0.0004	2.74082	171	120	167	11	167	3	216	8	0	Concordant	167	11	Concordant	Concordant
8319-006	0.11534	0.00264	5.38731	0.12451	0.33884	0.0045	0.09639	0.00214	1.91093	1885	23	1883	20	1881	22	1860	39	-0.00212202	Concordant	1885	23	Concordant	Concordant
8319-007	0.11703	0.00379	5.5562	0.17775	0.34444	0.00548	0.10653	0.00265	1.17567	1911	35	1909	28	1908	26	2046	48	-0.00156986	Concordant	1911	35	Concordant	Concordant
8319-008	0.06107	0.00325	0.85176	0.04451	0.10119	0.00178	0.0869	0.00431	15.4731	642	82	626	24	621	10	1684	80	0.00805153	Concordant	621	10	Concordant	Concordant
8319-009	0.11007	0.00324	4.90446	0.14341	0.32324	0.0048	0.0939	0.0022	1.12349	1801	32	1803	25	1806	23	1814	41	0.00277624	Concordant	1801	32	Concordant	Concordant
8319-010	0.05074	0.00647	0.27273	0.03401	0.039	0.0012	0.01229	0.00053	0.86068	229	224	245	27	247	7	247	11	-0.00809717	Concordant	247	7	Concordant	Concordant
8319-011	0.05244	0.00306	0.33361	0.0191	0.04615	0.00081	0.01491	0.00047	1.84636	305	98	292	15	291	5	299	9	0.00343643	Concordant	291	5	Concordant	Concordant
8319-012	0.06139	0.0026	0.85762	0.03581	0.10135	0.00158	0.03195	0.00083	1.50303	653	63	629	20	622	9	636	16	0.011254	Concordant	622	9	Concordant	Concordant
8319-013	0.0557	0.00329	0.49533	0.02867	0.06452	0.00117	0.01961	0.00065	1.84722	440	96	409	19	403	7	393	13	0.0148883	Concordant	403	7	Concordant	Concordant
8319-014	0.18743	0.00424	10.2833	0.23366	0.39803	0.00545	0.12208	0.00284	2.09634	2674	50	2428	24	2146	26	2085	27	-0.197457	OK	2674	50	Fail	OK
8319-015	0.10744	0.00271	3.18292	0.08014	0.21492	0.00292	0.08923	0.00203	2.36961	1383	82	1284	28	1225	16	1215	16	-0.114244	OK	1383	82	Fail	OK
8319-016	0.07598	0.00189	1.93627	0.04838	0.18487	0.00243	0.05612	0.00124	1.99835	1095	29	1094	17	1094	13	1104	24	-0.000913242	Concordant	1095	29	Concordant	Concordant
8319-017	0.12365	0.00313	6.21125	0.15712	0.36443	0.00508	0.10446	0.0022	0.57807	2010	26	2006	22	2003	24	2008	40	-0.00348259	Concordant	2010	26	Concordant	Concordant
8319-018	0.18946	0.01088	13.6207	0.76246	0.52158	0.01568	0.12961	0.00734	1.76062	2737	53	2724	53	2706	66	2463	131	-0.0113263	Concordant	2737	53	Concordant	Concordant
8319-019	0.11494	0.00238	5.35591	0.11257	0.33806	0.00428	0.09994	0.00297	21.8066	1879	20	1878	18	1877	21	1925	55	-0.0010644	Concordant	1879	20	Concordant	Concordant
8319-020	0.10756	0.00315	4.6212	0.13416	0.31169	0.00458	0.08755	0.002	0.943607	1758	32	1753	24	1749	23	1696	37	-0.00511945	Concordant	1758	32	Concordant	Concordant
8319-021	0.05355	0.00674	0.33867	0.04164	0.04588	0.00143	0.01671	0.00092	1.7209	352	219	296	32	289	9	335	18	0.0242215	Concordant	289	9	Concordant	Concordant
8319-022	0.0498	0.00287	0.17026	0.00963	0.0248	0.00043	0.00754	0.00018	0.601674	186	98	160	8	158	3	152	4	0.0126582	Concordant	158	3	Concordant	Concordant
8319-023	0.04868	0.00413	0.16214	0.01348	0.02417	0.00053	0.00732	0.0002	0.463025	132	145	153	12	154	3	147	4	-0.00649351	Concordant	154	3	Concordant	Concordant
8319-024	0.05257	0.00618	0.36223	0.04174	0.04999	0.00137	0.01543	0.00069	1.2332	310	209	314	31	314	8	309	14	0	Concordant	314	31	Concordant	Concordant
8319-025	0.04878	0.01428	0.1776	0.05084	0.02642	0.00169	0.03597	0.00785	22.223	137	403	166	44	168	11	714	153	-0.0119048	Concordant	168	11	Concordant	Concordant
8319-026	0.1124	0.00312	5.07748	0.1402	0.32773	0.00471	0.09732	0.00246	2.1727	1839	30	1832	23	1827	23	1877	45	-0.00652529	Concordant	1839	30	Concordant	Concordant
8319-027	0.12346	0.00361	6.18729	0.17936	0.36359	0.00547	0.12051	0.00439	6.82029	2007	30	2003	25	1999	26	2300	79	-0.00398605	Concordant	2007	30	Concordant	Concordant
8319-028	0.11497	0.00275	5.35289	0.12823	0.3378	0.00452	0.09968	0.00226	2.03622	1879	24	1877	20	1876	22	1921	42	-0.00159659	Concordant	1879	24	Concordant	Concordant
8319-029	0.05274	0.00576	0.35325	0.03772	0.0486	0.00134	0.01631	0.00075	1.39471	318	191	307	28	306	8	327	15	0.00326797	Concordant	306	8	Concordant	Concordant
8319-030	0.05374	0.00312	0.43231	0.02466	0.05836	0.00103	0.01818	0.00055	1.47093	360	97	365	17	366	6	364	11	-0.00273224	Concordant	366	6	Concordant	Concordant
8319-031	0.05043	0.00343	0.24537	0.01638	0.0353	0.00067	0.01235	0.00037	1.21148	215	117	223	13	224	4	248	7	-0.00446429	Concordant	224	4	Concordant	Concordant
8319-032	0.09838	0.00217	3.79409	0.08421	0.2798	0.00357	0.08853	0.00205	5.33716	1594	23	1591	18	1590	18	1715	38	-0.00250941	Concordant	1594	23	Concordant	Concordant
8319-033	0.14233	0.0037	7.55797	0.19545	0.38527	0.00551	0.10978	0.00269	1.84327	2256	25	2180	23	2101	26	2105	49	-0.0687057	Concordant	2256	25	Concordant	Concordant
8319-034	0.18776	0.00465	13.5299	0.33442	0.52282	0.00759	0.14442	0.00437	4.34366	2723	22	2717	23	2711	32	2727	77	-0.0044069	Concordant	2723	22	Concordant	Concordant
8319-035	0.05425	0.0039	0.45336	0.03191	0.06063	0.00122	0.01917	0.0006	1.10609	381	122	380	22	379	7	384	12	0.00263852	Concordant	379	7	Concordant	Concordant
8319-036	0.05313	0.00461	0.33806	0.0287	0.04617	0.00106	0.01492	0.00052	1.03829	334	151	296	22	291	7	299	10	0.0171821	Concordant	291	7	Concordant	Concordant
8319-037	0.05518	0.00499	0.53902	0.04764	0.07088	0.00171	0.02104	0.00082	1.15761	420	155	438	31	441	10	421	16	-0.00680272	Concordant	441	10	Concordant	Concordant
8319-038	0.11234	0.00265	5.11067	0.12057	0.33009	0.00435	0.09843	0.00219	2.00248	1838	24	1838	20	1839	21	1898	40	0.00054407	Concordant	1838	24	Concordant	Concordant
8319-039	0.10233	0.00357	4.17314	0.1433	0.29588	0.00471	0.09123	0.00269	2.35752	1667	40	1669	28	1671	23	1765	50	0.00239952	Concordant	1667	40	Concordant	Concordant
8319-040	0.05368	0.00806	0.37343	0.05475	0.05047	0.00183	0.01423	0.00075	0.875467	358	263	322	40	317	11	286	15	0.0157729	Concordant	317	11	Concordant	Concordant
8319-041	0.10908	0.00236	4.77891	0.10404	0.31788	0.00402	0.09667	0.0021	3.24786	1784	22	1781	18	1779	20	1865	39	-0.00280269	Concordant	1784	22	Concordant	Concordant
8319-042	0.06113	0.00299	0.88832	0.04262	0.10544	0.00176	0.09211	0.00575	33.2903	644	74	645	23	646	10	1781	106	-0.00154799	Concordant	646	10	Concordant	Concordant
8319-043	0.11033	0.00261	4.90527	0.11611	0.32258	0.00424	0.09889	0.00212	1.21323	1805	24	1803	20	1802	21	1906	39	-0.00166205	Concordant	1805	24	Concordant	Concordant
8319-044	0.16189	0.0038	6.49807	0.15198	0.29124	0.0039	0.08706	0.00205	2.56141	2446	51	2027	23	1642	20	1572	19	-0.3287	OK	2446	51	Fail	OK
8319-045	0.10336	0.00553	4.12488	0.21527	0.28957	0.0062	0.09366	0.00338	1.58095	1685	65	1659	43	1639	31	1810	62	-0.0272997	Concordant	1685	65	Concordant	Concordant
8319-046	0.0508	0.00427	0.18049	0.01483	0.02578	0.00056	0.00819	0.00024	0.707036	232	146	168	13	164	4	165	5	0.0243902	Concordant	164	4	Concordant	Concordant
8319-047	0.09748	0.00492	3.69992	0.18227	0.27539	0.00551	0.08302	0.00264	1.23291	1576	62	1571	39	1568	28	1612	49	-0.00507614	Concordant	1576	62	Concordant	Concordant
8319-048	0.18713	0.006	13.4732	0.42569	0.52242	0.00917	0.14774	0.00421	1.34635	2717	30	2713	30	2709	39	2785	74	-0.00294442	Concordant	2717	30	Concordant	Concordant
8319-049	0.07131	0.00308	1.58771	0.06716	0.16154	0.00263	0.05343	0.00303	12.857	966	60	965	26	965	15	1052	58	0	Concordant	965	26	Concordant	Concordant
8319-050	0.05905	0.00353	0.73035	0.04272	0.08974	0.00166	0.02792	0.00081	1.08281	569	95	557	25	554	10	557	16	0.00541516	Concordant	554	10	Concordant	Concordant
8319-051	0.1455	0.00539	8.38616	0.30468	0.41821	0.00763	0.02855	0.002	3.51865	2294	38	2274	33	2252	35	569	39	-0.0183086	Concordant	2294	38	Concordant	Concordant
8319-052	0.05206	0.01299	0.37634	0.09175	0.05246	0.00305	0.01425	0.00136	1.11838	288	372	324	68	330	19	286	27	-0.0181818	Concordant	330	19	Concordant	Concordant
8319-053	0.05249	0.00155	0.30611	0.00896	0.04231	0.00056	0.01464	0.00041	8.48489	307	43	271	7	267	3	294	8	0.0149813	Concordant	267	3	Concordant	Concordant
8319-054	0.05324	0.00225	0.37492	0.01556	0.0511	0.00076	0.01603	0.00048	3.21627	339	67	323	11	321	5	321	10	0.00623053	Concordant	321	5	Concordant	Concordant
8319-055	0.20178	0.00515	15.4549	0.39213	0.55576	0.00815	0.17912	0.00459	2.23557	2841	23	2844	24	2849	34	3330	79	0.00281591	Concordant	2841	23	Concordant	Concordant
8319-056	0.14483	0.00367	8.42562	0.21222	0.42214	0.00586	0.12989	0.00311	2.07023	2286	25	2278	23	2270	27	2468	56	-0.00699913	Concordant	2286	25	Concordant	Concordant
8319-057	0.05576	0.01815	0.45265	0.14373	0.05891	0.00459	0.01742	0.00207	1.04994	443	482	379	100	369	28	349	41	0.0271003	Concordant	369	28	Concordant	Concordant
8319-058	0.13025	0.0032	6.87173	0.16761	0.38283	0.00512	0.11474	0.00267	2.28448	2101	25	2095	22	2089	24	2195	48	-0.00571157	Concordant	2101	25	Concordant	Concordant
8319-059	0.05743	0.00732	0.68106	0.08481	0.08605	0.00283	0.02992	0.00176	1.75193	508	218	527	51	532	17	596	35	-0.0093985	Concordant	532	17	Concordant	Concordant
8319-060	0.04692	0.00947	0.09656	0.01905	0.01493	0.00067	0.00473	0.00034	1.23941	45	289	94	18	96	4	95	7	-0.0208333	Concordant	96	4	Concordant	Concordant
8319-061	0.15125	0.00368	9.19839	0.22243	0.44131	0.00595	0.12252	0.00286	2.01407	2360	23	2358	22	2357	27	2336	51	-0.00127119	Concordant	2360	23	Concordant	Concordant
8319-062	0.12629	0.00341	6.56553	0.17538	0.37725	0.00531	0.11864	0.00549	20.8578	2047	28	2055	24	2063	25	2266	99	0.00781632	Concordant	2047	28	Concordant	Concordant
8319-063	0.10684	0.00514	4.59924	0.21604	0.31238	0.00624	0.09787	0.00303	1.16661	1746	57	1749	39	1752	31	1887	56	0.00343643	Concordant	1746	57	Concordant	Concordant
8319-064	0.10875	0.00371	4.80485	0.16094	0.3206	0.00505	0.0956	0.0027	1.99472	1779	38	1786	28	1793	25	1845	50	0.00786959	Concordant	1779	38	Concordant	Concordant
8319-065	0.05187	0.00474	0.32344	0.02892	0.04525	0.00107	0.01488	0.00062	1.54829	280	159	285	22	285	7	299	12	0	Concordant	285	22	Concordant	Concordant
8319-066	0.0539	0.00234	0.40348	0.01721	0.05432	0.00082	0.01729	0.00047	1.97584	367	69	344	12	341	5	346	9	0.00879765	Concordant	341	5	Concordant	Concordant
8319-067	0.11512	0.00374	5.38528	0.17197	0.33947	0.00523	0.09802	0.0026	1.62612	1882	36	1883	27	1884	25	1890	48	0.0010627	Concordant	1882	36	Concordant	Concordant
8319-068	0.05683	0.00443	0.59126	0.04507	0.07551	0.00162	0.02433	0.00082	1.13001	485	131	472	29	469	10	486	16	0.00639659	Concordant	469	10	Concordant	Concordant
8319-069	0.1139	0.00381	5.27583	0.17313	0.33613	0.00526	0.10177	0.00301	2.5387	1863	37	1865	28	1868	25	1959	55	0.00268384	Concordant	1863	37	Concordant	Concordant
8319-070	0.05234	0.00344	0.34959	0.02248	0.04847	0.00091	0.01431	0.00045	1.24133	300	113	304	17	305	6	287	9	-0.00327869	Concordant	305	6	Concordant	Concordant
8319-071	0.06917	0.00437	1.42607	0.08787	0.14962	0.00306	0.04669	0.00171	1.70876	904	93	900	37	899	17	922	33	0.00111235	Concordant	899	17	Concordant	Concordant
8319-072	0.05312	0.00206	0.39208	0.01491	0.05356	0.00077	0.01885	0.00048	2.03799	334	60	336	11	336	5	377	10	0	Concordant	336	11	Concordant	Concordant
8319-073	0.12357	0.00289	6.16309	0.14338	0.36195	0.00463	0.10584	0.0024	3.56632	2008	24	1999	20	1991	22	2033	44	-0.00846614	Concordant	2008	24	Concordant	Concordant
8319-074	0.12937	0.00453	6.79394	0.23288	0.3811	0.00633	0.11074	0.00405	3.85388	2089	37	2085	30	2081	30	2123	74	-0.00382958	Concordant	2089	37	Concordant	Concordant
8319-075	0.05641	0.00219	0.58945	0.02244	0.07583	0.00111	0.05554	0.00407	90.9786	469	58	471	14	471	7	1093	78	0	Concordant	471	14	Concordant	Concordant
8319-076	0.11241	0.00299	5.08532	0.13376	0.3283	0.00446	0.12098	0.00299	3.35767	1839	28	1834	22	1830	22	2308	54	-0.00489396	Concordant	1839	28	Concordant	Concordant
8319-077	0.12183	0.00347	6.0102	0.16827	0.35802	0.00508	0.11226	0.00281	2.03358	1983	30	1977	24	1973	24	2150	51	-0.00504286	Concordant	1983	30	Concordant	Concordant
8319-078	0.07733	0.00234	0.72934	0.02168	0.06845	0.00094	0.02715	0.00063	1.56244	399	152	412	22	415	6	415	5	-0.00722892	Concordant	415	6	Concordant	Concordant
8319-079	0.06773	0.00333	1.30435	0.0627	0.13976	0.0024	0.05045	0.00152	1.88335	860	71	848	28	843	14	995	29	0.0059312	Concordant	843	14	Concordant	Concordant
8319-080	0.15816	0.00409	10.0224	0.25578	0.45988	0.0063	0.14125	0.00345	2.44812	2436	25	2437	24	2439	28	2671	61	0.00123153	Concordant	2436	25	Concordant	Concordant
8319-081	0.17374	0.00474	11.8826	0.31948	0.49635	0.00716	0.12976	0.00393	4.41885	2594	26	2595	25	2598	31	2466	70	0.00154202	Concordant	2594	26	Concordant	Concordant
8319-082	0.11386	0.00514	5.22759	0.22987	0.3332	0.00641	0.09671	0.00423	3.51367	1862	52	1857	37	1854	31	1866	78	-0.00429646	Concordant	1862	52	Concordant	Concordant
8319-083	0.06828	0.00402	1.36401	0.07834	0.14499	0.00281	0.04722	0.00171	2.00628	877	87	874	34	873	16	933	33	0.00114548	Concordant	873	16	Concordant	Concordant
8319-084	0.0526	0.00796	0.33191	0.04907	0.04579	0.00167	0.01456	0.00069	0.755975	312	266	291	37	289	10	292	14	0.00692042	Concordant	289	10	Concordant	Concordant
8319-085	0.06218	0.0082	0.95849	0.12323	0.11186	0.00398	0.06219	0.00607	6.81573	680	217	683	64	684	23	1219	116	-0.00146199	Concordant	684	23	Concordant	Concordant
8319-086	0.05349	0.00302	0.39311	0.0217	0.05334	0.00092	0.02081	0.0008	4.26285	350	94	337	16	335	6	416	16	0.00597015	Concordant	335	6	Concordant	Concordant
8319-087	0.13982	0.00392	5.96918	0.16408	0.30986	0.00434	0.17084	0.00431	3.59837	1850	76	1759	32	1684	22	1669	27	-0.0897297	Concordant	1850	76	Concordant	Concordant
8319-089	0.05072	0.00512	0.27542	0.02719	0.03941	0.001	0.01242	0.00046	0.920692	228	175	247	22	249	6	249	9	-0.00803213	Concordant	249	6	Concordant	Concordant
8319-090	0.11697	0.00349	5.55327	0.16228	0.34457	0.00494	0.10757	0.00298	3.34638	1910	32	1909	25	1909	24	2065	54	-0.00052356	Concordant	1910	32	Concordant	Concordant
8319-091	0.12784	0.00348	4.97097	0.13251	0.28221	0.00383	0.15498	0.00421	8.68021	1912	59	1729	24	1581	19	1553	25	-0.173117	OK	1912	59	Fail	OK
8319-092	0.05336	0.00522	0.41531	0.03969	0.05649	0.00143	0.01814	0.00096	2.40815	344	170	353	28	354	9	363	19	-0.00282486	Concordant	354	9	Concordant	Concordant
8319-093	0.09119	0.00462	0.97247	0.04761	0.0774	0.00143	0.03119	0.00098	1.72095	864	184	540	35	467	9	457	7	0.156317	OK	864	184	Fail	OK
8319-094	0.04854	0.00313	0.15288	0.00965	0.02286	0.00041	0.00734	0.00019	0.62001	126	108	144	8	146	3	148	4	-0.0136986	Concordant	146	3	Concordant	Concordant
8319-095	0.05433	0.00989	0.44237	0.07868	0.0591	0.00255	0.02483	0.00189	2.01311	385	318	372	55	370	16	496	37	0.00540541	Concordant	370	16	Concordant	Concordant
8319-096	0.11093	0.00353	5.00593	0.15566	0.32754	0.00484	0.10416	0.00274	1.95253	1815	35	1820	26	1826	24	2003	50	0.00606061	Concordant	1815	35	Concordant	Concordant
8319-097	0.1144	0.00322	5.29443	0.14596	0.3359	0.0046	0.05939	0.00171	4.21422	1870	30	1868	24	1867	22	1166	33	-0.00160428	Concordant	1870	30	Concordant	Concordant
8319-098	0.06162	0.00383	0.89275	0.05409	0.10517	0.00203	0.03784	0.00197	5.75082	661	97	648	29	645	12	751	38	0.00465116	Concordant	645	12	Concordant	Concordant
8319-099	0.04785	0.01481	0.17057	0.05163	0.02587	0.00176	0.00986	0.00091	1.05445	92	411	160	45	165	11	198	18	-0.030303	Concordant	165	11	Concordant	Concordant
8319-100	0.05215	0.0022	0.30598	0.01265	0.04259	0.00063	0.01319	0.00038	2.56838	292	67	271	10	269	4	265	8	0.00743494	Concordant	269	4	Concordant	Concordant
8319-101	0.06319	0.00295	0.98683	0.04494	0.11336	0.00185	0.03894	0.00162	6.5056	715	69	697	23	692	11	772	32	0.00722543	Concordant	692	11	Concordant	Concordant
8319-102	0.11265	0.00382	5.14088	0.17027	0.33126	0.00509	0.09616	0.00313	3.90332	1843	38	1843	28	1844	25	1856	58	0.000542594	Concordant	1843	38	Concordant	Concordant
8319-103	0.11099	0.00376	4.93717	0.16336	0.3229	0.00494	0.09915	0.003	3.14172	1816	38	1809	28	1804	24	1911	55	-0.00660793	Concordant	1816	38	Concordant	Concordant
8319-104	0.05899	0.00356	0.72296	0.04262	0.08896	0.00166	0.04143	0.0025	12.4559	567	96	552	25	549	10	821	49	0.00546448	Concordant	549	10	Concordant	Concordant
8319-105	0.1181	0.00391	5.6762	0.18342	0.34888	0.0053	0.09788	0.00325	4.47129	1928	36	1928	28	1929	25	1887	60	0.000518672	Concordant	1928	36	Concordant	Concordant
8319-106	0.10499	0.0056	4.34925	0.22545	0.30071	0.00635	0.08717	0.00311	1.39402	1714	64	1703	43	1695	31	1689	58	-0.0110852	Concordant	1714	64	Concordant	Concordant
8319-107	0.10444	0.00528	4.34903	0.21366	0.30228	0.00609	0.0883	0.00347	2.19759	1704	61	1703	41	1703	30	1710	64	-0.000586854	Concordant	1704	61	Concordant	Concordant
8319-108	0.11444	0.00325	5.31701	0.14732	0.33726	0.00458	0.09687	0.00245	3.03387	1871	31	1872	24	1873	22	1869	45	0.00106895	Concordant	1871	31	Concordant	Concordant
8319-109	0.0515	0.00973	0.26789	0.04943	0.03776	0.00166	0.01349	0.00089	1.19824	263	307	241	40	239	10	271	18	0.0083682	Concordant	239	10	Concordant	Concordant
8319-110	0.11505	0.00371	5.33754	0.16744	0.33678	0.00496	0.10907	0.00313	3.26832	1881	35	1875	27	1871	24	2092	57	-0.00531632	Concordant	1881	35	Concordant	Concordant
8319-111	0.12784	0.00726	1.64782	0.08929	0.09357	0.00206	0.05381	0.0018	1.6566	650	328	553	61	529	12	526	11	0.0453686	Concordant	529	12	Concordant	Concordant
8319-112	0.14683	0.00396	8.67518	0.22829	0.42888	0.00566	0.1108	0.00268	2.86154	2309	27	2304	24	2301	26	2124	49	-0.0034647	Concordant	2309	27	Concordant	Concordant
8319-113	0.0525	0.00603	0.3292	0.03694	0.04552	0.0013	0.01442	0.00055	0.687989	307	200	289	28	287	8	289	11	0.00696864	Concordant	287	8	Concordant	Concordant
8319-114	0.11131	0.00437	4.96071	0.18946	0.32353	0.00545	0.09904	0.00423	6.0313	1821	45	1813	32	1807	27	1909	78	-0.00768808	Concordant	1821	45	Concordant	Concordant
8319-115	0.0706	0.00393	1.5167	0.08223	0.15595	0.00293	0.05548	0.00189	1.94823	946	80	937	33	934	16	1091	36	0.00321199	Concordant	934	16	Concordant	Concordant
8319-116	0.16638	0.00499	11.0116	0.3211	0.48044	0.00697	0.13511	0.00358	2.03859	2522	30	2524	27	2529	30	2561	64	0.00277557	Concordant	2522	30	Concordant	Concordant
8319-117	0.11609	0.00429	5.389	0.19347	0.337	0.00545	0.09445	0.00298	2.46432	1897	41	1883	31	1872	26	1824	55	-0.0131787	Concordant	1897	41	Concordant	Concordant
8319-118	0.05264	0.01111	0.34356	0.07103	0.04739	0.00222	0.01694	0.00121	1.27821	313	343	300	54	298	14	340	24	0.00671141	Concordant	298	14	Concordant	Concordant
8319-119	0.05174	0.00316	0.31806	0.01895	0.04463	0.0008	0.01459	0.00043	1.06552	274	104	280	15	281	5	293	9	-0.00355872	Concordant	281	5	Concordant	Concordant
8319-120	0.18777	0.00926	13.532	0.64838	0.5232	0.01284	0.14365	0.00776	2.97318	2723	47	2718	45	2713	54	2713	137	-0.00367242	Concordant	2723	47	Concordant	Concordant
8319-121	0.1157	0.00509	5.37842	0.22972	0.33749	0.00624	0.11616	0.00402	2.27607	1891	50	1881	37	1875	30	2221	73	-0.00846113	Concordant	1891	50	Concordant	Concordant
8319-122	0.11925	0.0047	5.79765	0.22185	0.35294	0.00602	0.09756	0.00306	1.80504	1945	44	1946	33	1949	29	1882	56	0.00205656	Concordant	1945	44	Concordant	Concordant
8319-123	0.11246	0.00368	5.17278	0.16426	0.33392	0.00489	0.09544	0.00248	1.30199	1840	36	1848	27	1857	24	1842	46	0.00923913	Concordant	1840	36	Concordant	Concordant
8319-124	0.06406	0.00314	1.04929	0.05008	0.11892	0.002	0.04132	0.00121	1.45732	744	72	729	25	724	12	818	23	0.00690608	Concordant	724	12	Concordant	Concordant
8319-125	0.1393	0.0099	6.50572	0.44633	0.33907	0.0102	0.13733	0.00595	1.22865	2219	77	2047	60	1882	49	2601	106	-0.15187	Fail	FALSE		Fail	Fail
8319-126	0.61611	0.02759	13.1556	0.52296	0.15502	0.00418	0.34564	0.01034	1.45135	753	1744	336	369	279	26	272	196	0.204301	OK	753	1744	Fail	OK
8319-127	0.17766	0.00534	12.3551	0.35961	0.50491	0.00712	0.14135	0.00372	2.31073	2631	30	2632	27	2635	30	2672	66	0.00152033	Concordant	2631	30	Concordant	Concordant
8319-128	0.16062	0.00485	10.2821	0.30006	0.46479	0.00651	0.11348	0.00306	2.93706	2462	31	2460	27	2461	29	2173	56	-0.000406174	Concordant	2462	31	Concordant	Concordant
8319-129	0.05623	0.00524	0.58251	0.05291	0.07522	0.00188	0.02615	0.00101	1.11957	461	158	466	34	468	11	522	20	-0.0042735	Concordant	468	11	Concordant	Concordant
8319-130	0.05316	0.00378	0.37529	0.02602	0.05126	0.00103	0.01414	0.00047	1.01716	336	121	324	19	322	6	284	9	0.00621118	Concordant	322	6	Concordant	Concordant
8319-131	0.11585	0.00362	5.45455	0.16474	0.34184	0.0048	0.1325	0.00502	24.2315	1893	34	1893	26	1896	23	2515	90	0.00158479	Concordant	1893	34	Concordant	Concordant
8319-132	0.13141	0.00429	6.99302	0.2207	0.38638	0.00567	0.14786	0.00482	7.6763	2117	35	2111	28	2106	26	2787	85	-0.00519603	Concordant	2117	35	Concordant	Concordant
8319-133	0.15862	0.00499	10.0664	0.30625	0.46076	0.00667	0.14747	0.00405	2.73514	2441	32	2441	28	2443	29	2780	71	0.000819336	Concordant	2441	32	Concordant	Concordant
8319-134	0.18467	0.00764	13.4537	0.53912	0.52896	0.01055	0.1435	0.0049	1.39618	2695	40	2712	38	2737	44	2710	87	0.0155844	Concordant	2695	40	Concordant	Concordant
8319-135	0.10877	0.00432	4.67729	0.17959	0.31223	0.00517	0.1209	0.00872	30.9893	1779	46	1763	32	1752	25	2307	157	-0.0151771	Concordant	1779	46	Concordant	Concordant
8319-136	0.06704	0.00542	1.26539	0.09954	0.13704	0.00332	0.0378	0.00187	2.06963	839	124	830	45	828	19	750	36	0.00241546	Concordant	828	19	Concordant	Concordant
8319-137	0.11307	0.00535	5.17773	0.2369	0.33249	0.0064	0.0963	0.00356	2.08674	1849	55	1849	39	1850	31	1858	66	0.000540833	Concordant	1849	55	Concordant	Concordant
8319-138	0.11193	0.00539	5.07531	0.23623	0.32926	0.0064	0.09596	0.00319	1.30287	1831	56	1832	39	1835	31	1852	59	0.0021846	Concordant	1831	56	Concordant	Concordant
8319-139	0.05324	0.00341	0.38743	0.02415	0.05284	0.00099	0.01629	0.0007	3.51943	339	107	332	18	332	6	327	14	0	Concordant	332	18	Concordant	Concordant
8319-140	0.05421	0.0036	0.42844	0.02768	0.05739	0.0011	0.01906	0.00066	1.62421	380	111	362	20	360	7	382	13	0.00555556	Concordant	360	7	Concordant	Concordant
8319-141	0.23763	0.00826	20.1225	0.67509	0.61489	0.01037	0.1676	0.0054	2.21815	3104	32	3097	32	3090	41	3132	93	-0.00451031	Concordant	3104	32	Concordant	Concordant
8319-142	0.05921	0.00485	0.73326	0.05845	0.08993	0.00208	0.02726	0.00117	1.70443	575	134	558	34	555	12	544	23	0.00540541	Concordant	555	12	Concordant	Concordant
8319-143	0.11362	0.00721	5.25763	0.32298	0.33603	0.0084	0.10791	0.00431	1.26852	1858	75	1862	52	1868	41	2071	79	0.00538213	Concordant	1858	75	Concordant	Concordant
8319-144	0.12119	0.00422	5.93653	0.1989	0.3557	0.00535	0.12142	0.00362	3.44743	1974	38	1967	29	1962	25	2316	65	-0.00607903	Concordant	1974	38	Concordant	Concordant
8319-145	0.06011	0.00298	0.79985	0.03849	0.09662	0.00161	0.08912	0.00513	37.5387	608	75	597	22	595	9	1726	95	0.00336134	Concordant	595	9	Concordant	Concordant
8319-146	0.12934	0.01228	6.78115	0.62414	0.38071	0.01474	0.16056	0.01067	2.09349	2089	108	2083	81	2080	69	3010	186	-0.00430828	Concordant	2089	108	Concordant	Concordant
8319-147	0.11535	0.00451	5.38938	0.20299	0.33929	0.00553	0.0987	0.00302	1.87073	1885	44	1883	32	1883	27	1903	56	-0.00106101	Concordant	1885	44	Concordant	Concordant
8319-148	0.18119	0.00809	12.7344	0.54916	0.51039	0.01071	0.15032	0.00511	1.15445	2664	44	2660	41	2658	46	2831	90	-0.00225225	Concordant	2664	44	Concordant	Concordant
8319-149	0.14233	0.00974	8.24606	0.54595	0.42073	0.01247	0.13098	0.00553	0.965583	2256	74	2258	60	2264	57	2488	99	0.0035461	Concordant	2256	74	Concordant	Concordant
8319-150	0.11581	0.00472	5.42572	0.21267	0.34022	0.00573	0.0987	0.00312	1.86671	1893	46	1889	34	1888	28	1903	57	-0.00264131	Concordant	1893	46	Concordant	Concordant
8319-151	0.17637	0.00624	12.1466	0.41295	0.50016	0.00793	0.13499	0.00391	1.47207	2619	36	2616	32	2614	34	2559	70	-0.00190913	Concordant	2619	36	Concordant	Concordant
8319-152	0.1134	0.00373	5.1729	0.16295	0.33129	0.00466	0.10963	0.00305	4.60263	1855	37	1848	27	1845	23	2103	56	-0.00539084	Concordant	1855	37	Concordant	Concordant
8319-153	0.19329	0.00673	14.2226	0.47476	0.53438	0.00834	0.17346	0.00553	3.7707	2770	34	2765	32	2760	35	3233	95	-0.00361011	Concordant	2770	34	Concordant	Concordant
8319-154	0.04971	0.00418	0.18186	0.01491	0.02657	0.00058	0.00924	0.00033	1.14934	181	144	170	13	169	4	186	7	0.00591716	Concordant	169	4	Concordant	Concordant
8319-155	0.05049	0.00666	0.26323	0.03388	0.03786	0.0012	0.01565	0.00092	2.23285	218	231	237	27	240	7	314	18	-0.0125	Concordant	240	7	Concordant	Concordant
8319-156	0.05792	0.00308	0.66702	0.03432	0.08364	0.00143	0.02743	0.00085	1.43581	527	83	519	21	518	9	547	17	0.0019305	Concordant	518	9	Concordant	Concordant
8319-157	0.18038	0.00711	12.5818	0.47584	0.50659	0.00899	0.15073	0.00487	1.66681	2656	39	2649	36	2642	38	2838	86	-0.00527108	Concordant	2656	39	Concordant	Concordant
8319-158	0.11968	0.00555	5.76297	0.25692	0.34971	0.00659	0.10882	0.00347	1.15579	1951	53	1941	39	1933	31	2088	63	-0.00922604	Concordant	1951	53	Concordant	Concordant
8319-159	0.13428	0.00458	7.31005	0.23791	0.39538	0.0057	0.13234	0.0038	4.20956	2155	37	2150	29	2148	26	2512	68	-0.00324826	Concordant	2155	37	Concordant	Concordant
8319-160	0.13646	0.00515	7.55741	0.2732	0.40225	0.00642	0.13184	0.00433	3.58813	2183	41	2180	32	2179	30	2503	77	-0.00183234	Concordant	2183	41	Concordant	Concordant
8319-161	0.12214	0.00471	6.07417	0.2242	0.36119	0.00577	0.18133	0.00802	15.8964	1988	43	1987	32	1988	27	3368	137	0	Concordant	1988	43	Concordant	Concordant
8319-162	0.16138	0.00896	10.4556	0.55979	0.47055	0.01178	0.14849	0.00659	1.78109	2470	57	2476	50	2486	52	2798	116	0.00647773	Concordant	2470	57	Concordant	Concordant
8319-163	0.13386	0.00677	7.3155	0.35622	0.39694	0.0084	0.1347	0.00635	3.71917	2149	56	2151	43	2155	39	2554	113	0.002792	Concordant	2149	56	Concordant	Concordant
8319-164	0.18315	0.00622	15.324	0.49617	0.60771	0.00882	0.16039	0.00447	2.06435	2682	34	2836	31	3061	35	3007	78	0.141312	Fail	FALSE		Fail	Fail
8319-165	0.11793	0.01271	5.65694	0.59022	0.34841	0.01464	0.0965	0.00869	2.49045	1925	127	1925	90	1927	70	1862	160	0.00103896	Concordant	1925	127	Concordant	Concordant
8319-166	0.21158	0.00815	16.6513	0.6137	0.57163	0.01001	0.20335	0.0061	1.1612	2918	37	2915	35	2915	41	3741	102	-0.0010281	Concordant	2918	37	Concordant	Concordant
8319-167	0.05173	0.00685	0.31695	0.04111	0.04442	0.00142	0.01456	0.00074	1.31561	273	233	280	32	280	9	292	15	0	Concordant	280	32	Concordant	Concordant
8319-168	0.05151	0.00468	0.32971	0.02943	0.04641	0.0011	0.01609	0.00065	1.68952	264	159	289	22	292	7	323	13	-0.010274	Concordant	292	7	Concordant	Concordant
8319-169	0.05137	0.00852	0.28462	0.0462	0.04017	0.00156	0.01319	0.00081	1.28476	257	287	254	37	254	10	265	16	0	Concordant	254	37	Concordant	Concordant
8319-170	0.06066	0.00265	0.85447	0.03707	0.10213	0.00167	0.03537	0.00105	2.71487	627	65	627	20	627	10	703	20	0	Concordant	627	65	Concordant	Concordant
8319-171	0.04943	0.00654	0.21286	0.0276	0.03122	0.00098	0.01182	0.00072	2.38926	168	229	196	23	198	6	238	14	-0.010101	Concordant	198	6	Concordant	Concordant
8319-172	0.05289	0.02428	0.27752	0.12444	0.03804	0.00394	0.02578	0.00378	2.11283	324	636	249	99	241	24	514	74	0.033195	Concordant	241	24	Concordant	Concordant
8319-173	0.12834	0.00573	6.6376	0.29195	0.37506	0.00749	0.11579	0.00437	2.42354	2075	49	2064	39	2053	35	2215	79	-0.0106024	Concordant	2075	49	Concordant	Concordant
8319-174	0.11823	0.00535	5.39104	0.23991	0.33068	0.00648	0.11612	0.00669	8.82135	1891	90	1862	38	1836	31	1831	31	-0.0290851	Concordant	1891	90	Concordant	Concordant
8319-175	0.14195	0.00742	8.18702	0.41913	0.4183	0.00985	0.14583	0.00513	1.22811	2251	56	2252	46	2253	45	2751	90	0.000888494	Concordant	2251	56	Concordant	Concordant
8319-176	0.06705	0.00833	1.30447	0.15811	0.14111	0.00493	0.04994	0.00429	3.88725	839	197	848	70	851	28	985	83	-0.00352526	Concordant	851	28	Concordant	Concordant
8319-177	0.06756	0.00253	1.2848	0.04774	0.13793	0.00214	0.04167	0.0011	1.69582	855	51	839	21	833	12	825	21	0.00720288	Concordant	833	12	Concordant	Concordant
8319-178	0.12883	0.00434	6.6581	0.22337	0.37484	0.00609	0.11537	0.00306	1.32037	2082	36	2067	30	2052	29	2207	55	-0.0144092	Concordant	2082	36	Concordant	Concordant
8319-179	0.07053	0.0039	1.5331	0.08325	0.15767	0.00302	0.05065	0.00162	1.48022	944	80	944	33	944	17	999	31	0	Concordant	944	80	Concordant	Concordant
8319-180	0.17437	0.00644	11.891	0.43461	0.49465	0.00919	0.14556	0.00526	2.75356	2600	37	2596	34	2591	40	2747	93	-0.00346154	Concordant	2600	37	Concordant	Concordant
8319-181	0.05864	0.0022	0.71476	0.02659	0.08841	0.00134	0.0283	0.00078	2.71262	554	55	548	16	546	8	564	15	0.003663	Concordant	546	8	Concordant	Concordant
8319-182	0.18832	0.00646	13.6477	0.46478	0.52569	0.00929	0.14625	0.00451	1.78732	2728	33	2726	32	2723	39	2759	80	-0.00183284	Concordant	2728	33	Concordant	Concordant
8319-183	0.12408	0.00436	6.28323	0.21873	0.36738	0.00605	0.11126	0.0043	6.27796	2016	39	2016	30	2017	29	2132	78	0.000496032	Concordant	2016	39	Concordant	Concordant
8319-184	0.06381	0.00682	1.06402	0.11103	0.12096	0.00362	0.04804	0.00266	2.27295	735	172	736	55	736	21	948	51	0	Concordant	736	55	Concordant	Concordant
8319-185	0.05146	0.00346	0.27322	0.01805	0.03852	0.00074	0.01535	0.00063	3.80569	261	116	245	14	244	5	308	13	0.00409836	Concordant	244	5	Concordant	Concordant
8319-186	0.05443	0.00609	0.46399	0.05081	0.06184	0.00177	0.02338	0.001	1.20719	389	194	387	35	387	11	467	20	0	Concordant	387	35	Concordant	Concordant
8319-188	0.1107	0.00344	4.94621	0.15269	0.32419	0.00483	0.10399	0.0028	2.76988	1811	35	1810	26	1810	24	2000	51	-0.000552181	Concordant	1811	35	Concordant	Concordant
8319-189	0.11716	0.00604	5.58573	0.28139	0.34592	0.00743	0.22189	0.05397	193.037	1913	60	1914	43	1915	36	4051	893	0.00104548	Concordant	1913	60	Concordant	Concordant
8319-190	0.05051	0.00598	0.21843	0.0253	0.03138	0.0009	0.0106	0.00052	1.52747	219	207	201	21	199	6	213	10	0.0100503	Concordant	199	6	Concordant	Concordant
8319-191	0.13054	0.00657	6.94378	0.34117	0.38595	0.00843	0.15314	0.00731	4.04167	2105	56	2104	44	2104	39	2880	128	-0.000475059	Concordant	2105	56	Concordant	Concordant
8319-192	0.12875	0.00899	6.78005	0.4603	0.38208	0.01109	0.11859	0.00573	1.5089	2081	79	2083	60	2086	52	2265	104	0.00240269	Concordant	2081	79	Concordant	Concordant
8319-193	0.16392	0.00876	10.5493	0.54939	0.46698	0.0116	0.18225	0.01071	4.57608	2497	55	2484	48	2470	51	3384	183	-0.010813	Concordant	2497	55	Concordant	Concordant
8319-194	0.06266	0.00921	1.02281	0.14665	0.11844	0.00466	0.05139	0.00423	3.09126	697	243	715	74	722	27	1013	81	-0.00969529	Concordant	722	27	Concordant	Concordant
8319-195	0.12468	0.00558	6.29849	0.27555	0.36657	0.0071	0.10184	0.00352	1.60875	2024	50	2018	38	2013	33	1960	65	-0.00543478	Concordant	2024	50	Concordant	Concordant
8319-196	0.16498	0.00509	10.6799	0.32515	0.46974	0.00702	0.20378	0.00563	3.67274	2507	31	2496	28	2482	31	3749	95	-0.00997208	Concordant	2507	31	Concordant	Concordant
8319-197	0.05131	0.01354	0.26023	0.06715	0.0368	0.00218	0.02022	0.00201	2.32418	255	387	235	54	233	14	405	40	0.00858369	Concordant	233	14	Concordant	Concordant
8319-198	0.05877	0.00627	0.6907	0.07202	0.08529	0.00242	0.02891	0.00192	3.27856	559	180	533	43	528	14	576	38	0.0094697	Concordant	528	14	Concordant	Concordant
8319-199	0.14595	0.00761	3.71778	0.18628	0.18484	0.00403	0.08691	0.00373	3.2071	2031	122	1432	48	1064	22	1010	21	-0.47612	OK	2031	122	Fail	OK
8319-200	0.151	0.00663	9.13526	0.39132	0.43902	0.00878	0.12449	0.00606	4.4339	2357	46	2352	39	2346	39	2371	109	-0.00466695	Concordant	2357	46	Concordant	Concordant
8319-201	0.05173	0.01031	0.35833	0.06983	0.05027	0.00234	0.01852	0.00105	0.744357	273	318	311	52	316	14	371	21	-0.0158228	Concordant	316	14	Concordant	Concordant
8319-202	0.14179	0.00439	8.14684	0.24761	0.41694	0.00606	0.12816	0.00401	13.4815	2249	33	2247	27	2247	28	2437	72	-0.000889284	Concordant	2249	33	Concordant	Concordant
8319-203	0.05371	0.00987	0.40122	0.07203	0.05421	0.00239	0.02209	0.00221	3.28839	359	316	343	52	340	15	442	44	0.00882353	Concordant	340	15	Concordant	Concordant
8319-204	0.12347	0.00403	6.18395	0.19737	0.36346	0.00539	0.16026	0.00617	29.9668	2007	36	2002	28	1999	25	3004	107	-0.00398605	Concordant	2007	36	Concordant	Concordant
8319-205	0.17938	0.00944	12.2314	0.62507	0.49481	0.01241	0.15836	0.00784	2.42607	2647	52	2622	48	2591	54	2971	137	-0.021156	Concordant	2647	52	Concordant	Concordant
8319-206	0.11474	0.00403	5.30117	0.18147	0.33527	0.0052	0.09725	0.00275	1.43143	1876	39	1869	29	1864	25	1876	51	-0.00639659	Concordant	1876	39	Concordant	Concordant
8319-207	0.05549	0.00604	0.52411	0.05564	0.06855	0.00194	0.02109	0.00109	1.57933	432	187	428	37	427	12	422	22	0.00234192	Concordant	427	12	Concordant	Concordant
8319-208	0.06967	0.00512	1.44004	0.10311	0.14999	0.00346	0.04948	0.0018	0.991573	919	109	906	43	901	19	976	35	0.00554939	Concordant	901	19	Concordant	Concordant
8319-209	0.22505	0.00768	18.5738	0.61707	0.5989	0.00959	0.18979	0.00552	1.51768	3017	33	3020	32	3025	39	3512	94	0.00265164	Concordant	3017	33	Concordant	Concordant
8319-210	0.12111	0.00434	5.96019	0.20779	0.35711	0.00561	0.11298	0.01351	174.936	1973	40	1970	30	1968	27	2164	245	-0.00253421	Concordant	1973	40	Concordant	Concordant
8319-211	0.07034	0.0062	1.5219	0.13063	0.157	0.00421	0.05409	0.00242	1.38017	938	132	939	53	940	23	1065	46	-0.00106383	Concordant	940	23	Concordant	Concordant
8319-212	0.12393	0.00466	6.24782	0.22789	0.36583	0.00595	0.10773	0.00313	0.994608	2014	42	2011	32	2010	28	2068	57	-0.0019861	Concordant	2014	42	Concordant	Concordant
8319-213	0.04876	0.00896	0.19512	0.03505	0.02904	0.0012	0.00852	0.00054	0.978024	136	288	181	30	185	8	171	11	-0.0216216	Concordant	185	8	Concordant	Concordant
8319-214	0.05267	0.00487	0.34845	0.03143	0.04801	0.00117	0.01665	0.00068	1.2166	315	160	304	24	302	7	334	14	0.00662252	Concordant	302	7	Concordant	Concordant
8319-215	0.05126	0.00609	0.31457	0.03645	0.04453	0.00131	0.01453	0.00063	0.816315	253	206	278	28	281	8	292	13	-0.0106762	Concordant	281	8	Concordant	Concordant
8319-216	0.0674	0.0067	1.3922	0.13462	0.14988	0.00436	0.04829	0.0019	0.617143	850	154	886	57	900	24	953	37	-0.0155556	Concordant	900	24	Concordant	Concordant
8319-217	0.05236	0.00276	0.32553	0.01667	0.04511	0.00078	0.01546	0.00055	2.88658	301	85	286	13	284	5	310	11	0.00704225	Concordant	284	5	Concordant	Concordant
8319-218	0.17341	0.00619	11.7805	0.40465	0.49293	0.0076	0.1055	0.0049	24.0568	2591	37	2587	32	2583	33	2027	90	-0.00308761	Concordant	2591	37	Concordant	Concordant
8319-219	0.12093	0.00634	5.91518	0.2991	0.35492	0.00752	0.12014	0.00453	1.50716	1970	60	1963	44	1958	36	2293	82	-0.00609137	Concordant	1970	60	Concordant	Concordant
8319-220	0.1752	0.00722	10.4325	0.41327	0.43206	0.0078	0.13371	0.00467	1.9894	2553	83	2436	41	2299	36	2267	36	-0.0994908	Concordant	2553	83	Concordant	Concordant
8319-221	0.05593	0.0031	0.52812	0.02837	0.06852	0.00123	0.02352	0.0008	1.65051	450	87	431	19	427	7	470	16	0.00936768	Concordant	427	7	Concordant	Concordant
8319-222	0.11804	0.00559	5.61598	0.25597	0.34519	0.00659	0.1078	0.00434	2.86368	1927	54	1919	39	1912	32	2069	79	-0.00778412	Concordant	1927	54	Concordant	Concordant
8319-223	0.12729	0.00545	2.09585	0.08546	0.11946	0.00202	0.09908	0.00369	9.1413	1733	99	1007	32	707	11	669	17	0.424328	OK	1733	99	Fail	OK
8319-224	0.13064	0.00594	6.99244	0.30523	0.38833	0.00721	0.12342	0.00435	1.60369	2107	51	2110	39	2115	33	2352	78	0.00379687	Concordant	2107	51	Concordant	Concordant
8319-225	0.119	0.00485	5.80187	0.22599	0.35372	0.00583	0.09813	0.00327	2.13156	1941	46	1947	34	1952	28	1892	60	0.00566718	Concordant	1941	46	Concordant	Concordant
8319-226	0.15744	0.00712	9.89023	0.42784	0.45572	0.00871	0.13009	0.0055	3.22479	2428	47	2425	40	2421	39	2472	98	-0.00288303	Concordant	2428	47	Concordant	Concordant
8319-227	0.04992	0.01818	0.13777	0.04898	0.02002	0.00162	0.00986	0.00119	1.54321	191	492	131	44	128	10	198	24	0.0234375	Concordant	128	10	Concordant	Concordant
8319-228	0.06802	0.01056	1.39158	0.21009	0.14841	0.00648	0.09063	0.01665	17.5821	869	246	885	89	892	36	1754	309	-0.00784753	Concordant	892	36	Concordant	Concordant
8319-229	0.05168	0.00737	0.28288	0.03939	0.03971	0.00134	0.01306	0.00066	0.864358	271	251	253	31	251	8	262	13	0.00796813	Concordant	251	253	Concordant	Concordant
8319-230	0.18387	0.00906	13.1676	0.62073	0.51948	0.01132	0.15849	0.00693	2.18613	2688	49	2692	44	2697	48	2974	121	0.00334821	Concordant	2688	49	Concordant	Concordant
8319-231	0.12148	0.00588	6.01354	0.27799	0.3591	0.00687	0.12206	0.00489	2.73471	1978	55	1978	40	1978	33	2328	88	0	Concordant	1978	55	Concordant	Concordant
8319-232	0.11841	0.00645	5.67612	0.2962	0.34772	0.0074	0.10856	0.00491	2.60575	1932	63	1928	45	1924	35	2083	90	-0.00414079	Concordant	1932	63	Concordant	Concordant
8319-233	0.06784	0.00319	1.34186	0.06002	0.14346	0.00242	0.04693	0.00163	1.95159	864	65	864	26	864	14	927	31	0	Concordant	864	65	Concordant	Concordant
8319-234	0.17544	0.00781	12.1598	0.51213	0.5027	0.00915	0.1182	0.00457	2.23614	2610	46	2617	40	2625	39	2258	83	0.00574713	Concordant	2610	46	Concordant	Concordant
8319-235	0.0583	0.01329	0.24379	0.05404	0.03033	0.00169	0.01275	0.00122	1.76301	541	381	222	44	193	11	256	24	0.150259	Fail	FALSE		Fail	Fail
8319-236	0.05144	0.0039	0.27848	0.02041	0.03926	0.00083	0.01395	0.00068	3.30745	261	129	249	16	248	5	280	14	0.00403226	Concordant	248	5	Concordant	Concordant
8319-237	0.18511	0.0079	13.2287	0.53099	0.51825	0.0087	0.15385	0.006	6.40895	2699	44	2696	38	2692	37	2892	105	-0.00259355	Concordant	2699	44	Concordant	Concordant
8319-238	0.17755	0.00746	12.3032	0.48576	0.50253	0.00825	0.15272	0.00523	2.03335	2630	44	2628	37	2625	35	2873	92	-0.00190114	Concordant	2630	44	Concordant	Concordant
8319-239	0.05267	0.00802	0.36367	0.05389	0.05007	0.00187	0.01798	0.00119	1.47364	315	265	315	40	315	11	360	24	0	Concordant	315	265	Concordant	Concordant
8319-240	0.0531	0.01033	0.34389	0.06518	0.04696	0.00217	0.02083	0.00162	1.71293	333	320	300	49	296	13	417	32	0.0135135	Concordant	296	13	Concordant	Concordant

## Sheet: LV83-26
Raw data of zircon U-Pb ages of sample LV83-26
										Corrected Ages（Ma）
Grain name	207Pb/206Pb	1σ	207Pb/235U	1σ	206Pb/238U	1σ	208Pb/232Th	1σ	U/Th	207Pb/206Pb	1σ	207Pb/235U	1σ	206Pb/238U	1σ	208Pb/232Th	1σ	Discordance	Corrected comment	Best Age（Ma）	1σ	Determine whether it is Concordant or not	Final Corrected comment
8326-001	0.1613	0.0075	10.4085	0.47846	0.46804	0.01107	0.04133	0.00212	1.21995	2469	46	2472	43	2475	49	819	41	0.00243013	Concordant	2469	46	Concordant	Concordant
8326-002	0.1206	0.00357	5.9163	0.17652	0.35582	0.00556	0.10995	0.00288	1.93069	1965	31	1964	26	1962	26	2108	52	-0.00152672	Concordant	1965	31	Concordant	Concordant
8326-003	0.05291	0.00278	0.39266	0.02039	0.05383	0.00095	0.01734	0.0005	1.34924	325	86	336	15	338	6	347	10	-0.00591716	Concordant	338	6	Concordant	Concordant
8326-004	0.18679	0.00512	14.7993	0.41178	0.57468	0.00899	0.17409	0.00497	3.66607	2714	26	2802	26	2927	37	3244	86	0.0784819	Concordant	2714	26	Concordant	Concordant
8326-005	0.11813	0.00376	5.65625	0.18041	0.34729	0.00563	0.12188	0.00339	2.37913	1928	34	1925	28	1922	27	2325	61	-0.00311203	Concordant	1928	34	Concordant	Concordant
8326-006	0.1688	0.00484	11.2563	0.32598	0.48368	0.00769	0.15133	0.00447	3.76075	2546	28	2545	27	2543	33	2848	78	-0.00117832	Concordant	2546	28	Concordant	Concordant
8326-007	0.06387	0.00674	0.99556	0.10249	0.11305	0.00342	0.02149	0.00201	3.56316	737	168	702	52	690	20	430	40	0.0173913	Concordant	690	20	Concordant	Concordant
8326-008	0.05989	0.00238	0.79571	0.03139	0.09637	0.00156	0.06828	0.00337	34.2605	600	57	594	18	593	9	1335	64	0.00168634	Concordant	593	9	Concordant	Concordant
8326-009	0.12467	0.00511	6.35421	0.2574	0.36968	0.00704	0.15718	0.00596	3.94266	2024	45	2026	36	2028	33	2951	104	0.00197628	Concordant	2024	45	Concordant	Concordant
8326-010	0.11316	0.00345	5.13939	0.15736	0.32942	0.00514	0.10589	0.00284	2.1848	1851	33	1843	26	1836	25	2034	52	-0.00810373	Concordant	1851	33	Concordant	Concordant
8326-011	0.13458	0.00388	7.45449	0.21692	0.40178	0.00616	0.16098	0.00465	6.45513	2159	30	2168	26	2177	28	3017	81	0.00833719	Concordant	2159	30	Concordant	Concordant
8326-012	0.05526	0.01298	0.42805	0.09819	0.05618	0.00315	0.02282	0.00202	1.55087	423	376	362	70	352	19	456	40	0.0284091	Concordant	352	19	Concordant	Concordant
8326-013	0.13182	0.00358	7.30157	0.20149	0.40176	0.00591	0.12211	0.00312	4.69195	2122	28	2149	25	2177	27	2329	56	0.0259189	Concordant	2122	28	Concordant	Concordant
8326-014	0.06754	0.00269	1.2877	0.05087	0.13829	0.0023	0.04471	0.00123	1.20844	854	54	840	23	835	13	884	24	0.00598802	Concordant	835	13	Concordant	Concordant
8326-015	0.11154	0.00351	4.9232	0.15526	0.32015	0.00505	0.11369	0.00332	4.0751	1825	35	1806	27	1790	25	2176	60	-0.0191781	Concordant	1825	35	Concordant	Concordant
8326-016	0.21418	0.00655	16.5632	0.5086	0.56092	0.00915	0.2392	0.00831	8.41303	2894	58	2876	29	2849	37	2843	45	-0.0155494	Concordant	2894	58	Concordant	Concordant
8326-017	0.05842	0.00707	0.72458	0.08574	0.08996	0.00291	0.0332	0.00217	2.58699	546	204	553	50	555	17	660	42	-0.0036036	Concordant	555	17	Concordant	Concordant
8326-018	0.05182	0.00486	0.33945	0.03116	0.04751	0.0012	0.01697	0.00078	1.92913	277	161	297	24	299	7	340	16	-0.00668896	Concordant	299	7	Concordant	Concordant
8326-019	0.05271	0.00686	0.39934	0.05086	0.05495	0.00179	0.01836	0.00097	1.28656	316	226	341	37	345	11	368	19	-0.0115942	Concordant	345	11	Concordant	Concordant
8326-020	0.05428	0.00838	0.34753	0.05241	0.04644	0.00176	0.01728	0.0011	1.58941	383	269	303	39	293	11	346	22	0.0341297	Concordant	293	11	Concordant	Concordant
8326-021	0.10926	0.00478	4.82485	0.20784	0.3203	0.00608	0.10936	0.00397	2.69356	1787	51	1789	36	1791	30	2098	72	0.00223839	Concordant	1787	51	Concordant	Concordant
8326-022	0.12017	0.0048	5.84775	0.2307	0.35296	0.0064	0.1102	0.00419	4.08062	1959	45	1954	34	1949	30	2113	76	-0.00510465	Concordant	1959	45	Concordant	Concordant
8326-023	0.12459	0.00622	0.41193	0.01989	0.02398	0.00048	0.01139	0.00036	1.03116	399	332	155	21	139	3	137	3	0.115108	OK	399	332	Fail	OK
8326-024	0.15498	0.00505	9.63499	0.31413	0.45093	0.00708	0.15368	0.00438	3.05874	2402	34	2401	30	2399	31	2889	77	-0.00124896	Concordant	2402	34	Concordant	Concordant
8326-025	0.13674	0.00506	4.16833	0.1527	0.2211	0.00376	0.12668	0.0037	1.194	2186	40	1668	30	1288	20	2411	66	-0.410796	Fail	FALSE		Fail	Fail
8326-026	0.05218	0.0088	0.32783	0.05405	0.04557	0.00183	0.01746	0.0009	0.799562	293	291	288	41	287	11	350	18	0.00348432	Concordant	287	11	Concordant	Concordant
8326-027	0.16466	0.00551	10.7379	0.35881	0.473	0.00752	0.18503	0.00601	19.0994	2504	35	2501	31	2497	33	3431	103	-0.00279553	Concordant	2504	35	Concordant	Concordant
8326-028	0.14491	0.00535	8.59561	0.31512	0.43022	0.00719	0.10622	0.00443	19.8933	2287	40	2296	33	2307	32	2040	81	0.00874508	Concordant	2287	40	Concordant	Concordant
8326-029	0.05199	0.00353	0.32931	0.02193	0.04594	0.00096	0.01531	0.00057	1.34142	285	114	289	17	290	6	307	11	-0.00344828	Concordant	290	6	Concordant	Concordant
8326-030	0.05362	0.00585	0.40688	0.04333	0.05503	0.00161	0.0165	0.00096	1.95812	355	186	347	31	345	10	331	19	0.0057971	Concordant	345	10	Concordant	Concordant
8326-031	0.1128	0.00472	5.2712	0.21757	0.33892	0.0061	0.09809	0.00333	1.80352	1845	49	1864	35	1881	29	1891	61	0.0195122	Concordant	1845	49	Concordant	Concordant
8326-032	0.05371	0.00475	0.43524	0.03765	0.05877	0.00146	0.02049	0.00085	1.16948	359	151	367	27	368	9	410	17	-0.00271739	Concordant	368	9	Concordant	Concordant
8326-033	0.12242	0.00523	6.13494	0.25813	0.36345	0.00663	0.11338	0.00393	1.84577	1992	49	1995	37	1999	31	2171	71	0.00351406	Concordant	1992	49	Concordant	Concordant
8326-034	0.05079	0.00579	0.29072	0.03243	0.04152	0.00123	0.01351	0.00066	1.16006	231	196	259	26	262	8	271	13	-0.0114504	Concordant	262	8	Concordant	Concordant
8326-035	0.05251	0.00216	0.33865	0.01374	0.04677	0.0008	0.01528	0.0005	1.35295	308	61	296	10	295	5	307	10	0.00338983	Concordant	295	5	Concordant	Concordant
8326-036	0.12716	0.00917	1.26178	0.08723	0.07197	0.00195	0.0425	0.00181	1.52161	228	349	380	58	406	11	410	24	-0.0640394	Concordant	406	11	Concordant	Concordant
8326-037	0.05318	0.01426	0.42181	0.11035	0.05753	0.00372	0.01467	0.00187	1.5419	336	395	357	79	361	23	294	37	-0.0110803	Concordant	361	23	Concordant	Concordant
8326-038	0.11729	0.00483	5.56301	0.22536	0.34412	0.00662	0.10164	0.00394	2.60541	1915	45	1910	35	1906	32	1957	72	-0.00469974	Concordant	1915	45	Concordant	Concordant
8326-039	0.11629	0.00378	5.485	0.1774	0.34221	0.00569	0.10323	0.0026	1.0379	1900	35	1898	28	1897	27	1986	48	-0.00157895	Concordant	1900	35	Concordant	Concordant
8326-040	0.11617	0.00304	5.60129	0.1479	0.34982	0.00523	0.11112	0.00273	1.76752	1898	27	1916	23	1934	25	2130	50	0.0189673	Concordant	1898	27	Concordant	Concordant
8326-041	0.05388	0.00301	0.42726	0.02347	0.05753	0.00102	0.01675	0.00065	3.09625	366	92	361	17	361	6	336	13	0	Concordant	361	17	Concordant	Concordant
8326-042	0.05365	0.00206	0.40679	0.0155	0.05502	0.00083	0.01906	0.00047	1.67354	356	59	347	11	345	5	382	9	0.0057971	Concordant	345	5	Concordant	Concordant
8326-043	0.05503	0.00483	0.4388	0.03769	0.05785	0.00138	0.02527	0.00114	2.53775	413	150	369	27	363	8	504	22	0.0165289	Concordant	363	8	Concordant	Concordant
8326-044	0.05232	0.00483	0.33717	0.03049	0.04675	0.00112	0.01478	0.0005	0.835832	299	161	295	23	295	7	297	10	0	Concordant	295	23	Concordant	Concordant
8326-045	0.1802	0.00376	12.5813	0.27099	0.50657	0.00725	0.33745	0.00817	4.04598	2655	18	2649	20	2642	31	5877	123	-0.00489642	Concordant	2655	18	Concordant	Concordant
8326-046	0.11819	0.00251	5.65154	0.12378	0.34694	0.00478	0.10574	0.00236	1.81252	1929	21	1924	19	1920	23	2032	43	-0.00466563	Concordant	1929	21	Concordant	Concordant
8326-047	0.11243	0.0022	5.10488	0.10392	0.32943	0.0044	0.10416	0.00224	1.97042	1839	19	1837	17	1836	21	2003	41	-0.00163132	Concordant	1839	19	Concordant	Concordant
8326-048	0.11569	0.00252	5.45795	0.12211	0.3423	0.00474	0.15195	0.00464	11.5716	1891	21	1894	19	1898	23	2859	81	0.00370175	Concordant	1891	21	Concordant	Concordant
8326-049	0.09038	0.00197	1.35337	0.0302	0.10864	0.00146	0.06936	0.00157	5.29842	815	84	684	18	645	8	639	11	0.0604651	Concordant	645	8	Concordant	Concordant
8326-050	0.12813	0.00255	6.711	0.13857	0.37999	0.00515	0.12127	0.00276	2.8906	2072	19	2074	18	2076	24	2314	50	0.0019305	Concordant	2072	19	Concordant	Concordant
8326-051	0.17749	0.00327	12.2154	0.23609	0.49932	0.00671	0.14836	0.00333	2.81119	2630	16	2621	18	2611	29	2796	59	-0.00722433	Concordant	2630	16	Concordant	Concordant
8326-052	0.05157	0.0049	0.30206	0.02815	0.0425	0.00104	0.01429	0.00057	1.35193	266	166	268	22	268	6	287	11	0	Concordant	268	22	Concordant	Concordant
8326-053	0.06278	0.00169	0.95207	0.02593	0.11002	0.00152	0.04379	0.00365	106.588	701	35	679	13	673	9	866	71	0.0089153	Concordant	673	9	Concordant	Concordant
8326-054	0.09029	0.00395	0.5236	0.02239	0.04207	0.00073	0.01611	0.00036	0.481485	1432	55	428	15	266	5	323	7	0.609023	Fail	FALSE		Fail	Fail
8326-055	0.04827	0.01201	0.15979	0.03887	0.02402	0.00133	0.00787	0.00067	1.09093	113	347	151	34	153	8	158	13	-0.0130719	Concordant	153	8	Concordant	Concordant
8326-056	0.05262	0.00342	0.35319	0.02257	0.0487	0.00093	0.01813	0.0006	1.84305	312	111	307	17	307	6	363	12	0	Concordant	307	17	Concordant	Concordant
8326-057	0.13467	0.00497	6.30639	0.22906	0.33975	0.00627	0.07357	0.00193	0.623035	2160	38	2019	32	1885	30	1435	36	-0.127315	Fail	FALSE		Fail	Fail
8326-058	0.07212	0.00152	1.61646	0.03516	0.16262	0.00215	0.0656	0.00153	6.19667	989	24	977	14	971	12	1284	29	0.0061792	Concordant	971	12	Concordant	Concordant
8326-059	0.05383	0.00368	0.40404	0.02713	0.05446	0.00109	0.01782	0.00063	1.73107	364	115	345	20	342	7	357	13	0.00877193	Concordant	342	7	Concordant	Concordant
8326-060	0.2043	0.0034	15.766	0.27945	0.55988	0.0072	0.17306	0.00387	9.93924	2861	14	2863	17	2866	30	3226	67	0.00174764	Concordant	2861	14	Concordant	Concordant
8326-061	0.11628	0.00264	5.51573	0.12779	0.34415	0.00483	0.10472	0.00235	1.59829	1900	22	1903	20	1907	23	2013	43	0.00368421	Concordant	1900	22	Concordant	Concordant
8326-062	0.17096	0.0037	11.5414	0.2562	0.48977	0.00705	0.16605	0.00412	2.78728	2567	19	2568	21	2570	31	3105	71	0.00116868	Concordant	2567	19	Concordant	Concordant
8326-063	0.11061	0.00241	5.46076	0.12207	0.35818	0.00493	0.11061	0.00244	1.68659	1809	22	1894	19	1974	23	2120	44	0.0912106	Concordant	1809	22	Concordant	Concordant
8326-064	0.11327	0.00492	5.19385	0.22143	0.33265	0.00653	0.11546	0.00421	2.38042	1853	49	1852	36	1851	32	2209	76	-0.00107933	Concordant	1853	49	Concordant	Concordant
8326-065	0.13898	0.00555	1.20246	0.04622	0.06277	0.00115	0.03521	0.00087	1.0237	2215	41	802	21	392	7	699	17	1.04592	Fail	FALSE		Fail	Fail
8326-066	0.05221	0.00218	0.33314	0.01379	0.04629	0.00071	0.01582	0.00042	2.01225	295	66	292	11	292	4	317	8	0	Concordant	292	11	Concordant	Concordant
8326-067	0.11966	0.00357	5.86474	0.17475	0.35557	0.00566	0.11553	0.00308	1.85124	1951	31	1956	26	1961	27	2210	56	0.00512558	Concordant	1951	31	Concordant	Concordant
8326-068	0.05251	0.00168	0.34899	0.01115	0.04821	0.00068	0.01513	0.00036	2.23831	308	47	304	8	304	4	304	7	0	Concordant	304	8	Concordant	Concordant
8326-069	0.17231	0.00284	11.7586	0.20656	0.49506	0.00629	0.11468	0.00262	27.8376	2580	14	2585	16	2593	27	2194	48	0.00503876	Concordant	2580	14	Concordant	Concordant
8326-070	0.0583	0.00198	0.71059	0.02411	0.08843	0.00129	0.04223	0.0015	11.5891	541	49	545	14	546	8	836	29	-0.0018315	Concordant	546	8	Concordant	Concordant
8326-071	0.16423	0.00329	10.6665	0.22101	0.47118	0.00648	0.14124	0.00308	1.52487	2500	18	2495	19	2489	28	2670	55	-0.0044	Concordant	2500	18	Concordant	Concordant
8326-072	0.13025	0.00294	6.85428	0.15792	0.38176	0.00539	0.1116	0.00237	0.768836	2101	22	2093	20	2084	25	2138	43	-0.00809139	Concordant	2101	22	Concordant	Concordant
8326-073	0.07357	0.00158	0.75441	0.01661	0.07439	0.00098	0.05302	0.00123	10.6444	571	73	474	11	454	6	451	8	0.0440529	Concordant	454	6	Concordant	Concordant
8326-074	0.05519	0.00574	0.49972	0.05086	0.06568	0.00179	0.0229	0.00111	1.74284	420	180	412	34	410	11	458	22	0.00487805	Concordant	410	11	Concordant	Concordant
8326-075	0.05479	0.00165	0.48493	0.01465	0.0642	0.0009	0.02271	0.00058	3.82749	404	43	401	10	401	5	454	11	0	Concordant	401	10	Concordant	Concordant
8326-076	0.19244	0.00355	14.1074	0.27217	0.53182	0.0071	0.18506	0.00386	1.46939	2763	16	2757	18	2749	30	3432	66	-0.00506696	Concordant	2763	16	Concordant	Concordant
8326-077	0.11381	0.00202	5.24034	0.09784	0.33402	0.0043	0.09776	0.00209	4.96416	1861	17	1859	16	1858	21	1885	38	-0.00161204	Concordant	1861	17	Concordant	Concordant
8326-078	0.05786	0.00267	0.66037	0.03006	0.08279	0.00135	0.02735	0.00073	1.52309	524	71	515	18	513	8	545	14	0.00389864	Concordant	513	8	Concordant	Concordant
8326-079	0.11873	0.00265	5.74915	0.13111	0.35127	0.00488	0.10827	0.00236	1.32163	1937	22	1939	20	1941	23	2078	43	0.00206505	Concordant	1937	22	Concordant	Concordant
8326-080	0.12125	0.00246	6.03911	0.12651	0.36132	0.00485	0.11745	0.00257	2.34157	1975	19	1982	18	1988	23	2245	46	0.00658228	Concordant	1975	19	Concordant	Concordant
8326-081	0.05305	0.0028	0.37467	0.01945	0.05123	0.00088	0.01714	0.00047	1.3968	331	86	323	14	322	5	344	9	0.00310559	Concordant	322	5	Concordant	Concordant
8326-082	0.17679	0.00331	12.2449	0.23934	0.50245	0.00669	0.15621	0.00465	15.8678	2623	16	2623	18	2624	29	2934	81	0.000381243	Concordant	2623	16	Concordant	Concordant
8326-083	0.11124	0.00503	0.71321	0.03117	0.04651	0.00087	0.02341	0.00066	1.59831	630	243	315	29	274	6	269	4	0.149635	OK	630	243	Fail	OK
8326-084	0.17488	0.00371	11.8974	0.25913	0.49352	0.00697	0.15424	0.00395	3.74884	2605	19	2596	20	2586	30	2899	69	-0.00729367	Concordant	2605	19	Concordant	Concordant
8326-085	0.05155	0.00289	0.32921	0.01819	0.04633	0.00081	0.01609	0.0005	2.05099	266	95	289	14	292	5	323	10	-0.010274	Concordant	292	5	Concordant	Concordant
8326-086	0.11741	0.00429	5.53768	0.19979	0.34215	0.00605	0.1145	0.00357	2.1347	1917	40	1906	31	1897	29	2191	65	-0.010433	Concordant	1917	40	Concordant	Concordant
8326-087	0.22472	0.00471	18.5165	0.39924	0.59774	0.00862	0.1738	0.00416	2.02826	3015	17	3017	21	3021	35	3239	72	0.00199005	Concordant	3015	17	Concordant	Concordant
8326-088	0.14313	0.00414	8.3401	0.24114	0.42268	0.00683	0.14545	0.00454	3.40932	2265	28	2269	26	2273	31	2745	80	0.00353201	Concordant	2265	28	Concordant	Concordant
8326-089	0.06605	0.00241	1.22587	0.04431	0.13463	0.00206	0.04909	0.00119	1.4488	808	50	812	20	814	12	969	23	-0.002457	Concordant	814	12	Concordant	Concordant
8326-090	0.18816	0.00391	11.0643	0.23565	0.42656	0.00593	0.14194	0.00317	1.84115	2630	52	2460	25	2259	28	2214	30	-0.141065	OK	2630	52	Fail	OK
8326-091	0.11507	0.00253	5.32567	0.11955	0.33573	0.00459	0.11591	0.00262	2.44247	1881	22	1873	19	1866	22	2217	47	-0.00797448	Concordant	1881	22	Concordant	Concordant
8326-092	0.12623	0.00294	6.50149	0.15382	0.37363	0.00528	0.09518	0.00263	4.2417	2046	23	2046	21	2046	25	1838	49	0	Concordant	2046	23	Concordant	Concordant
8326-093	0.09089	0.00491	0.5893	0.03087	0.04703	0.00093	0.01754	0.00053	1.30036	890	206	365	29	288	6	279	4	0.267361	OK	890	206	Fail	OK
8326-094	0.20613	0.00443	15.8052	0.348	0.5562	0.008	0.16339	0.00375	1.52337	2875	18	2865	21	2851	33	3059	65	-0.00834783	Concordant	2875	18	Concordant	Concordant
8326-095	0.11387	0.00223	5.26197	0.10668	0.3352	0.00441	0.09416	0.00201	2.36236	1862	19	1863	17	1864	21	1819	37	0.00107411	Concordant	1862	19	Concordant	Concordant
8326-096	0.05336	0.00459	0.37026	0.03117	0.05033	0.00117	0.01685	0.00066	1.54166	344	149	320	23	317	7	338	13	0.00946372	Concordant	317	7	Concordant	Concordant
8326-097	0.10995	0.0021	4.83597	0.09582	0.31904	0.00415	0.1115	0.00235	3.04727	1799	18	1791	17	1785	20	2137	43	-0.0077821	Concordant	1799	18	Concordant	Concordant
8326-098	0.1491	0.00291	8.94254	0.18098	0.43506	0.00577	0.14474	0.00336	5.56035	2336	18	2332	18	2328	26	2732	59	-0.00342466	Concordant	2336	18	Concordant	Concordant
8326-099	0.05269	0.00166	0.36024	0.01138	0.04959	0.0007	0.01656	0.00037	1.51569	315	46	312	8	312	4	332	7	0	Concordant	312	8	Concordant	Concordant
8326-100	0.05299	0.00187	0.37313	0.01313	0.05108	0.00074	0.01851	0.00056	5.73382	328	53	322	10	321	5	371	11	0.00311526	Concordant	321	5	Concordant	Concordant
8326-101	0.12533	0.00266	6.40508	0.13936	0.37071	0.00502	0.11003	0.00251	2.83646	2033	20	2033	19	2033	24	2110	46	0	Concordant	2033	20	Concordant	Concordant
8326-102	0.05091	0.00289	0.25678	0.01433	0.03659	0.00064	0.01144	0.00033	1.40686	237	96	232	12	232	4	230	7	0	Concordant	232	12	Concordant	Concordant
8326-103	0.11163	0.00314	4.20689	0.11819	0.27336	0.00409	0.09814	0.0025	2.36013	1640	77	1581	30	1538	21	1529	21	-0.0621951	Concordant	1640	77	Concordant	Concordant
8326-104	0.18604	0.00367	13.3763	0.27298	0.52155	0.007	0.14515	0.00312	1.65587	2707	17	2707	19	2706	30	2739	55	-0.000369413	Concordant	2707	17	Concordant	Concordant
8326-105	0.057	0.00353	0.60034	0.0365	0.0764	0.00146	0.02544	0.00113	3.93313	492	100	477	23	475	9	508	22	0.00421053	Concordant	475	9	Concordant	Concordant
8326-106	0.18647	0.00364	13.4297	0.27167	0.52241	0.00697	0.14679	0.00311	1.47357	2711	17	2710	19	2709	30	2768	55	-0.000737735	Concordant	2711	17	Concordant	Concordant
8326-107	0.07619	0.00838	1.81813	0.19468	0.1731	0.00587	0.0621	0.00332	1.43219	1100	161	1052	70	1029	32	1218	63	-0.0645455	Concordant	1100	161	Concordant	Concordant
8326-108	0.06684	0.00339	1.29304	0.06449	0.14033	0.00252	0.04672	0.00135	1.39724	833	74	843	29	847	14	923	26	-0.00472255	Concordant	847	14	Concordant	Concordant
8326-109	0.11827	0.00283	5.66907	0.1373	0.34768	0.00489	0.11669	0.00269	1.98164	1930	24	1927	21	1924	23	2231	49	-0.00310881	Concordant	1930	24	Concordant	Concordant
8326-110	0.05463	0.01228	0.50937	0.1118	0.06763	0.00368	0.0299	0.00234	1.3925	397	361	418	75	422	22	595	46	-0.00947867	Concordant	422	22	Concordant	Concordant
8326-111	0.12662	0.00382	4.77429	0.14283	0.27349	0.0043	0.09782	0.00261	2.13464	1871	79	1682	33	1535	22	1508	22	-0.179583	OK	1871	79	Fail	OK
8326-112	0.16963	0.00327	8.97824	0.17917	0.38393	0.00502	0.11844	0.00263	5.48201	2535	41	2323	19	2090	23	2040	24	-0.175542	OK	2535	41	Fail	OK
8326-113	0.05285	0.01058	0.36933	0.0722	0.05069	0.0024	0.01695	0.00143	1.65209	322	325	319	54	319	15	340	28	0	Concordant	319	54	Concordant	Concordant
8326-114	0.12362	0.01228	0.38462	0.0363	0.02257	0.00079	0.00949	0.00037	0.676595	111	435	129	31	130	5	130	6	-0.00769231	OK	130	5	Concordant	Concordant
8326-115	0.10969	0.003	4.82614	0.13217	0.31915	0.00471	0.12294	0.00386	6.77367	1794	29	1789	23	1786	23	2344	69	-0.00445931	Concordant	1794	29	Concordant	Concordant
8326-116	0.11211	0.00303	3.68332	0.0997	0.23831	0.00348	0.05749	0.00138	1.36149	1834	28	1568	22	1378	18	1130	26	-0.248637	Fail	FALSE		Fail	Fail
8326-117	0.11932	0.00264	5.78923	0.13064	0.35192	0.00479	0.12235	0.0031	6.26613	1946	22	1945	20	1944	23	2333	56	-0.00102775	Concordant	1946	22	Concordant	Concordant
8326-118	0.05215	0.01111	0.35919	0.0749	0.04996	0.00242	0.02064	0.0013	1.0267	292	338	312	56	314	15	413	26	-0.00636943	Concordant	314	15	Concordant	Concordant
8326-119	0.05315	0.00257	0.38096	0.01817	0.05199	0.00085	0.0178	0.00053	2.28716	335	78	328	13	327	5	357	11	0.0030581	Concordant	327	5	Concordant	Concordant
8326-120	0.11211	0.00373	5.09374	0.16799	0.32957	0.00539	0.10131	0.00315	2.87223	1834	36	1835	28	1836	26	1950	58	0.00109051	Concordant	1834	36	Concordant	Concordant
8326-121	0.1217	0.00435	6.05979	0.21371	0.36116	0.00629	0.10907	0.00304	1.38331	1981	38	1984	31	1988	30	2092	55	0.00353357	Concordant	1981	38	Concordant	Concordant
8326-122	0.1749	0.00373	12.0169	0.26216	0.49835	0.0068	0.14885	0.00314	0.702179	2605	19	2606	20	2607	29	2805	55	0.000767754	Concordant	2605	19	Concordant	Concordant
8326-123	0.05387	0.00364	0.4032	0.02673	0.05429	0.00107	0.02021	0.00061	1.25542	366	114	344	19	341	7	404	12	0.00879765	Concordant	341	7	Concordant	Concordant
8326-124	0.1231	0.00408	6.11989	0.20081	0.36061	0.006	0.11026	0.00294	1.40282	2002	35	1993	29	1985	28	2114	54	-0.00849151	Concordant	2002	35	Concordant	Concordant
8326-125	0.11438	0.00225	5.27145	0.10698	0.33429	0.00433	0.10126	0.00212	2.8741	1870	19	1864	17	1859	21	1950	39	-0.00588235	Concordant	1870	19	Concordant	Concordant
8326-126	0.05442	0.0029	0.47009	0.02461	0.06265	0.00109	0.02314	0.00066	1.66696	388	86	391	17	392	7	462	13	-0.00255102	Concordant	392	7	Concordant	Concordant
8326-127	0.05831	0.0035	0.71226	0.04197	0.0886	0.00166	0.02991	0.00095	1.67821	541	96	546	25	547	10	596	19	-0.00182815	Concordant	547	10	Concordant	Concordant
8326-128	0.05518	0.00668	0.46019	0.05443	0.06049	0.00187	0.02416	0.00207	5.44417	420	209	384	38	379	11	483	41	0.0131926	Concordant	379	11	Concordant	Concordant
8326-129	0.05291	0.0018	0.3635	0.01229	0.04983	0.00071	0.02164	0.00081	15.7389	325	51	315	9	313	4	433	16	0.00638978	Concordant	313	4	Concordant	Concordant
8326-130	0.05091	0.00311	0.27451	0.01646	0.03911	0.00071	0.0143	0.00042	1.43633	237	105	246	13	247	4	287	8	-0.00404858	Concordant	247	4	Concordant	Concordant
8326-131	0.1111	0.00283	4.93735	0.12638	0.32233	0.00457	0.09178	0.00211	1.42277	1817	26	1809	22	1801	22	1775	39	-0.00880572	Concordant	1817	26	Concordant	Concordant
8326-132	0.11033	0.00316	4.86711	0.13918	0.31996	0.00479	0.09685	0.00237	1.58463	1805	31	1797	24	1790	23	1868	44	-0.00831025	Concordant	1805	31	Concordant	Concordant
8326-133	0.14407	0.00356	2.09677	0.0518	0.10557	0.00148	0.29692	0.00935	55.1137	2075	55	1055	18	633	8	585	61	0.666667	OK	2075	55	Fail	OK
8326-134	0.06698	0.00837	1.28913	0.15707	0.13959	0.00497	0.04773	0.00281	1.52809	837	197	841	70	842	28	942	54	-0.00118765	Concordant	842	28	Concordant	Concordant
8326-135	0.10959	0.00461	4.82642	0.19915	0.31944	0.00597	0.08817	0.00276	1.4904	1793	48	1790	35	1787	29	1708	51	-0.00334635	Concordant	1793	48	Concordant	Concordant
8326-136	0.11853	0.00286	5.76309	0.14026	0.35267	0.00491	0.16838	0.00761	44.6105	1934	24	1941	21	1947	23	3145	132	0.00672182	Concordant	1934	24	Concordant	Concordant
8326-137	0.05623	0.00421	0.56198	0.04123	0.07249	0.00155	0.02247	0.0008	1.40728	461	125	453	27	451	9	449	16	0.00443459	Concordant	451	9	Concordant	Concordant
8326-138	0.052	0.0042	0.31048	0.02455	0.04331	0.00095	0.01521	0.00046	0.83965	285	140	275	19	273	6	305	9	0.00732601	Concordant	273	6	Concordant	Concordant
8326-139	0.09983	0.01056	0.6189	0.06275	0.04496	0.00155	0.01574	0.00067	0.724972	927	470	354	62	273	11	263	7	0.296703	OK	927	470	Fail	OK
8326-140	0.04868	0.00377	0.1466	0.01114	0.02185	0.00044	0.0067	0.00025	1.74078	132	133	139	10	139	3	135	5	0	Concordant	139	10	Concordant	Concordant
8326-141	0.12989	0.00291	6.86203	0.15581	0.38318	0.00516	0.13527	0.00306	3.26998	2096	22	2094	20	2091	24	2564	54	-0.0023855	Concordant	2096	22	Concordant	Concordant
8326-142	0.05161	0.00548	0.28381	0.0295	0.03989	0.00105	0.01341	0.00056	1.31605	268	186	254	23	252	7	269	11	0.00793651	Concordant	252	7	Concordant	Concordant
8326-143	0.06795	0.00191	1.34029	0.03775	0.14306	0.002	0.04845	0.0012	3.43119	867	35	863	16	862	11	956	23	0.00116009	Concordant	862	11	Concordant	Concordant
8326-144	0.0489	0.00335	0.14023	0.00943	0.0208	0.0004	0.0073	0.00023	1.43355	143	115	133	8	133	3	147	5	0	Concordant	133	8	Concordant	Concordant
8326-145	0.05349	0.00304	0.38377	0.0214	0.05204	0.00093	0.01631	0.00053	1.99214	350	94	330	16	327	6	327	11	0.00917431	Concordant	327	6	Concordant	Concordant
8326-146	0.11625	0.00245	5.49475	0.11803	0.34282	0.00448	0.06274	0.00137	4.62367	1899	21	1900	18	1900	22	1230	26	0.000526593	Concordant	1899	21	Concordant	Concordant
8326-147	0.11927	0.00319	5.77828	0.15484	0.35139	0.0051	0.10275	0.0034	8.03892	1945	28	1943	23	1941	24	1977	62	-0.00205656	Concordant	1945	28	Concordant	Concordant
8326-148	0.05542	0.00347	0.53152	0.03266	0.06957	0.00132	0.02408	0.00077	1.63596	429	103	433	22	434	8	481	15	-0.00230415	Concordant	434	8	Concordant	Concordant
8326-149	0.0491	0.00354	0.13762	0.00972	0.02033	0.0004	0.00663	0.0002	1.04997	153	122	131	9	130	3	134	4	0.00769231	Concordant	130	3	Concordant	Concordant
8326-150	0.11072	0.00248	4.96941	0.11283	0.32555	0.00433	0.10732	0.00234	2.13079	1811	23	1814	19	1817	21	2060	43	0.00331309	Concordant	1811	23	Concordant	Concordant
8326-151	0.0577	0.00217	0.67498	0.0251	0.08485	0.00127	0.02739	0.0007	1.88862	518	55	524	15	525	8	546	14	-0.00190476	Concordant	525	8	Concordant	Concordant
8326-152	0.12687	0.00973	0.79802	0.05828	0.04562	0.00129	0.0196	0.00071	0.921255	835	423	333	53	266	9	258	6	0.25188	OK	835	423	Fail	OK
8326-153	0.05155	0.01099	0.33475	0.06982	0.0471	0.00229	0.01803	0.00208	3.58369	266	338	293	53	297	14	361	41	-0.013468	Concordant	297	14	Concordant	Concordant
8326-154	0.06522	0.00224	1.16739	0.03968	0.12983	0.00192	0.03928	0.00094	1.23979	781	47	785	19	787	11	779	18	-0.0025413	Concordant	787	11	Concordant	Concordant
8326-155	0.05313	0.00378	0.33179	0.02311	0.04529	0.00092	0.01409	0.00044	1.08782	334	121	291	18	286	6	283	9	0.0174825	Concordant	286	6	Concordant	Concordant
8326-156	0.17934	0.004	12.6697	0.28644	0.51239	0.00686	0.13605	0.00319	5.22317	2647	20	2655	21	2667	29	2578	57	0.00755572	Concordant	2647	20	Concordant	Concordant
8326-157	0.16831	0.00452	11.2411	0.30187	0.48442	0.00731	0.14246	0.00349	1.4041	2541	25	2543	25	2546	32	2692	62	0.00196773	Concordant	2541	25	Concordant	Concordant
8326-158	0.05345	0.00319	0.38504	0.02256	0.05225	0.00096	0.01682	0.00046	0.87493	348	99	331	17	328	6	337	9	0.00914634	Concordant	328	6	Concordant	Concordant
8326-159	0.11727	0.00326	5.57713	0.15434	0.34494	0.00504	0.10333	0.00261	2.30054	1915	29	1913	24	1910	24	1988	48	-0.00261097	Concordant	1915	29	Concordant	Concordant
8326-160	0.12077	0.00329	6.01113	0.16321	0.36101	0.00523	0.15117	0.00435	6.72292	1968	28	1977	24	1987	25	2845	76	0.00965447	Concordant	1968	28	Concordant	Concordant
8326-161	0.1356	0.00363	1.83072	0.04858	0.09792	0.00139	0.06125	0.00156	5.92089	1883	66	935	20	586	8	546	10	0.595563	OK	1883	66	Fail	OK
8326-162	0.05596	0.0024	0.54593	0.02307	0.07075	0.00111	0.03222	0.00214	36.5002	451	66	442	15	441	7	641	42	0.00226757	Concordant	441	7	Concordant	Concordant
8326-163	0.11843	0.00349	5.69371	0.16672	0.3487	0.00526	0.10973	0.00293	2.52954	1933	31	1930	25	1928	25	2104	53	-0.00258665	Concordant	1933	31	Concordant	Concordant
8326-164	0.10049	0.00267	2.11255	0.05592	0.15247	0.00213	0.08029	0.00194	4.45264	1225	80	994	24	893	12	877	13	0.113102	OK	1225	80	Fail	OK
8326-165	0.05462	0.00506	0.34857	0.0316	0.04629	0.00114	0.01866	0.00089	2.63382	397	160	304	24	292	7	374	18	0.0410959	Concordant	292	7	Concordant	Concordant
8326-166	0.05267	0.00248	0.37211	0.01726	0.05124	0.00082	0.0193	0.0006	3.5109	315	76	321	13	322	5	386	12	-0.00310559	Concordant	322	5	Concordant	Concordant
8326-167	0.04969	0.00797	0.18269	0.02875	0.02667	0.00092	0.04637	0.01374	96.5537	181	270	170	25	170	6	916	265	0	Concordant	170	25	Concordant	Concordant
8326-168	0.17749	0.00434	12.3495	0.30309	0.50466	0.00702	0.1447	0.00335	1.7902	2630	23	2631	23	2634	30	2732	59	0.00152091	Concordant	2630	23	Concordant	Concordant
8326-169	0.11486	0.00271	5.3534	0.12693	0.33804	0.00452	0.11983	0.00315	23.2134	1878	24	1877	20	1877	22	2288	57	-0.000532481	Concordant	1878	24	Concordant	Concordant
8326-170	0.11945	0.00302	5.81692	0.14742	0.35319	0.00489	0.11403	0.00297	6.58589	1948	26	1949	22	1950	23	2183	54	0.00102669	Concordant	1948	26	Concordant	Concordant
8326-171	0.12347	0.00311	6.2137	0.1565	0.365	0.00504	0.12453	0.00313	5.59894	2007	26	2006	22	2006	24	2372	56	-0.000498256	Concordant	2007	26	Concordant	Concordant
8326-172	0.05378	0.00211	0.40576	0.01575	0.05472	0.00083	0.01701	0.00043	1.46867	362	60	346	11	343	5	341	9	0.00874636	Concordant	343	5	Concordant	Concordant
8326-173	0.11984	0.00412	5.80858	0.19692	0.35156	0.00579	0.10713	0.00301	1.79266	1954	37	1948	29	1942	28	2057	55	-0.00614125	Concordant	1954	37	Concordant	Concordant
8326-174	0.17984	0.0052	12.5933	0.36133	0.5079	0.00799	0.15392	0.00385	1.18089	2651	27	2650	27	2648	34	2894	67	-0.00113165	Concordant	2651	27	Concordant	Concordant
8326-175	0.05128	0.0032	0.30366	0.01857	0.04295	0.00079	0.01397	0.00038	0.771826	253	107	269	14	271	5	280	8	-0.00738007	Concordant	271	5	Concordant	Concordant
8326-176	0.18842	0.0047	8.51278	0.2121	0.32768	0.00456	0.16567	0.0038	2.08655	2347	72	2033	34	1738	23	1681	28	-0.25948	OK	2347	72	Fail	OK
8326-177	0.05349	0.0029	0.42044	0.02238	0.05701	0.00099	0.01966	0.00059	1.86001	350	89	356	16	357	6	394	12	-0.00280112	Concordant	357	6	Concordant	Concordant
8326-178	0.08997	0.00323	3.02567	0.10711	0.24392	0.00388	0.07974	0.00248	3.53956	1425	43	1414	27	1407	20	1551	46	-0.0126316	Concordant	1425	43	Concordant	Concordant
8326-179	0.05941	0.00353	0.78083	0.04545	0.09532	0.0018	0.04774	0.00272	12.1014	582	94	586	26	587	11	943	52	-0.00170358	Concordant	587	11	Concordant	Concordant
8326-180	0.05287	0.00378	0.40074	0.02807	0.05497	0.00112	0.02019	0.00065	1.3244	323	122	342	20	345	7	404	13	-0.00869565	Concordant	345	7	Concordant	Concordant
8326-181	0.05376	0.0021	0.4151	0.016	0.05601	0.00084	0.01895	0.00052	2.68589	361	60	353	11	351	5	379	10	0.00569801	Concordant	351	5	Concordant	Concordant
8326-182	0.11941	0.00355	5.76998	0.17006	0.35047	0.00524	0.10718	0.00292	3	1947	32	1942	26	1937	25	2058	53	-0.00513611	Concordant	1947	32	Concordant	Concordant
8326-183	0.04822	0.00442	0.10428	0.00935	0.01569	0.00036	0.00571	0.0002	1.08627	110	156	101	9	100	2	115	4	0.01	Concordant	100	2	Concordant	Concordant
8326-184	0.14486	0.00413	8.50935	0.24053	0.42606	0.00634	0.15987	0.00424	3.15926	2286	29	2287	26	2288	29	2998	74	0.000874891	Concordant	2286	29	Concordant	Concordant
8326-185	0.05246	0.00669	0.35905	0.04477	0.04964	0.00157	0.01706	0.00106	2.26643	306	222	312	33	312	10	342	21	0	Concordant	312	33	Concordant	Concordant
8326-186	0.0524	0.00459	0.34576	0.02964	0.04785	0.00109	0.01714	0.00052	0.723838	303	153	302	22	301	7	344	10	0.00332226	Concordant	301	7	Concordant	Concordant
8326-187	0.05198	0.00323	0.34436	0.021	0.04805	0.00089	0.01572	0.00046	1.0756	285	106	300	16	303	5	315	9	-0.00990099	Concordant	303	5	Concordant	Concordant
8326-188	0.11795	0.00339	5.69995	0.16216	0.35048	0.0051	0.11149	0.00264	1.0493	1925	30	1931	25	1937	24	2136	48	0.00623377	Concordant	1925	30	Concordant	Concordant
8326-189	0.052	0.00658	0.34708	0.04296	0.04841	0.00149	0.01664	0.00063	0.681074	285	222	303	32	305	9	334	13	-0.00655738	Concordant	305	9	Concordant	Concordant
8326-190	0.05247	0.00589	0.30479	0.03347	0.04213	0.00118	0.0164	0.00069	1.3071	306	196	270	26	266	7	329	14	0.0150376	Concordant	266	7	Concordant	Concordant
8326-191	0.05544	0.00959	0.54553	0.09211	0.07137	0.00305	0.021	0.00155	1.43595	430	297	442	61	444	18	420	31	-0.0045045	Concordant	444	18	Concordant	Concordant
8326-192	0.06123	0.00218	0.8913	0.03132	0.10557	0.00157	0.06359	0.00562	144.887	647	50	647	17	647	9	1246	107	0	Concordant	647	50	Concordant	Concordant
8326-193	0.04986	0.00373	0.19793	0.01451	0.02879	0.00059	0.01076	0.00047	3.39935	188	128	183	12	183	4	216	9	0	Concordant	183	12	Concordant	Concordant
8326-194	0.15858	0.00402	10.1269	0.25565	0.46317	0.0063	0.11619	0.00269	2.72047	2441	25	2446	23	2454	28	2222	49	0.00532569	Concordant	2441	25	Concordant	Concordant
8326-195	0.0669	0.00353	1.24949	0.06453	0.13546	0.00247	0.03472	0.00118	1.84815	835	77	823	29	819	14	690	23	0.004884	Concordant	819	14	Concordant	Concordant
8326-196	0.11998	0.00309	5.85934	0.14999	0.3542	0.00483	0.1348	0.00367	27.9406	1956	27	1955	22	1955	23	2556	65	-0.000511247	Concordant	1956	27	Concordant	Concordant
8326-197	0.14254	0.00373	8.19076	0.21305	0.41677	0.00575	0.13678	0.00355	9.338	2258	26	2252	24	2246	26	2591	63	-0.00531444	Concordant	2258	26	Concordant	Concordant
8326-198	0.05002	0.02096	0.24238	0.09924	0.03515	0.0033	0.01217	0.00117	0.553535	196	563	220	81	223	21	244	23	-0.0134529	Concordant	223	21	Concordant	Concordant
8326-199	0.11791	0.00348	5.67928	0.16573	0.34934	0.00511	0.10312	0.00255	1.54791	1925	32	1928	25	1931	24	1984	47	0.00311688	Concordant	1925	32	Concordant	Concordant
8326-200	0.11652	0.00349	5.50334	0.16248	0.34257	0.00504	0.10172	0.00267	2.65217	1904	32	1901	25	1899	24	1958	49	-0.00262605	Concordant	1904	32	Concordant	Concordant
8326-201	0.05244	0.0031	0.33307	0.0193	0.04607	0.00084	0.01431	0.00048	2.04406	305	99	292	15	290	5	287	10	0.00689655	Concordant	290	5	Concordant	Concordant
8326-202	0.0627	0.00466	0.99473	0.0723	0.11506	0.00256	0.03651	0.0014	1.60922	698	117	701	37	702	15	725	27	-0.0014245	Concordant	702	15	Concordant	Concordant
8326-203	0.06807	0.00792	1.34331	0.15236	0.14313	0.00478	0.05406	0.00366	2.75701	871	181	865	66	862	27	1064	70	0.00348028	Concordant	862	27	Concordant	Concordant
8326-204	0.1961	0.00545	14.7982	0.40684	0.54733	0.00795	0.18423	0.00594	11.6191	2794	26	2802	26	2814	33	3418	101	0.0071582	Concordant	2794	26	Concordant	Concordant
8326-205	0.12764	0.00404	6.63478	0.20673	0.37701	0.00579	0.11261	0.00318	2.85105	2066	34	2064	27	2062	27	2157	58	-0.00193611	Concordant	2066	34	Concordant	Concordant
8326-206	0.11179	0.00336	5.05265	0.14977	0.32781	0.0048	0.09258	0.00222	0.792822	1829	33	1828	25	1828	23	1790	41	-0.000546747	Concordant	1829	33	Concordant	Concordant
8326-207	0.17735	0.00482	12.2124	0.32867	0.49943	0.00702	0.13928	0.00354	4.39862	2628	26	2621	25	2611	30	2636	63	-0.0064688	Concordant	2628	26	Concordant	Concordant
8326-208	0.11565	0.00421	5.44585	0.19442	0.34154	0.00566	0.10516	0.00298	1.66603	1890	41	1892	31	1894	27	2021	55	0.0021164	Concordant	1890	41	Concordant	Concordant
8326-209	0.11333	0.00404	5.21035	0.18205	0.33344	0.00543	0.10325	0.00488	11.6586	1853	40	1854	30	1855	26	1986	89	0.00107933	Concordant	1853	40	Concordant	Concordant
8326-210	0.11061	0.0036	4.90652	0.157	0.32172	0.00492	0.09636	0.00256	1.92624	1809	36	1803	27	1798	24	1859	47	-0.00608071	Concordant	1809	36	Concordant	Concordant

## Sheet: LV83-32
Raw data of zircon U-Pb ages of sample LV83-32
										Corrected Ages（Ma）
Grain name	207Pb/206Pb	1σ	207Pb/235U	1σ	206Pb/238U	1σ	208Pb/232Th	1σ	U/Th	207Pb/206Pb	1σ	207Pb/235U	1σ	206Pb/238U	1σ	208Pb/232Th	1σ	Discordance	Corrected comment	Best Age（Ma）	1σ	Determine whether it is Concordant or not	Final Corrected comment
8332-001	0.05334	0.0026	0.36484	0.01749	0.04963	0.00079	0.01818	0.00043	1.39317	343	80	316	13	312	5	364	9	0.0128205	Concordant	312	5	Concordant	Concordant
8332-002	0.19241	0.0062	14.0974	0.44947	0.53159	0.00992	0.16003	0.0051	2.07287	2763	29	2756	30	2748	42	3000	89	-0.00542888	Concordant	2763	29	Concordant	Concordant
8332-003	0.11611	0.00305	5.48047	0.14401	0.34248	0.00493	0.10165	0.00245	2.35849	1897	27	1898	23	1899	24	1957	45	0.0010543	Concordant	1897	27	Concordant	Concordant
8332-004	0.08329	0.00349	1.07792	0.04423	0.0939	0.00155	0.03421	0.0008	1.11665	654	188	581	37	563	10	560	7	0.0319716	Concordant	563	10	Concordant	Concordant
8332-005	0.15998	0.00735	1.12591	0.04221	0.05106	0.00153	0.04972	0.00136	3.48938	1350	193	445	33	290	9	274	11	0.534483	OK	1350	193	Fail	OK
8332-006	0.05937	0.00925	0.76629	0.11655	0.09365	0.00376	0.03359	0.003	3.14134	581	265	578	67	577	22	668	59	0.0017331	Concordant	577	22	Concordant	Concordant
8332-007	0.05196	0.00391	0.34822	0.0257	0.04863	0.00099	0.01727	0.00056	1.56346	284	131	303	19	306	6	346	11	-0.00980392	Concordant	306	6	Concordant	Concordant
8332-008	0.11671	0.00211	5.52674	0.10295	0.3436	0.00428	0.14765	0.00394	23.594	1906	17	1905	16	1904	21	2784	69	-0.00104932	Concordant	1906	17	Concordant	Concordant
8332-009	0.05183	0.0024	0.34443	0.01569	0.04821	0.00075	0.01631	0.00039	1.57677	278	76	301	12	304	5	327	8	-0.00986842	Concordant	304	5	Concordant	Concordant
8332-010	0.04933	0.00632	0.1489	0.01866	0.0219	0.00066	0.02954	0.00395	44.3224	164	222	141	16	140	4	588	78	0.00714286	Concordant	140	4	Concordant	Concordant
8332-011	0.13426	0.00249	7.34177	0.14001	0.39677	0.00502	0.20724	0.0046	8.88629	2154	17	2154	17	2154	23	3807	77	0	Concordant	2154	17	Concordant	Concordant
8332-012	0.11509	0.00243	5.39223	0.11569	0.33994	0.00446	0.0962	0.00202	2.36905	1881	21	1884	18	1886	21	1856	37	0.00265816	Concordant	1881	21	Concordant	Concordant
8332-013	0.05049	0.00706	0.21497	0.02944	0.0309	0.00099	0.00957	0.00041	0.881357	218	245	198	25	196	6	193	8	0.0102041	Concordant	196	6	Concordant	Concordant
8332-014	0.12233	0.00308	6.11962	0.15407	0.36296	0.00516	0.1332	0.00307	2.46068	1990	25	1993	22	1996	24	2527	55	0.00301508	Concordant	1990	25	Concordant	Concordant
8332-015	0.1141	0.00213	5.25748	0.10092	0.33432	0.0042	0.09674	0.00191	2.75704	1866	18	1862	16	1859	20	1866	35	-0.00375134	Concordant	1866	18	Concordant	Concordant
8332-016	0.06149	0.0091	0.91409	0.13192	0.10786	0.00425	0.03739	0.00304	2.67233	656	247	659	70	660	25	742	59	-0.00151515	Concordant	660	25	Concordant	Concordant
8332-017	0.11898	0.00609	5.76895	0.28833	0.35179	0.00778	0.11104	0.00417	1.86838	1941	58	1942	43	1943	37	2128	76	0.0010304	Concordant	1941	58	Concordant	Concordant
8332-018	0.18597	0.00574	13.4264	0.41033	0.52381	0.00936	0.15678	0.00724	6.12665	2707	28	2710	29	2715	40	2944	127	0.0029553	Concordant	2707	28	Concordant	Concordant
8332-019	0.05851	0.00564	0.70246	0.06613	0.08711	0.00228	0.0328	0.00167	2.62679	549	161	540	39	538	14	652	33	0.00371747	Concordant	538	14	Concordant	Concordant
8332-020	0.11408	0.00234	5.29359	0.11061	0.33666	0.00436	0.10472	0.00208	1.87874	1865	20	1868	18	1871	21	2013	38	0.00321716	Concordant	1865	20	Concordant	Concordant
8332-021	0.0534	0.00655	0.37653	0.04517	0.05116	0.00156	0.02033	0.00077	0.913708	346	214	324	33	322	10	407	15	0.00621118	Concordant	322	10	Concordant	Concordant
8332-022	0.0507	0.00749	0.20575	0.02973	0.02944	0.00101	0.0135	0.00107	4.19462	227	258	190	25	187	6	271	21	0.0160428	Concordant	187	6	Concordant	Concordant
8332-023	0.06232	0.0062	0.9641	0.09362	0.11225	0.00312	0.03747	0.00301	5.30221	685	161	685	48	686	18	744	59	-0.00145773	Concordant	686	18	Concordant	Concordant
8332-024	0.07915	0.00579	0.94412	0.06704	0.08654	0.00203	0.03167	0.00156	3.11102	964	189	620	40	530	12	518	10	0.169811	OK	964	189	Fail	OK
8332-025	0.17862	0.00351	8.01492	0.15991	0.32556	0.00427	0.13951	0.00284	2.544	2436	51	2097	23	1769	21	1706	24	-0.27381	OK	2436	51	Fail	OK
8332-026	0.04827	0.00766	0.13791	0.02141	0.02073	0.00075	0.0057	0.00052	3.09562	113	254	131	19	132	5	115	10	-0.00757576	Concordant	132	5	Concordant	Concordant
8332-027	0.05663	0.00696	0.58102	0.06982	0.07444	0.0023	0.02585	0.00087	0.570212	477	213	465	45	463	14	516	17	0.00431965	Concordant	463	14	Concordant	Concordant
8332-028	0.04958	0.00317	0.17874	0.01124	0.02616	0.00047	0.00936	0.00036	3.59313	175	110	167	10	166	3	188	7	0.0060241	Concordant	166	3	Concordant	Concordant
8332-029	0.05132	0.00455	0.27835	0.02419	0.03935	0.00089	0.01315	0.00039	0.798574	255	155	249	19	249	6	264	8	0	Concordant	249	19	Concordant	Concordant
8332-030	0.05335	0.00417	0.40455	0.031	0.05502	0.00117	0.01746	0.00059	1.42252	344	135	345	22	345	7	350	12	0	Concordant	345	22	Concordant	Concordant
8332-031	0.05266	0.00381	0.3452	0.02446	0.04756	0.00095	0.01741	0.00048	1.02138	314	125	301	18	300	6	349	10	0.00333333	Concordant	300	6	Concordant	Concordant
8332-032	0.05788	0.00887	0.63983	0.0958	0.08021	0.00308	0.02389	0.0014	1.15858	525	264	502	59	497	18	477	28	0.0100604	Concordant	497	18	Concordant	Concordant
8332-033	0.11263	0.00265	5.13032	0.12139	0.33048	0.00449	0.09243	0.00199	1.84151	1842	24	1841	20	1841	22	1787	37	-0.000542888	Concordant	1842	24	Concordant	Concordant
8332-034	0.05596	0.00708	0.48402	0.05978	0.06276	0.00201	0.02783	0.00151	2.17068	451	218	401	41	392	12	555	30	0.0229592	Concordant	392	12	Concordant	Concordant
8332-035	0.11558	0.00214	5.44064	0.10355	0.34151	0.00426	0.10578	0.00209	3.19528	1889	18	1891	16	1894	20	2032	38	0.0026469	Concordant	1889	18	Concordant	Concordant
8332-036	0.04991	0.00654	0.16165	0.02072	0.0235	0.00073	0.01681	0.00167	13.1069	191	230	152	18	150	5	337	33	0.0133333	Concordant	150	5	Concordant	Concordant
8332-037	0.18301	0.00337	13.0098	0.24559	0.51576	0.0066	0.14576	0.00293	2.28051	2680	16	2680	18	2681	28	2750	52	0.000373134	Concordant	2680	16	Concordant	Concordant
8332-038	0.16231	0.00614	10.5268	0.39112	0.47055	0.00933	0.14819	0.00368	0.727247	2480	37	2482	34	2486	41	2793	65	0.00241935	Concordant	2480	37	Concordant	Concordant
8332-039	0.05009	0.00291	0.16849	0.00963	0.02441	0.00042	0.00759	0.0003	4.11418	199	100	158	8	155	3	153	6	0.0193548	Concordant	155	3	Concordant	Concordant
8332-040	0.05161	0.00174	0.30295	0.01016	0.04259	0.00058	0.01388	0.00027	0.854505	268	52	269	8	269	4	279	5	0	Concordant	269	8	Concordant	Concordant
8332-041	0.12193	0.00379	6.03391	0.18539	0.35903	0.00568	0.09474	0.00259	2.00548	1985	33	1981	27	1978	27	1830	48	-0.00352645	Concordant	1985	33	Concordant	Concordant
8332-042	0.12681	0.00295	3.77066	0.08771	0.21574	0.00291	0.14378	0.00352	7.40893	1775	59	1444	22	1231	15	1195	23	-0.306479	OK	1775	59	Fail	OK
8332-043	0.05672	0.00423	0.63238	0.04619	0.08089	0.0017	0.02618	0.00142	4.73179	481	125	498	29	501	10	522	28	-0.00598802	Concordant	501	10	Concordant	Concordant
8332-044	0.05288	0.00495	0.33971	0.03114	0.04661	0.00113	0.01395	0.00054	1.32321	324	163	297	24	294	7	280	11	0.0102041	Concordant	294	7	Concordant	Concordant
8332-045	0.12894	0.00265	6.76509	0.14104	0.38067	0.00495	0.10688	0.00231	2.89145	2084	19	2081	18	2079	23	2052	42	-0.00239923	Concordant	2084	19	Concordant	Concordant
8332-046	0.04959	0.00214	0.17208	0.00732	0.02518	0.00037	0.00699	0.0002	2.79042	176	72	161	6	160	2	141	4	0.00625	Concordant	160	2	Concordant	Concordant
8332-047	0.06105	0.00179	0.89916	0.0263	0.10686	0.00144	0.04289	0.00099	3.66226	641	40	651	14	654	8	849	19	-0.00458716	Concordant	654	8	Concordant	Concordant
8332-048	0.06079	0.0076	0.88475	0.10793	0.1056	0.00353	0.05924	0.02128	105.608	632	208	644	58	647	21	1163	406	-0.00463679	Concordant	647	21	Concordant	Concordant
8332-049	0.05865	0.0021	0.69683	0.0247	0.08619	0.00123	0.03081	0.00075	2.59931	554	52	537	15	533	7	613	15	0.00750469	Concordant	533	7	Concordant	Concordant
8332-050	0.07015	0.00428	1.4815	0.08836	0.15322	0.00309	0.04971	0.00171	1.81515	933	89	923	36	919	17	981	33	0.00435256	Concordant	919	17	Concordant	Concordant
8332-051	0.06511	0.00523	1.16854	0.09166	0.13021	0.00311	0.04115	0.0018	2.00859	778	125	786	43	789	18	815	35	-0.00380228	Concordant	789	18	Concordant	Concordant
8332-052	0.11318	0.00232	4.22264	0.08774	0.27068	0.00346	0.08983	0.00179	2.10562	1726	59	1614	23	1530	18	1514	18	-0.113557	OK	1726	59	Fail	OK
8332-053	0.10254	0.00255	2.05283	0.05078	0.14524	0.00195	0.05966	0.00132	2.96359	1378	73	1017	22	858	11	834	11	0.185315	OK	1378	73	Fail	OK
8332-054	0.05128	0.01754	0.23144	0.07732	0.03275	0.00254	0.01555	0.00213	2.32876	253	477	211	64	208	16	312	42	0.0144231	Concordant	208	16	Concordant	Concordant
8332-055	0.05651	0.00241	0.59416	0.02502	0.07629	0.00115	0.02537	0.00065	2.04834	472	66	474	16	474	7	506	13	0	Concordant	474	16	Concordant	Concordant
8332-056	0.04862	0.00419	0.15939	0.01347	0.02379	0.00052	0.00816	0.00029	1.60293	130	148	150	12	152	3	164	6	-0.0131579	Concordant	152	3	Concordant	Concordant
8332-057	0.05262	0.00433	0.36246	0.02921	0.04997	0.00109	0.01691	0.00047	0.759385	312	144	314	22	314	7	339	9	0	Concordant	314	22	Concordant	Concordant
8332-058	0.04992	0.00513	0.15203	0.0153	0.02209	0.00056	0.00534	0.00029	2.09161	191	179	144	13	141	4	108	6	0.0212766	Concordant	141	4	Concordant	Concordant
8332-059	0.11134	0.00237	3.41447	0.0734	0.2225	0.00286	0.07441	0.00153	2.42195	1706	58	1451	22	1284	15	1255	15	-0.247362	OK	1706	58	Fail	OK
8332-060	0.05627	0.00484	0.60268	0.05071	0.07771	0.00182	0.09564	0.00748	25.5197	463	146	479	32	482	11	1846	138	-0.00622407	Concordant	482	11	Concordant	Concordant
8332-061	0.05296	0.00257	0.35106	0.01678	0.04809	0.00076	0.0159	0.00039	1.34458	327	80	306	13	303	5	319	8	0.00990099	Concordant	303	5	Concordant	Concordant
8332-062	0.054	0.00583	0.38567	0.04069	0.05181	0.00142	0.01446	0.00094	2.97086	371	188	331	30	326	9	290	19	0.0153374	Concordant	326	9	Concordant	Concordant
8332-063	0.05309	0.00913	0.34902	0.05874	0.0477	0.0019	0.01594	0.00128	2.18127	333	302	304	44	300	12	320	25	0.0133333	Concordant	300	12	Concordant	Concordant
8332-064	0.11755	0.00668	5.57083	0.30849	0.34383	0.00821	0.09323	0.00432	2.17887	1919	65	1912	48	1905	39	1802	80	-0.00729547	Concordant	1919	65	Concordant	Concordant
8332-065	0.09075	0.0027	1.64384	0.0483	0.13141	0.00186	0.07705	0.0021	6.70541	1061	84	857	22	780	10	769	12	0.0987179	Concordant	780	10	Concordant	Concordant
8332-066	0.13106	0.00262	7.02448	0.14269	0.38884	0.00497	0.12064	0.00325	10.9006	2112	19	2115	18	2117	23	2302	59	0.00236742	Concordant	2112	19	Concordant	Concordant
8332-067	0.14934	0.00271	7.16523	0.13328	0.34808	0.00429	0.08943	0.00177	3.12334	2338	16	2132	17	1925	21	1731	33	-0.176647	Fail	FALSE		Fail	Fail
8332-068	0.05057	0.00626	0.26226	0.03182	0.03762	0.00109	0.01408	0.00056	1.07814	221	219	236	26	238	7	283	11	-0.00840336	Concordant	238	7	Concordant	Concordant
8332-069	0.05818	0.00238	0.65264	0.02629	0.08138	0.00122	0.0274	0.00091	5.28096	537	62	510	16	504	7	546	18	0.0119048	Concordant	504	7	Concordant	Concordant
8332-070	0.13558	0.00268	7.48236	0.15036	0.40039	0.0051	0.10744	0.00247	5.37326	2171	18	2171	18	2171	23	2063	45	0	Concordant	2171	18	Concordant	Concordant
8332-071	0.06689	0.01084	0.63833	0.10056	0.06923	0.00299	0.02612	0.0014	0.903753	834	263	501	62	432	18	521	28	0.159722	Fail	FALSE		Fail	Fail
8332-072	0.05136	0.00311	0.31313	0.0186	0.04423	0.00078	0.01505	0.00035	0.684803	257	104	277	14	279	5	302	7	-0.00716846	Concordant	279	5	Concordant	Concordant
8332-073	0.05153	0.00724	0.33672	0.04626	0.0474	0.0016	0.01439	0.00054	0.539135	265	247	295	35	299	10	289	11	-0.0133779	Concordant	299	10	Concordant	Concordant
8332-074	0.07044	0.0053	0.32445	0.02371	0.03341	0.00075	0.01547	0.00063	2.70451	128	226	200	18	206	4	207	9	-0.0291262	Concordant	206	4	Concordant	Concordant
8332-075	0.05228	0.00753	0.33933	0.04783	0.04709	0.00161	0.01647	0.00096	1.70674	298	255	297	36	297	10	330	19	0	Concordant	297	36	Concordant	Concordant
8332-076	0.1799	0.00468	12.563	0.32536	0.50663	0.00779	0.1285	0.00315	1.47466	2652	23	2647	24	2642	33	2443	56	-0.00377074	Concordant	2652	23	Concordant	Concordant
8332-077	0.05501	0.01512	0.4212	0.11301	0.05555	0.00363	0.02453	0.00231	1.46156	413	415	357	81	349	22	490	46	0.0229226	Concordant	349	22	Concordant	Concordant
8332-078	0.14094	0.00301	3.85686	0.08254	0.19853	0.00257	0.03776	0.00083	2.09047	2239	20	1605	17	1167	14	749	16	-0.478785	Fail	FALSE		Fail	Fail
8332-079	0.14693	0.00421	8.68805	0.24665	0.42898	0.00669	0.14107	0.00427	3.56986	2310	28	2306	26	2301	30	2667	76	-0.0038961	Concordant	2310	28	Concordant	Concordant
8332-080	0.10576	0.00459	4.37004	0.18549	0.29978	0.00557	0.06065	0.00193	1.29782	1728	51	1707	35	1690	28	1190	37	-0.0219907	Concordant	1728	51	Concordant	Concordant
8332-081	0.1403	0.00282	7.96963	0.16231	0.4121	0.00526	0.11804	0.00254	3.44652	2231	19	2228	18	2225	24	2255	46	-0.00268938	Concordant	2231	19	Concordant	Concordant
8332-082	0.05489	0.00705	0.56385	0.07081	0.07452	0.00241	0.02684	0.0023	4.57064	408	223	454	46	463	14	535	45	-0.0194384	Concordant	463	14	Concordant	Concordant
8332-083	0.11654	0.00276	5.52112	0.13107	0.3437	0.00463	0.0986	0.00205	1.28485	1904	24	1904	20	1904	22	1901	38	0	Concordant	1904	24	Concordant	Concordant
8332-084	0.17312	0.00341	11.7984	0.23614	0.49443	0.00634	0.14017	0.00281	1.65893	2588	17	2589	19	2590	27	2651	50	0.000772798	Concordant	2588	17	Concordant	Concordant
8332-085	0.104	0.00652	4.27314	0.26086	0.29808	0.00728	0.09526	0.00448	2.38062	1697	76	1688	50	1682	36	1839	83	-0.00883913	Concordant	1697	76	Concordant	Concordant
8332-086	0.05723	0.0036	0.6335	0.03905	0.0803	0.00151	0.02053	0.00068	1.54728	500	103	498	24	498	9	411	13	0	Concordant	498	24	Concordant	Concordant
8332-087	0.0555	0.00721	0.59313	0.07534	0.07753	0.00254	0.01887	0.00172	3.42469	432	225	473	48	481	15	378	34	-0.016632	Concordant	481	15	Concordant	Concordant
8332-088	0.11522	0.00269	5.40247	0.12627	0.34017	0.00454	0.10217	0.00216	1.68651	1883	24	1885	20	1887	22	1966	40	0.00212427	Concordant	1883	24	Concordant	Concordant
8332-089	0.10594	0.0024	4.10627	0.09314	0.2812	0.00366	0.1032	0.00243	5.29231	1637	54	1609	20	1587	18	1583	19	-0.0305437	Concordant	1637	54	Concordant	Concordant
8332-090	0.06928	0.00582	0.43494	0.03558	0.04555	0.00108	0.01624	0.0006	1.41517	444	286	301	32	282	7	280	5	0.0673759	Concordant	282	7	Concordant	Concordant
8332-091	0.05263	0.00592	0.31783	0.03494	0.04381	0.00122	0.01573	0.00072	1.61899	313	196	280	27	276	8	315	14	0.0144928	Concordant	276	8	Concordant	Concordant
8332-092	0.05827	0.00787	0.66654	0.08785	0.08298	0.00289	0.02725	0.00142	1.17592	540	231	519	54	514	17	543	28	0.00972763	Concordant	514	17	Concordant	Concordant
8332-093	0.12463	0.00517	4.85952	0.19648	0.28288	0.00528	0.10381	0.00408	3.70414	1908	91	1732	38	1590	27	1563	26	-0.166667	OK	1908	91	Fail	OK
8332-094	0.19183	0.00487	11.5928	0.29219	0.43843	0.00656	0.14519	0.00342	1.6073	2651	60	2495	30	2308	31	2265	32	-0.129385	OK	2651	60	Fail	OK
8332-095	0.11625	0.00306	5.50186	0.14402	0.34335	0.00484	0.11943	0.0027	1.88409	1899	27	1901	22	1903	23	2280	49	0.00210637	Concordant	1899	27	Concordant	Concordant
8332-096	0.05616	0.00335	0.59989	0.03508	0.07749	0.00141	0.02568	0.00096	3.06324	459	97	477	22	481	8	512	19	-0.00831601	Concordant	481	8	Concordant	Concordant
8332-097	0.17014	0.00381	5.61742	0.12513	0.23953	0.00319	0.12755	0.00294	4.74714	2368	52	1800	22	1351	17	1278	21	-0.429476	OK	2368	52	Fail	OK
8332-098	0.0497	0.00507	0.16413	0.01639	0.02396	0.0006	0.00872	0.00034	1.39659	181	178	154	14	153	4	175	7	0.00653595	Concordant	153	4	Concordant	Concordant
8332-099	0.05311	0.00234	0.39153	0.017	0.05348	0.00081	0.0181	0.00042	1.11173	333	71	335	12	336	5	363	8	-0.00297619	Concordant	336	5	Concordant	Concordant
8332-100	0.06663	0.00246	0.7217	0.0262	0.07858	0.00115	0.02488	0.00067	2.76524	826	51	552	15	488	7	497	13	0.131148	Fail	FALSE		Fail	Fail
8332-101	0.04921	0.01191	0.16153	0.03822	0.02381	0.00129	0.00923	0.00057	0.761035	158	349	152	33	152	8	186	11	0	Concordant	152	33	Concordant	Concordant
8332-102	0.04988	0.00355	0.18168	0.01266	0.02642	0.00051	0.00878	0.00037	3.23826	189	123	170	11	168	3	177	7	0.0119048	Concordant	168	3	Concordant	Concordant
8332-103	0.06934	0.00331	1.40248	0.06569	0.14674	0.00251	0.04487	0.00119	1.21698	909	68	890	28	883	14	887	23	0.00792752	Concordant	883	14	Concordant	Concordant
8332-104	0.13656	0.0065	7.61428	0.35367	0.40451	0.00888	0.12313	0.00376	0.982957	2184	50	2187	42	2190	41	2347	68	0.00274725	Concordant	2184	50	Concordant	Concordant
8332-105	0.06737	0.00197	0.74657	0.02167	0.0804	0.00108	0.02751	0.00065	3.06307	703	88	534	16	496	6	490	6	0.0766129	Concordant	496	6	Concordant	Concordant
8332-106	0.05191	0.00643	0.33478	0.04055	0.04679	0.00142	0.01662	0.0008	1.41836	281	217	293	31	295	9	333	16	-0.00677966	Concordant	295	9	Concordant	Concordant
8332-107	0.11179	0.00234	5.06523	0.10679	0.3287	0.00415	0.09829	0.00201	2.21504	1829	21	1830	18	1832	20	1895	37	0.00164024	Concordant	1829	21	Concordant	Concordant
8332-108	0.16638	0.00339	10.9274	0.22466	0.47646	0.00606	0.16497	0.00352	3.75206	2522	18	2517	19	2512	26	3086	61	-0.00396511	Concordant	2522	18	Concordant	Concordant
8332-109	0.11116	0.00378	4.98058	0.16638	0.32505	0.0052	0.09737	0.00269	2.00101	1818	38	1816	28	1814	25	1878	50	-0.00220022	Concordant	1818	38	Concordant	Concordant
8332-110	0.07077	0.00269	1.55319	0.05798	0.15922	0.00242	0.0546	0.00148	2.54678	951	51	952	23	952	13	1075	28	0	Concordant	952	23	Concordant	Concordant
8332-111	0.05289	0.0042	0.34537	0.02687	0.04737	0.00101	0.01524	0.00166	18.3214	324	138	301	20	298	6	306	33	0.0100671	Concordant	298	6	Concordant	Concordant
8332-112	0.11747	0.00312	5.63974	0.14881	0.34829	0.00491	0.0991	0.00239	2.17061	1918	28	1922	23	1926	23	1910	44	0.00417101	Concordant	1918	28	Concordant	Concordant
8332-113	0.04843	0.01498	0.13346	0.04034	0.01999	0.00136	0.00878	0.00096	1.76401	120	421	127	36	128	9	177	19	-0.0078125	Concordant	128	9	Concordant	Concordant
8332-114	0.0495	0.00745	0.10968	0.01614	0.01608	0.00056	0.00609	0.0004	2.29219	172	256	106	15	103	4	123	8	0.0291262	Concordant	103	4	Concordant	Concordant
8332-115	0.11151	0.00354	5.00068	0.15639	0.32533	0.005	0.08101	0.00219	1.90264	1824	35	1819	26	1816	24	1574	41	-0.00438596	Concordant	1824	35	Concordant	Concordant
8332-116	0.11909	0.00275	4.88173	0.1126	0.29737	0.0039	0.07792	0.00184	3.57867	1943	23	1799	19	1678	19	1517	35	-0.136387	Fail	FALSE		Fail	Fail
8332-117	0.06234	0.0034	0.93557	0.05003	0.10886	0.00194	0.0349	0.00089	0.890638	686	84	671	26	666	11	693	17	0.00750751	Concordant	666	11	Concordant	Concordant
8332-118	0.05712	0.00162	0.37629	0.01061	0.04779	0.00063	0.01249	0.00042	12.43	496	39	324	8	301	4	251	8	0.076412	Concordant	301	4	Concordant	Concordant
8332-119	0.06015	0.00222	0.81027	0.02952	0.09772	0.00141	0.03135	0.0009	3.89407	609	54	603	17	601	8	624	18	0.00332779	Concordant	601	8	Concordant	Concordant
8332-120	0.0532	0.00236	0.37949	0.01656	0.05175	0.00078	0.0169	0.00045	2.06425	337	71	327	12	325	5	339	9	0.00615385	Concordant	325	5	Concordant	Concordant
8332-121	0.17222	0.00432	8.16991	0.20254	0.34415	0.00487	0.07971	0.00181	1.18668	2579	23	2250	22	1907	23	1550	34	-0.260566	Fail	FALSE		Fail	Fail
8332-122	0.11429	0.00245	5.31678	0.11452	0.33747	0.00427	0.09889	0.00195	0.576843	1869	21	1872	18	1874	21	1906	36	0.00267523	Concordant	1869	21	Concordant	Concordant
8332-123	0.12365	0.00446	6.2298	0.2204	0.36549	0.00624	0.14004	0.0053	4.94973	2010	39	2009	31	2008	29	2649	94	-0.000995025	Concordant	2010	39	Concordant	Concordant
8332-124	0.11251	0.00392	5.12821	0.17568	0.33066	0.00538	0.11642	0.00466	6.50928	1840	39	1841	29	1842	26	2226	84	0.00108696	Concordant	1840	39	Concordant	Concordant
8332-125	0.11584	0.00235	5.96848	0.12219	0.37377	0.00463	0.11232	0.00227	2.76042	1893	20	1971	18	2047	22	2152	41	0.0813524	Concordant	1893	20	Concordant	Concordant
8332-126	0.05181	0.00372	0.29723	0.0209	0.04162	0.00081	0.01382	0.00037	0.795878	277	125	264	16	263	5	277	7	0.00380228	Concordant	263	5	Concordant	Concordant
8332-127	0.05579	0.01108	0.60498	0.11734	0.07867	0.00384	0.03739	0.00277	1.72015	444	339	480	74	488	23	742	54	-0.0163934	Concordant	488	23	Concordant	Concordant
8332-128	0.057	0.0071	0.59244	0.07202	0.0754	0.0024	0.02851	0.00174	2.32985	492	214	472	46	469	14	568	34	0.00639659	Concordant	469	14	Concordant	Concordant
8332-129	0.04934	0.00575	0.14101	0.01607	0.02073	0.00057	0.00681	0.00022	0.593442	164	204	134	14	132	4	137	4	0.0151515	Concordant	132	4	Concordant	Concordant
8332-130	0.0569	0.00283	0.62561	0.03052	0.07976	0.00131	0.02881	0.00105	4.4954	488	79	493	19	495	8	574	21	-0.0040404	Concordant	495	8	Concordant	Concordant
8332-131	0.05224	0.00571	0.31438	0.03359	0.04365	0.00119	0.0158	0.00055	0.781385	296	191	278	26	275	7	317	11	0.0109091	Concordant	275	7	Concordant	Concordant
8332-132	0.04805	0.00308	0.1505	0.00947	0.02272	0.0004	0.00914	0.0004	5.73011	102	107	142	8	145	3	184	8	-0.0206897	Concordant	145	3	Concordant	Concordant
8332-133	0.1167	0.00268	5.51992	0.12644	0.34312	0.00445	0.09942	0.00216	2.26071	1906	23	1904	20	1902	21	1916	40	-0.00209864	Concordant	1906	23	Concordant	Concordant
8332-134	0.13127	0.00287	7.45142	0.16287	0.41179	0.00525	0.1412	0.0034	8.56245	2115	21	2167	20	2223	24	2670	60	0.0510638	Concordant	2115	21	Concordant	Concordant
8332-135	0.05214	0.00208	0.31429	0.01234	0.04373	0.00063	0.01386	0.00032	1.10732	292	63	278	10	276	4	278	6	0.00724638	Concordant	276	4	Concordant	Concordant
8332-136	0.16706	0.0038	11.0224	0.25044	0.47862	0.00634	0.09991	0.00248	3.65576	2528	21	2525	21	2521	28	1925	46	-0.00276899	Concordant	2528	21	Concordant	Concordant
8332-137	0.12507	0.00316	6.40085	0.16042	0.37125	0.00507	0.10943	0.00255	2.20521	2030	26	2032	22	2035	24	2099	46	0.00246305	Concordant	2030	26	Concordant	Concordant
8332-138	0.1189	0.00291	6.50057	0.15843	0.3966	0.00531	0.11221	0.00246	1.53299	1940	25	2046	21	2153	25	2150	45	0.109794	Fail	FALSE		Fail	Fail
8332-139	0.05755	0.0023	0.61716	0.02426	0.0778	0.00115	0.02465	0.00085	5.80429	513	60	488	15	483	7	492	17	0.010352	Concordant	483	7	Concordant	Concordant
8332-140	0.05214	0.00397	0.32555	0.02427	0.04529	0.00093	0.01473	0.00055	1.87612	292	133	286	19	286	6	296	11	0	Concordant	286	19	Concordant	Concordant
8332-141	0.17783	0.00507	12.397	0.3489	0.50571	0.00792	0.16248	0.00456	2.51726	2633	27	2635	26	2638	34	3043	79	0.00189897	Concordant	2633	27	Concordant	Concordant
8332-142	0.05199	0.00334	0.30972	0.0195	0.04321	0.0008	0.0154	0.0004	0.841873	285	110	274	15	273	5	309	8	0.003663	Concordant	273	5	Concordant	Concordant
8332-143	0.12007	0.00283	5.85257	0.13724	0.3536	0.00462	0.11562	0.00261	3.11547	1957	24	1954	20	1952	22	2211	47	-0.00255493	Concordant	1957	24	Concordant	Concordant
8332-144	0.06397	0.00347	1.07711	0.05726	0.12214	0.00215	0.03701	0.00116	1.80998	741	83	742	28	743	12	735	23	-0.0013459	Concordant	743	12	Concordant	Concordant
8332-145	0.18097	0.00407	12.6734	0.28412	0.50802	0.00664	0.07039	0.00187	4.62215	2662	20	2656	21	2648	28	1375	35	-0.0052592	Concordant	2662	20	Concordant	Concordant
8332-146	0.04858	0.00704	0.1643	0.02327	0.02453	0.00082	0.00816	0.00062	2.80197	128	243	154	20	156	5	164	12	-0.0128205	Concordant	156	5	Concordant	Concordant
8332-147	0.12722	0.00346	1.61347	0.04299	0.092	0.00126	0.07227	0.00171	4.72194	1393	93	736	23	539	7	515	12	0.365492	OK	1393	93	Fail	OK
8332-148	0.19146	0.00413	14.0801	0.30348	0.53346	0.00672	0.1228	0.00271	4.93039	2755	19	2755	20	2756	28	2341	49	0.000362976	Concordant	2755	19	Concordant	Concordant
8332-149	0.06859	0.00277	1.37533	0.05457	0.14546	0.00225	0.04585	0.00117	1.41076	886	56	878	23	875	13	906	23	0.00342857	Concordant	875	13	Concordant	Concordant
8332-150	0.12028	0.00289	6.43013	0.15355	0.38779	0.0051	0.12271	0.00287	3.65296	1960	24	2036	21	2113	24	2339	52	0.0780612	Concordant	1960	24	Concordant	Concordant
8332-151	0.19712	0.00524	14.8304	0.39012	0.54576	0.00815	0.17011	0.00428	1.86584	2802	24	2804	25	2808	34	3175	74	0.00214133	Concordant	2802	24	Concordant	Concordant
8332-152	0.0509	0.00455	0.2998	0.02623	0.04273	0.00099	0.01407	0.00048	1.05206	236	155	266	20	270	6	282	10	-0.0148148	Concordant	270	6	Concordant	Concordant
8332-153	0.11714	0.00393	5.53843	0.18226	0.34297	0.00543	0.10461	0.0029	1.99601	1913	37	1907	28	1901	26	2011	53	-0.00627287	Concordant	1913	37	Concordant	Concordant
8332-154	0.05261	0.0019	0.36466	0.013	0.05028	0.0007	0.01663	0.00042	2.45524	312	56	316	10	316	4	333	8	0	Concordant	316	10	Concordant	Concordant
8332-155	0.1128	0.00298	5.16008	0.13483	0.33183	0.00454	0.11035	0.00262	2.52534	1845	28	1846	22	1847	22	2116	48	0.00108401	Concordant	1845	28	Concordant	Concordant
8332-156	0.07569	0.00618	1.90531	0.15152	0.18261	0.00475	0.07174	0.00498	5.46062	1087	118	1083	53	1081	26	1400	94	-0.00551978	Concordant	1087	118	Concordant	Concordant
8332-157	0.07264	0.00387	0.54701	0.02838	0.05462	0.00098	0.02086	0.00066	2.11284	559	181	367	24	337	6	333	5	0.0890208	Concordant	337	6	Concordant	Concordant
8332-158	0.06203	0.00309	0.96498	0.04706	0.11285	0.00189	0.03602	0.001	1.40756	675	75	686	24	689	11	715	20	-0.00435414	Concordant	689	11	Concordant	Concordant
8332-159	0.10853	0.0048	4.73936	0.20472	0.31677	0.00594	0.08644	0.00336	2.7201	1775	51	1774	36	1774	29	1676	63	-0.00056338	Concordant	1775	51	Concordant	Concordant
8332-160	0.18584	0.00557	13.2489	0.39041	0.51716	0.00835	0.13734	0.00587	6.88358	2706	28	2698	28	2687	35	2601	104	-0.00702143	Concordant	2706	28	Concordant	Concordant
8332-161	0.04937	0.00275	0.16446	0.00897	0.02417	0.0004	0.00956	0.00029	2.47308	165	95	155	8	154	3	192	6	0.00649351	Concordant	154	3	Concordant	Concordant
8332-162	0.19283	0.00502	14.1581	0.36443	0.5326	0.00768	0.13808	0.00339	1.68481	2766	24	2760	24	2752	32	2614	60	-0.00506146	Concordant	2766	24	Concordant	Concordant
8332-163	0.058	0.00598	0.66931	0.06751	0.08372	0.00224	0.02764	0.00081	0.407816	530	176	520	41	518	13	551	16	0.003861	Concordant	518	13	Concordant	Concordant
8332-164	0.0558	0.00305	0.50883	0.02727	0.06614	0.00113	0.02282	0.00075	2.45826	444	89	418	18	413	7	456	15	0.0121065	Concordant	413	7	Concordant	Concordant
8332-165	0.0544	0.00511	0.43894	0.04032	0.05853	0.00144	0.0192	0.00081	1.5623	388	163	370	28	367	9	384	16	0.00817439	Concordant	367	9	Concordant	Concordant
8332-166	0.05491	0.00576	0.51699	0.05302	0.0683	0.00186	0.02273	0.00108	1.62478	409	182	423	35	426	11	454	21	-0.00704225	Concordant	426	11	Concordant	Concordant
8332-167	0.07595	0.0023	0.6267	0.01859	0.05986	0.00082	0.032	0.00082	5.93234	648	94	409	14	368	5	362	5	0.111413	OK	648	94	Fail	OK
8332-168	0.12975	0.00605	0.9559	0.0426	0.05344	0.00101	0.01934	0.00056	1.13634	1704	147	564	32	324	7	301	5	0.740741	OK	1704	147	Fail	OK
8332-169	0.113	0.00612	5.13406	0.27054	0.32956	0.00733	0.09976	0.00457	2.67615	1848	63	1842	45	1836	36	1922	84	-0.00649351	Concordant	1848	63	Concordant	Concordant
8332-170	0.1249	0.00398	6.39765	0.19999	0.37157	0.00572	0.12492	0.00331	1.9438	2027	34	2032	27	2037	27	2379	59	0.0049334	Concordant	2027	34	Concordant	Concordant
8332-171	0.05311	0.00343	0.36417	0.02299	0.04974	0.00093	0.01583	0.00048	1.29257	333	109	315	17	313	6	317	10	0.00638978	Concordant	313	6	Concordant	Concordant
8332-172	0.13659	0.00366	4.20964	0.11081	0.22356	0.00307	0.04732	0.00137	4.59076	2184	27	1676	22	1301	16	935	26	-0.404304	Fail	FALSE		Fail	Fail
8332-173	0.04791	0.01518	0.14109	0.0439	0.02136	0.00133	0.00742	0.00058	0.835761	95	431	134	39	136	8	149	12	-0.0147059	Concordant	136	8	Concordant	Concordant
8332-174	0.23325	0.00865	12.4033	0.44352	0.38573	0.00765	0.37212	0.01094	2.25468	1993	183	1901	83	1818	39	1801	67	-0.0878073	Concordant	1993	183	Concordant	Concordant
8332-175	0.06805	0.00462	0.52922	0.03495	0.05641	0.00117	0.02251	0.00122	5.59968	666	172	396	25	351	7	345	6	0.128205	Fail	666	172	Fail	Fail
8332-176	0.06796	0.00236	1.33107	0.04538	0.14208	0.00204	0.04347	0.0011	1.92877	867	47	859	20	856	12	860	21	0.00350467	Concordant	856	12	Concordant	Concordant
8332-177	0.12428	0.00399	6.27407	0.1971	0.3662	0.00563	0.11657	0.00335	2.71144	2019	34	2015	28	2011	27	2229	61	-0.00396236	Concordant	2019	34	Concordant	Concordant
8332-178	0.05208	0.00602	0.29994	0.03385	0.04178	0.0012	0.01432	0.00063	1.18279	289	201	266	26	264	7	287	13	0.00757576	Concordant	264	7	Concordant	Concordant
8332-179	0.05669	0.0032	0.6106	0.03368	0.07813	0.00138	0.02521	0.00089	2.5158	479	91	484	21	485	8	503	18	-0.00206186	Concordant	485	8	Concordant	Concordant
8332-180	0.17614	0.00562	8.55455	0.26553	0.35228	0.00568	0.06628	0.00167	0.638363	2617	31	2292	28	1945	27	1297	32	-0.256783	Fail	FALSE		Fail	Fail
8332-181	0.06498	0.00845	1.145	0.14508	0.12781	0.0046	0.04703	0.00225	0.968699	774	209	775	69	775	26	929	43	0	Concordant	775	69	Concordant	Concordant
8332-182	0.11695	0.00304	5.53773	0.14157	0.34346	0.00458	0.0943	0.00217	1.82044	1910	27	1906	22	1903	22	1821	40	-0.00366492	Concordant	1910	27	Concordant	Concordant
8332-183	0.17388	0.00427	11.8762	0.28749	0.49543	0.00652	0.1348	0.00342	6.27637	2595	23	2595	23	2594	28	2556	61	-0.000385356	Concordant	2595	23	Concordant	Concordant
8332-184	0.0521	0.00294	0.34382	0.019	0.04787	0.00082	0.01595	0.00048	1.7512	290	95	300	14	301	5	320	10	-0.00332226	Concordant	301	5	Concordant	Concordant
8332-185	0.0595	0.0066	0.76169	0.08243	0.09286	0.00276	0.0312	0.00163	1.65194	585	185	575	48	572	16	621	32	0.00524476	Concordant	572	16	Concordant	Concordant
8332-186	0.0581	0.00208	0.70725	0.02482	0.0883	0.00126	0.0286	0.00071	1.85651	534	52	543	15	545	7	570	14	-0.00366972	Concordant	545	7	Concordant	Concordant
8332-187	0.23944	0.00798	3.70821	0.11744	0.11234	0.00188	0.28847	0.00819	8.12279	2270	124	1086	45	595	11	543	61	0.82521	OK	2270	124	Fail	OK
8332-188	0.07025	0.00585	1.50571	0.12216	0.15546	0.00394	0.04743	0.00166	0.790306	936	125	933	50	931	22	937	32	0.00214823	Concordant	931	22	Concordant	Concordant
8332-189	0.11508	0.00438	5.36594	0.19924	0.33821	0.00572	0.10391	0.00332	2.37991	1881	43	1879	32	1878	28	1998	61	-0.0015949	Concordant	1881	43	Concordant	Concordant
8332-190	0.05835	0.00266	0.7171	0.03193	0.08914	0.00141	0.02749	0.00081	2.14941	543	70	549	19	550	8	548	16	-0.00181818	Concordant	550	8	Concordant	Concordant
8332-191	0.05322	0.00308	0.39558	0.02239	0.05391	0.00094	0.01787	0.00044	0.486619	338	97	338	16	338	6	358	9	0	Concordant	338	97	Concordant	Concordant
8332-192	0.17623	0.00489	12.1402	0.33044	0.49967	0.00721	0.15743	0.00397	2.00274	2618	26	2615	26	2612	31	2955	69	-0.00229183	Concordant	2618	26	Concordant	Concordant
8332-193	0.15038	0.00381	9.10756	0.22694	0.43929	0.0058	0.14423	0.00346	4.14814	2350	25	2349	23	2347	26	2723	61	-0.0012766	Concordant	2350	25	Concordant	Concordant
8332-194	0.11538	0.00311	2.27893	0.06006	0.14327	0.00191	0.05705	0.00139	4.02773	1724	63	1135	21	852	11	813	10	0.33216	OK	1724	63	Fail	OK
8332-195	0.06696	0.00256	1.29073	0.0482	0.13983	0.00209	0.04215	0.00106	1.23589	837	53	842	21	844	12	834	21	-0.00236967	Concordant	844	12	Concordant	Concordant
8332-196	0.05219	0.00528	0.32121	0.03173	0.04465	0.00114	0.01455	0.00063	1.45982	294	177	283	24	282	7	292	13	0.0035461	Concordant	282	7	Concordant	Concordant
8332-197	0.11732	0.00296	5.59419	0.13869	0.34587	0.00449	0.10269	0.00238	4.05208	1916	26	1915	21	1915	22	1976	44	-0.000521921	Concordant	1916	26	Concordant	Concordant
8332-198	0.04889	0.00836	0.16245	0.02726	0.0241	0.00087	0.00861	0.00072	2.9017	143	275	153	24	154	5	173	14	-0.00649351	Concordant	154	5	Concordant	Concordant
8332-199	0.11552	0.00295	5.39332	0.13532	0.33863	0.00442	0.10648	0.00249	3.71256	1888	27	1884	21	1880	21	2045	45	-0.00423729	Concordant	1888	27	Concordant	Concordant
8332-200	0.05292	0.01408	0.36843	0.09569	0.05049	0.00313	0.02229	0.00164	0.910814	325	396	318	71	318	19	446	32	0	Concordant	318	71	Concordant	Concordant
8332-201	0.05409	0.00729	0.37978	0.04995	0.05092	0.00169	0.01666	0.00088	1.24825	375	234	327	37	320	10	334	17	0.021875	Concordant	320	10	Concordant	Concordant
8332-202	0.15693	0.00537	6.06351	0.20113	0.28027	0.00455	0.12367	0.00332	1.64087	1975	105	1722	45	1522	24	1485	24	-0.229367	OK	1975	105	Fail	OK
8332-203	0.16911	0.00448	11.2977	0.29333	0.48458	0.00658	0.14665	0.00346	1.66876	2549	26	2548	24	2547	29	2766	61	-0.000784621	Concordant	2549	26	Concordant	Concordant
8332-204	0.10669	0.00438	4.55518	0.18231	0.30968	0.00539	0.05092	0.00175	1.5266	1744	48	1741	33	1739	27	1004	34	-0.00286697	Concordant	1744	48	Concordant	Concordant
8332-205	0.05434	0.0027	0.4666	0.02268	0.06228	0.00101	0.02078	0.00058	1.50269	385	80	389	16	389	6	416	11	0	Concordant	389	16	Concordant	Concordant
8332-206	0.06351	0.00302	0.40919	0.01897	0.04673	0.00076	0.01605	0.00047	1.97677	483	156	314	18	292	5	289	4	0.0753425	Concordant	292	5	Concordant	Concordant
8332-207	0.12749	0.00367	4.67784	0.13128	0.26615	0.0037	0.12772	0.00309	2.13033	1506	99	1479	38	1460	20	1456	21	-0.0305445	Concordant	1506	99	Concordant	Concordant
8332-208	0.07146	0.00908	1.60402	0.19837	0.16281	0.00606	0.05791	0.00381	1.80916	971	194	972	77	972	34	1138	73	0	Concordant	972	77	Concordant	Concordant
8332-209	0.05268	0.00317	0.38476	0.02264	0.05297	0.00095	0.01951	0.00057	1.27079	315	101	331	17	333	6	391	11	-0.00600601	Concordant	333	6	Concordant	Concordant
8332-210	0.05972	0.00314	0.76923	0.03946	0.09343	0.00161	0.02942	0.00116	4.02762	593	81	579	23	576	9	586	23	0.00520833	Concordant	576	9	Concordant	Concordant

## Sheet: LV83-37
Raw data of zircon U-Pb ages of sample LV83-37
										Corrected Ages（Ma）
Grain name	207Pb/206Pb	1σ	207Pb/235U	1σ	206Pb/238U	1σ	208Pb/232Th	1σ	U/Th	207Pb/206Pb	1σ	207Pb/235U	1σ	206Pb/238U	1σ	208Pb/232Th	1σ	Discordance	Corrected comment	Best Age（Ma）	1σ	Determine whether it is Concordant or not	Final Corrected comment
8337-001	0.15954	0.00442	10.1123	0.27896	0.46012	0.0066	0.11121	0.00323	12.5208	2451	28	2445	25	2440	29	2131	59	-0.00448796	Concordant	2451	28	Concordant	Concordant
8337-002	0.05794	0.00469	0.68366	0.05402	0.08566	0.00201	0.02029	0.00104	2.71872	527	132	529	33	530	12	406	21	-0.00188679	Concordant	530	12	Concordant	Concordant
8337-003	0.05189	0.00256	0.30053	0.01454	0.04204	0.0007	0.01087	0.00033	2.68859	281	80	267	11	265	4	219	7	0.00754717	Concordant	265	4	Concordant	Concordant
8337-004	0.05109	0.00811	0.26525	0.0411	0.03769	0.00145	0.00985	0.00047	0.724859	245	274	239	33	238	9	198	9	0.00420168	Concordant	238	9	Concordant	Concordant
8337-005	0.1116	0.00475	5.01777	0.20922	0.32634	0.00606	0.07714	0.00241	1.73929	1826	49	1822	35	1821	29	1502	45	-0.00273823	Concordant	1826	49	Concordant	Concordant
8337-006	0.05102	0.00581	0.28617	0.03184	0.04071	0.00117	0.01178	0.00057	1.58304	242	197	256	25	257	7	237	11	-0.00389105	Concordant	257	7	Concordant	Concordant
8337-007	0.06096	0.00365	0.87193	0.05109	0.10382	0.00202	0.02825	0.00095	1.84448	638	93	637	28	637	12	563	19	0	Concordant	637	28	Concordant	Concordant
8337-008	0.10842	0.00377	4.72294	0.16204	0.31615	0.00504	0.07903	0.0021	1.87496	1773	39	1771	29	1771	25	1537	39	-0.00112803	Concordant	1773	39	Concordant	Concordant
8337-009	0.17132	0.0071	11.5127	0.4673	0.4877	0.00992	0.11247	0.00394	1.75845	2571	41	2566	38	2561	43	2154	72	-0.00388954	Concordant	2571	41	Concordant	Concordant
8337-011	0.11133	0.00466	5.04237	0.20683	0.32864	0.00589	0.08435	0.00245	1.20478	1821	48	1826	35	1832	29	1637	46	0.00604064	Concordant	1821	48	Concordant	Concordant
8337-012	0.17433	0.00561	11.9035	0.37923	0.49544	0.00755	0.09488	0.00267	3.03914	2600	33	2597	30	2594	33	1832	49	-0.00230769	Concordant	2600	33	Concordant	Concordant
8337-013	0.04973	0.01822	0.18798	0.06747	0.02743	0.00211	0.01351	0.00153	1.76464	182	501	175	58	174	13	271	31	0.00574713	Concordant	174	13	Concordant	Concordant
8337-014	0.12234	0.00403	6.12737	0.19963	0.36339	0.00548	0.09379	0.00244	1.67147	1991	37	1994	28	1998	26	1812	45	0.00351582	Concordant	1991	37	Concordant	Concordant
8337-015	0.04834	0.00579	0.10552	0.01238	0.01584	0.00044	0.00589	0.00035	3.11258	116	207	102	11	101	3	119	7	0.00990099	Concordant	101	3	Concordant	Concordant
8337-016	0.1035	0.00346	4.27844	0.14132	0.29991	0.00448	0.08583	0.00259	11.2635	1688	39	1689	27	1691	22	1664	48	0.00177725	Concordant	1688	39	Concordant	Concordant
8337-017	0.17104	0.00909	11.4482	0.59331	0.4856	0.01208	0.11625	0.00546	1.94778	2568	54	2560	48	2552	52	2223	99	-0.00623053	Concordant	2568	54	Concordant	Concordant
8337-018	0.15127	0.00671	0.67549	0.02892	0.0324	0.00059	0.01624	0.00047	1.16488	1165	247	280	29	186	4	177	3	0.505376	OK	1165	247	Fail	OK
8337-019	0.10734	0.00428	3.81214	0.14926	0.25765	0.00429	0.05379	0.0016	1.16012	1755	47	1595	31	1478	22	1059	31	-0.157835	Fail	FALSE		Fail	Fail
8337-020	0.05155	0.00383	0.27764	0.02021	0.03907	0.00082	0.01197	0.00042	0.938411	266	128	249	16	247	5	241	8	0.00809717	Concordant	247	5	Concordant	Concordant
8337-021	0.12034	0.00599	5.32733	0.25887	0.32109	0.00643	0.08577	0.00301	1.16626	1961	58	1873	42	1795	31	1663	56	-0.0846507	Concordant	1961	58	Concordant	Concordant
8337-022	0.05703	0.00439	0.63608	0.04788	0.0809	0.00181	0.02664	0.00146	4.37636	493	127	500	30	501	11	531	29	-0.00199601	Concordant	501	11	Concordant	Concordant
8337-023	0.11405	0.00455	4.95643	0.19424	0.31523	0.00514	0.08869	0.00278	1.92768	1865	47	1812	33	1766	25	1718	52	-0.0530831	Concordant	1865	47	Concordant	Concordant
8337-024	0.05096	0.00288	0.26217	0.01453	0.03731	0.00067	0.01107	0.00045	3.89534	239	95	236	12	236	4	223	9	0	Concordant	236	12	Concordant	Concordant
8337-025	0.05187	0.00854	0.29922	0.04814	0.04184	0.00165	0.01411	0.00074	0.759804	280	283	266	38	264	10	283	15	0.00757576	Concordant	264	10	Concordant	Concordant
8337-026	0.04914	0.00496	0.13975	0.0138	0.02063	0.00053	0.00621	0.00024	0.602922	155	174	133	12	132	3	125	5	0.00757576	Concordant	132	3	Concordant	Concordant
8337-027	0.0511	0.00449	0.28145	0.02418	0.03995	0.00094	0.0127	0.00048	0.677374	245	151	252	19	253	6	255	10	-0.00395257	Concordant	253	6	Concordant	Concordant
8337-028	0.0538	0.00395	0.41421	0.02975	0.05584	0.00119	0.01774	0.00079	2.36853	363	124	352	21	350	7	355	16	0.00571429	Concordant	350	7	Concordant	Concordant
8337-029	0.05026	0.01038	0.14032	0.02835	0.02025	0.00093	0.00618	0.00046	1.18977	207	328	133	25	129	6	125	9	0.0310078	Concordant	129	6	Concordant	Concordant
8337-030	0.05295	0.00324	0.37287	0.02231	0.05106	0.00098	0.01852	0.00069	0.591823	327	101	322	17	321	6	371	14	0.00311526	Concordant	321	6	Concordant	Concordant
8337-031	0.11123	0.00538	3.01067	0.14224	0.19628	0.00351	0.09623	0.00412	9.28291	1688	100	1348	37	1144	19	1111	19	-0.322275	OK	1688	100	Fail	OK
8337-032	0.07011	0.00484	1.48674	0.10022	0.15376	0.00338	0.04768	0.00225	2.15915	932	102	925	41	922	19	941	43	0.0032538	Concordant	922	19	Concordant	Concordant
8337-033	0.17119	0.00807	8.29686	0.38261	0.35143	0.00615	0.2231	0.00845	2.46544	1947	148	1879	67	1819	31	1806	37	-0.0657422	Concordant	1947	148	Concordant	Concordant
8337-034	0.12035	0.00588	5.24148	0.25049	0.3158	0.00564	0.09448	0.00369	1.66621	1961	60	1859	41	1769	28	1825	68	-0.0979092	Concordant	1961	60	Concordant	Concordant
8337-035	0.05163	0.00324	0.31071	0.01904	0.04364	0.00085	0.01463	0.0006	1.05157	269	105	275	15	275	5	294	12	0	Concordant	275	15	Concordant	Concordant
8337-036	0.12044	0.00598	5.92997	0.2879	0.357	0.00644	0.10931	0.00436	1.89936	1963	61	1966	42	1968	31	2097	79	0.00254712	Concordant	1963	61	Concordant	Concordant
8337-037	0.16778	0.00841	9.98692	0.48912	0.43157	0.00784	0.13051	0.00536	2.13119	2496	96	2406	48	2301	36	2277	35	-0.078125	Concordant	2496	96	Concordant	Concordant
8337-038	0.06532	0.00606	1.13026	0.10233	0.12546	0.00337	0.0438	0.00217	1.07353	785	146	768	49	762	19	866	42	0.00787402	Concordant	762	19	Concordant	Concordant
8337-039	0.13043	0.01393	0.70692	0.07192	0.03929	0.00144	0.02847	0.00178	2.23706	442	477	245	53	225	8	222	21	0.0888889	Concordant	225	8	Concordant	Concordant
8337-210	0.10088	0.00409	4.02137	0.16021	0.28928	0.00502	0.07879	0.00276	3.76813	1640	48	1639	32	1638	25	1533	52	-0.00121951	Concordant	1640	48	Concordant	Concordant
8337-040	0.12816	0.00697	6.71258	0.35603	0.37982	0.00899	0.11397	0.00474	1.77671	2073	60	2074	47	2075	42	2182	86	0.000964785	Concordant	2073	60	Concordant	Concordant
8337-041	0.11019	0.0032	4.90096	0.14131	0.32253	0.00458	0.08687	0.00214	1.96257	1803	32	1802	24	1802	22	1684	40	-0.000554631	Concordant	1803	32	Concordant	Concordant
8337-042	0.11781	0.00405	5.62849	0.19085	0.34644	0.00552	0.09431	0.00234	0.618972	1923	38	1920	29	1918	26	1822	43	-0.0026001	Concordant	1923	38	Concordant	Concordant
8337-043	0.1157	0.00322	5.42756	0.1505	0.34018	0.00472	0.0955	0.00235	3.66568	1891	30	1889	24	1888	23	1844	43	-0.00158646	Concordant	1891	30	Concordant	Concordant
8337-044	0.0508	0.00469	0.24954	0.02253	0.03562	0.00086	0.01173	0.00055	2.18504	232	159	226	18	226	5	236	11	0	Concordant	226	18	Concordant	Concordant
8337-045	0.17494	0.00557	12.0338	0.37899	0.49883	0.00795	0.13404	0.00364	1.48288	2605	32	2607	30	2609	34	2542	65	0.00153551	Concordant	2605	32	Concordant	Concordant
8337-046	0.05282	0.00324	0.35227	0.0212	0.04836	0.0009	0.01498	0.00046	1.2286	321	103	306	16	304	6	301	9	0.00657895	Concordant	304	6	Concordant	Concordant
8337-047	0.04934	0.00302	0.14041	0.00843	0.02064	0.00038	0.00638	0.00027	4.12371	164	103	133	8	132	2	129	5	0.00757576	Concordant	132	2	Concordant	Concordant
8337-048	0.11657	0.00403	5.49259	0.18707	0.34168	0.00542	0.09238	0.00251	1.35747	1904	39	1899	29	1895	26	1786	46	-0.00472689	Concordant	1904	39	Concordant	Concordant
8337-049	0.0511	0.00516	0.26349	0.02603	0.0374	0.00096	0.01119	0.00039	0.651528	245	175	237	21	237	6	225	8	0	Concordant	237	21	Concordant	Concordant
8337-050	0.05147	0.00205	0.28956	0.01136	0.0408	0.00062	0.0132	0.00037	2.36017	262	62	258	9	258	4	265	7	0	Concordant	258	9	Concordant	Concordant
8337-051	0.05754	0.00379	0.6302	0.04058	0.07943	0.00159	0.0319	0.00178	7.57281	512	106	496	25	493	9	635	35	0.00608519	Concordant	493	9	Concordant	Concordant
8337-052	0.04881	0.00502	0.1529	0.01538	0.02272	0.00058	0.00694	0.00029	1.18219	139	177	144	14	145	4	140	6	-0.00689655	Concordant	145	4	Concordant	Concordant
8337-053	0.05174	0.00276	0.3116	0.01626	0.04368	0.00075	0.01305	0.00037	0.739903	274	88	275	13	276	5	262	7	-0.00362319	Concordant	276	5	Concordant	Concordant
8337-054	0.11474	0.00711	5.31125	0.3199	0.33568	0.00841	0.08882	0.00392	1.48309	1876	72	1871	51	1866	41	1720	73	-0.00533049	Concordant	1876	72	Concordant	Concordant
8337-055	0.05349	0.00356	0.40936	0.02661	0.0555	0.00109	0.01771	0.00075	3.09197	350	112	348	19	348	7	355	15	0	Concordant	348	19	Concordant	Concordant
8337-056	0.05283	0.00197	0.3714	0.01362	0.05098	0.00076	0.01447	0.0004	2.34781	322	56	321	10	321	5	290	8	0	Concordant	321	10	Concordant	Concordant
8337-057	0.15338	0.00821	9.45016	0.49209	0.44683	0.01091	0.20114	0.01062	4.05307	2384	56	2383	48	2381	49	3704	179	-0.00125839	Concordant	2384	56	Concordant	Concordant
8337-058	0.05704	0.00239	0.62408	0.02558	0.07935	0.00124	0.02462	0.00067	0.720007	493	63	492	16	492	7	492	13	0	Concordant	492	16	Concordant	Concordant
8337-059	0.05239	0.00413	0.32965	0.02541	0.04563	0.001	0.0132	0.00048	1.01023	302	136	289	19	288	6	265	10	0.00347222	Concordant	288	6	Concordant	Concordant
8337-060	0.11029	0.00442	4.92937	0.19258	0.32414	0.00545	0.09055	0.003	2.41443	1804	47	1807	33	1810	27	1752	56	0.00332594	Concordant	1804	47	Concordant	Concordant
8337-061	0.11078	0.00446	4.91942	0.19326	0.32208	0.00543	0.09426	0.00295	1.62839	1812	47	1806	33	1800	26	1821	54	-0.00662252	Concordant	1812	47	Concordant	Concordant
8337-062	0.05101	0.00834	0.28729	0.04588	0.04085	0.0016	0.01173	0.00076	1.19026	241	280	256	36	258	10	236	15	-0.00775194	Concordant	258	10	Concordant	Concordant
8337-063	0.05282	0.00248	0.3787	0.01737	0.05199	0.00085	0.01569	0.00053	2.9467	321	74	326	13	327	5	315	11	-0.0030581	Concordant	327	5	Concordant	Concordant
8337-064	0.11528	0.00428	5.41055	0.19597	0.3404	0.00535	0.10562	0.00447	16.2322	1884	43	1887	31	1889	26	2029	82	0.00265393	Concordant	1884	43	Concordant	Concordant
8337-065	0.07099	0.00443	1.5614	0.09487	0.15952	0.00332	0.04567	0.00176	1.51837	957	90	955	38	954	18	903	34	0.00104822	Concordant	954	18	Concordant	Concordant
8337-066	0.17827	0.0067	12.3701	0.45319	0.50328	0.00827	0.12955	0.00394	1.09035	2637	39	2633	34	2628	35	2462	71	-0.00341297	Concordant	2637	39	Concordant	Concordant
8337-067	0.14957	0.00552	9.0777	0.32591	0.4402	0.0069	0.11759	0.00552	25.1159	2341	40	2346	33	2352	31	2247	100	0.00469885	Concordant	2341	40	Concordant	Concordant
8337-068	0.17813	0.00686	11.5082	0.43099	0.46858	0.00779	0.11891	0.00383	1.76626	2636	40	2565	35	2477	34	2271	69	-0.0603187	Concordant	2636	40	Concordant	Concordant
8337-069	0.13551	0.00815	1.24848	0.07159	0.06683	0.00152	0.0223	0.00075	0.347315	1085	512	503	91	385	12	371	6	0.306494	OK	1085	512	Fail	OK
8337-070	0.06144	0.00423	0.90512	0.06064	0.10685	0.00227	0.03299	0.0013	1.4353	655	107	654	32	654	13	656	25	0	Concordant	654	32	Concordant	Concordant
8337-071	0.10873	0.0049	4.80254	0.20955	0.3204	0.00568	0.09148	0.00324	1.93792	1778	54	1785	37	1792	28	1769	60	0.00787402	Concordant	1778	54	Concordant	Concordant
8337-072	0.10929	0.00431	4.16759	0.15914	0.27661	0.00435	0.08452	0.00269	2.24819	1788	47	1668	31	1574	22	1640	50	-0.119687	Fail	FALSE		Fail	Fail
8337-073	0.08514	0.00365	1.34573	0.05579	0.11466	0.00188	0.08388	0.00294	8.99513	843	121	723	28	684	11	678	14	0.0570175	Concordant	684	11	Concordant	Concordant
8337-074	0.10975	0.00452	4.49388	0.1787	0.29703	0.00479	0.09745	0.00327	3.80568	1733	86	1698	35	1669	24	1663	23	-0.0369302	Concordant	1733	86	Concordant	Concordant
8337-075	0.11019	0.00439	4.88531	0.18824	0.32161	0.00506	0.0896	0.0029	3.75984	1803	47	1800	32	1798	25	1734	54	-0.00277316	Concordant	1803	47	Concordant	Concordant
8337-076	0.11856	0.00509	5.75887	0.23876	0.35235	0.00591	0.11503	0.004	2.82289	1935	50	1940	36	1946	28	2201	73	0.00568475	Concordant	1935	50	Concordant	Concordant
8337-077	0.18971	0.00875	13.8623	0.61741	0.53006	0.01025	0.1287	0.00689	7.11929	2740	48	2740	42	2742	43	2447	123	0.000729927	Concordant	2740	48	Concordant	Concordant
8337-078	0.1435	0.00882	0.49478	0.02886	0.02501	0.00057	0.01879	0.00074	1.90861	154	325	141	23	140	3	140	11	0.00714286	Concordant	140	3	Concordant	Concordant
8337-079	0.11282	0.00606	5.13345	0.26549	0.33011	0.00668	0.09978	0.00576	8.06084	1845	64	1842	44	1839	32	1922	106	-0.00325203	Concordant	1845	64	Concordant	Concordant
8337-080	0.05444	0.00467	0.45193	0.03768	0.06022	0.00144	0.02068	0.00096	1.62649	389	145	379	26	377	9	414	19	0.00530504	Concordant	377	9	Concordant	Concordant
8337-081	0.11013	0.00517	4.89751	0.2206	0.32262	0.00564	0.0934	0.00335	0.623719	1802	56	1802	38	1803	27	1805	62	0.000554939	Concordant	1802	56	Concordant	Concordant
8337-082	0.1114	0.00528	4.98808	0.22708	0.32486	0.00572	0.09366	0.00353	2.30834	1822	57	1817	39	1813	28	1810	65	-0.00493963	Concordant	1822	57	Concordant	Concordant
8337-083	0.162	0.00806	10.4558	0.49908	0.46827	0.00896	0.13162	0.00525	1.73821	2477	55	2476	44	2476	39	2499	94	-0.000403714	Concordant	2477	55	Concordant	Concordant
8337-084	0.05239	0.00332	0.33574	0.02056	0.04649	0.00091	0.01632	0.00077	4.88302	302	104	294	16	293	6	327	15	0.00341297	Concordant	293	6	Concordant	Concordant
8337-085	0.11195	0.00525	5.38155	0.24142	0.34879	0.00598	0.10258	0.00411	16.7462	1831	56	1882	38	1929	29	1974	75	0.0535227	Concordant	1831	56	Concordant	Concordant
8337-086	0.11187	0.0055	5.08169	0.23917	0.32958	0.00591	0.11986	0.00459	1.82068	1830	59	1833	40	1836	29	2288	83	0.00327869	Concordant	1830	59	Concordant	Concordant
8337-087	0.05231	0.00654	0.36392	0.04432	0.05048	0.0016	0.01889	0.00101	1.19971	299	215	315	33	317	10	378	20	-0.00630915	Concordant	317	10	Concordant	Concordant
8337-088	0.18764	0.0093	13.549	0.64204	0.52394	0.0097	0.15185	0.00652	4.98812	2722	54	2719	45	2716	41	2857	114	-0.00220426	Concordant	2722	54	Concordant	Concordant
8337-089	0.06279	0.00363	0.97892	0.05424	0.11313	0.00217	0.03688	0.00155	1.89707	701	85	693	28	691	13	732	30	0.00289436	Concordant	691	13	Concordant	Concordant
8337-090	0.05225	0.00367	0.34967	0.02367	0.04856	0.00102	0.01474	0.00065	1.31649	296	116	304	18	306	6	296	13	-0.00653595	Concordant	306	6	Concordant	Concordant
8337-091	0.1297	0.0071	0.86617	0.04502	0.04846	0.00093	0.05001	0.00209	3.74902	370	324	286	36	276	6	275	16	0.0362319	Concordant	276	6	Concordant	Concordant
8337-092	0.0516	0.00341	0.30834	0.01954	0.04337	0.00088	0.01414	0.00062	1.51141	268	108	273	15	274	5	284	12	-0.00364964	Concordant	274	5	Concordant	Concordant
8337-093	0.0508	0.00543	0.2375	0.02461	0.03393	0.00094	0.01153	0.00058	1.01399	232	182	216	20	215	6	232	12	0.00465116	Concordant	215	6	Concordant	Concordant
8337-094	0.05394	0.00291	0.41958	0.02149	0.05645	0.00104	0.01735	0.00073	3.26002	369	82	356	15	354	6	348	15	0.00564972	Concordant	354	6	Concordant	Concordant
8337-095	0.1787	0.00956	12.494	0.63391	0.5074	0.00941	0.13989	0.00589	1.59361	2641	59	2642	48	2646	40	2646	104	0.00189322	Concordant	2641	59	Concordant	Concordant
8337-096	0.0545	0.00739	0.46515	0.06128	0.06194	0.00215	0.02739	0.00189	2.31997	392	233	388	42	387	13	546	37	0.00258398	Concordant	387	13	Concordant	Concordant
8337-097	0.18482	0.01017	11.796	0.61451	0.46323	0.00884	0.12478	0.00545	2.28567	2697	61	2588	49	2454	39	2377	98	-0.0901001	Concordant	2697	61	Concordant	Concordant
8337-200	0.122	0.00408	6.03185	0.1986	0.35853	0.00558	0.13834	0.00402	3.34871	1986	37	1980	29	1975	26	2619	71	-0.00553877	Concordant	1986	37	Concordant	Concordant
8337-099	0.18901	0.00662	13.789	0.47427	0.52922	0.0084	0.13334	0.00398	2.17514	2734	36	2735	33	2738	35	2530	71	0.00146306	Concordant	2734	36	Concordant	Concordant
8337-100	0.05072	0.00438	0.23421	0.01979	0.0335	0.00076	0.00956	0.00046	2.36575	228	149	214	16	212	5	192	9	0.00943396	Concordant	212	5	Concordant	Concordant
8337-101	0.11287	0.00384	5.18055	0.17269	0.33298	0.00484	0.09254	0.00249	1.8808	1846	39	1849	28	1853	23	1789	46	0.00379198	Concordant	1846	39	Concordant	Concordant
8337-102	0.06682	0.00537	1.21088	0.09491	0.13145	0.00319	0.05475	0.00398	8.08782	832	123	806	44	796	18	1077	76	0.0125628	Concordant	796	18	Concordant	Concordant
8337-103	0.05673	0.00326	0.61513	0.03459	0.07866	0.00142	0.02249	0.00073	1.24243	481	92	487	22	488	8	450	14	-0.00204918	Concordant	488	8	Concordant	Concordant
8337-104	0.17192	0.00636	4.55211	0.16381	0.19207	0.00299	0.07688	0.00219	1.42745	2241	100	1543	43	1086	17	1020	15	-0.515395	OK	2241	100	Fail	OK
8337-105	0.10383	0.00451	4.30187	0.18197	0.30054	0.00516	0.0849	0.00263	1.18267	1694	53	1694	35	1694	26	1647	49	0	Concordant	1694	53	Concordant	Concordant
8337-106	0.20848	0.00832	16.2608	0.63309	0.56581	0.00997	0.14919	0.00489	1.57854	2894	40	2892	37	2891	41	2811	86	-0.00103663	Concordant	2894	40	Concordant	Concordant
8337-107	0.10351	0.00404	4.24652	0.16128	0.29759	0.00464	0.08962	0.00443	33.725	1688	47	1683	31	1679	23	1735	82	-0.00533175	Concordant	1688	47	Concordant	Concordant
8337-108	0.11247	0.00428	4.49489	0.1663	0.28991	0.00441	0.09105	0.00277	4.24012	1805	77	1712	32	1637	22	1622	21	-0.0930748	Concordant	1805	77	Concordant	Concordant
8337-109	0.05066	0.00435	0.22799	0.01907	0.03264	0.00075	0.01054	0.0006	4.04745	225	147	209	16	207	5	212	12	0.00966184	Concordant	207	5	Concordant	Concordant
8337-110	0.14542	0.00643	4.68014	0.19972	0.23343	0.00388	0.12812	0.0045	5.84207	2092	92	1650	39	1325	20	1271	23	-0.366635	OK	2092	92	Fail	OK
8337-111	0.17083	0.00805	11.5168	0.52317	0.48894	0.0087	0.13162	0.00506	3.20286	2566	52	2566	42	2566	38	2499	90	0	Concordant	2566	52	Concordant	Concordant
8337-112	0.05223	0.00275	0.3319	0.01688	0.04609	0.00081	0.01412	0.00054	3.19673	295	84	291	13	290	5	283	11	0.00344828	Concordant	290	5	Concordant	Concordant
8337-113	0.10909	0.00529	4.78015	0.22298	0.31778	0.00559	0.09004	0.00333	1.59544	1784	59	1781	39	1779	27	1743	62	-0.00280269	Concordant	1784	59	Concordant	Concordant
8337-114	0.10814	0.00586	4.69276	0.24479	0.31469	0.00616	0.09131	0.00375	2.02325	1768	67	1766	44	1764	30	1766	69	-0.00226244	Concordant	1768	67	Concordant	Concordant
8337-115	0.11145	0.00586	4.98721	0.25192	0.3245	0.00611	0.09575	0.00382	1.81095	1823	64	1817	43	1812	30	1848	70	-0.00603401	Concordant	1823	64	Concordant	Concordant
8337-116	0.12573	0.00656	6.40759	0.32088	0.36954	0.00689	0.11316	0.00455	2.02055	2039	62	2033	44	2027	32	2167	83	-0.00588524	Concordant	2039	62	Concordant	Concordant
8337-117	0.13152	0.00995	7.04085	0.51326	0.38818	0.01139	0.16473	0.00874	1.81732	2118	87	2117	65	2114	53	3082	152	-0.00188857	Concordant	2118	87	Concordant	Concordant
8337-118	0.0476	0.00768	0.09796	0.01541	0.01492	0.00056	0.00473	0.00031	1.24892	79	253	95	14	95	4	95	6	0	Concordant	95	14	Concordant	Concordant
8337-098	0.18199	0.01775	12.8511	1.21632	0.51231	0.02475	0.099	0.00956	1.69024	2671	94	2669	89	2666	106	1908	176	-0.00187196	Concordant	2671	94	Concordant	Concordant
8337-119	0.1832	0.00767	13.1789	0.54365	0.52192	0.01178	0.12331	0.00814	5.6023	2682	39	2693	39	2707	50	2350	146	0.0093214	Concordant	2682	39	Concordant	Concordant
8337-120	0.1177	0.00346	5.59824	0.16494	0.34507	0.00535	0.09282	0.00233	1.91365	1922	31	1916	25	1911	26	1794	43	-0.0057232	Concordant	1922	31	Concordant	Concordant
8337-121	0.10751	0.00236	2.59997	0.05849	0.17545	0.00235	0.07746	0.00145	0.909425	1758	22	1301	16	1042	13	1508	27	-0.407281	Fail	FALSE		Fail	Fail
8337-122	0.19005	0.0045	13.9638	0.33671	0.53306	0.00801	0.13441	0.00296	1.22281	2743	21	2747	23	2754	34	2549	53	0.00401021	Concordant	2743	21	Concordant	Concordant
8337-123	0.07246	0.00381	0.57036	0.02934	0.05711	0.00104	0.02455	0.0008	3.06186	492	174	370	23	351	6	349	5	0.0541311	Concordant	351	6	Concordant	Concordant
8337-124	0.15218	0.00268	8.52356	0.15869	0.40636	0.00517	0.11017	0.00212	5.10191	2371	16	2288	17	2198	24	2112	39	-0.072965	Concordant	2371	16	Concordant	Concordant
8337-125	0.11423	0.00424	5.2388	0.19245	0.33272	0.00583	0.09572	0.00226	0.854076	1868	41	1859	31	1852	28	1848	42	-0.00856531	Concordant	1868	41	Concordant	Concordant
8337-126	0.05309	0.00585	0.37287	0.04023	0.05095	0.00141	0.01827	0.00099	2.58295	333	193	322	30	320	9	366	20	0.00625	Concordant	320	9	Concordant	Concordant
8337-127	0.16226	0.00403	10.5129	0.26411	0.47005	0.00705	0.13927	0.00375	3.39352	2479	23	2481	23	2484	31	2635	67	0.00201694	Concordant	2479	23	Concordant	Concordant
8337-128	0.06893	0.00349	1.42104	0.07083	0.14956	0.00269	0.04261	0.00206	5.89787	897	73	898	30	898	15	843	40	0	Concordant	898	30	Concordant	Concordant
8337-129	0.15768	0.00411	9.96914	0.26193	0.45867	0.00703	0.12341	0.00271	1.09805	2431	25	2432	24	2434	31	2352	49	0.00123406	Concordant	2431	25	Concordant	Concordant
8337-130	0.11553	0.00217	5.37508	0.10546	0.33752	0.00433	0.09316	0.0018	2.90435	1888	18	1881	17	1875	21	1800	33	-0.00688559	Concordant	1888	18	Concordant	Concordant
8337-131	0.05176	0.00533	0.28658	0.02887	0.04016	0.00104	0.01274	0.0005	1.26384	275	180	256	23	254	6	256	10	0.00787402	Concordant	254	6	Concordant	Concordant
8337-132	0.052	0.00694	0.28315	0.037	0.0395	0.00126	0.01275	0.00059	1.11484	285	235	253	29	250	8	256	12	0.012	Concordant	250	8	Concordant	Concordant
8337-133	0.11452	0.00228	4.49658	0.09264	0.28486	0.00371	0.08644	0.00163	1.31582	1803	65	1694	26	1607	20	1591	19	-0.108708	OK	1803	65	Fail	OK
8337-134	0.11634	0.00254	5.48076	0.12232	0.34176	0.0046	0.09637	0.00197	2.00422	1901	22	1898	19	1895	22	1860	36	-0.00315623	Concordant	1901	22	Concordant	Concordant
8337-135	0.19184	0.00581	14.0463	0.42386	0.53119	0.00939	0.13164	0.0037	1.52199	2758	27	2753	29	2746	40	2500	66	-0.00435098	Concordant	2758	27	Concordant	Concordant
8337-136	0.12414	0.00262	6.24225	0.13549	0.3648	0.00488	0.11415	0.00354	15.9745	2017	20	2010	19	2005	23	2185	64	-0.00594943	Concordant	2017	20	Concordant	Concordant
8337-137	0.05144	0.00244	0.25666	0.01203	0.03619	0.00057	0.01157	0.00024	0.592517	261	79	232	10	229	4	233	5	0.0131004	Concordant	229	4	Concordant	Concordant
8337-138	0.12292	0.00234	6.17879	0.12219	0.36466	0.00468	0.1079	0.0021	3.09493	1999	18	2001	17	2004	22	2071	38	0.00250125	Concordant	1999	18	Concordant	Concordant
8337-139	0.18624	0.00603	13.5344	0.43504	0.52722	0.0097	0.13237	0.00356	1.12293	2709	30	2718	30	2730	41	2513	64	0.00775194	Concordant	2709	30	Concordant	Concordant
8337-140	0.15993	0.00389	10.2553	0.25191	0.4652	0.00681	0.09847	0.00252	2.43458	2455	23	2458	23	2462	30	1898	46	0.00285132	Concordant	2455	23	Concordant	Concordant
8337-141	0.11548	0.00306	5.37933	0.14311	0.33793	0.00491	0.10331	0.00277	4.02655	1887	28	1882	23	1877	24	1987	51	-0.00529942	Concordant	1887	28	Concordant	Concordant
8337-142	0.05003	0.00173	0.21436	0.00737	0.03108	0.00044	0.00988	0.00023	2.95349	196	54	197	6	197	3	199	5	0	Concordant	197	6	Concordant	Concordant
8337-143	0.1213	0.00419	5.96014	0.20383	0.35645	0.00604	0.10122	0.0032	2.75156	1975	37	1970	30	1965	29	1949	59	-0.00506329	Concordant	1975	37	Concordant	Concordant
8337-144	0.1155	0.00235	4.63646	0.09685	0.29121	0.00379	0.08039	0.00158	2.06872	1888	20	1756	17	1648	19	1563	30	-0.127119	Fail	FALSE		Fail	Fail
8337-145	0.05034	0.00589	0.22046	0.02527	0.03177	0.0009	0.0112	0.00045	1.15317	211	205	202	21	202	6	225	9	0	Concordant	202	21	Concordant	Concordant
8337-146	0.11743	0.0029	5.58484	0.13897	0.34501	0.00485	0.10161	0.00224	2.05617	1917	25	1914	21	1911	23	1956	41	-0.00312989	Concordant	1917	25	Concordant	Concordant
8337-147	0.05193	0.00529	0.29823	0.02973	0.04166	0.00106	0.01162	0.00048	1.29613	282	178	265	23	263	7	234	10	0.00760456	Concordant	263	7	Concordant	Concordant
8337-148	0.10782	0.00218	3.86108	0.08022	0.25978	0.00335	0.08108	0.00169	5.11985	1736	48	1592	18	1486	17	1466	17	-0.144009	OK	1736	48	Fail	OK
8337-149	0.12672	0.0025	6.56113	0.13334	0.3756	0.00484	0.10947	0.00221	3.69005	2053	19	2054	18	2056	23	2100	40	0.00146128	Concordant	2053	19	Concordant	Concordant
8337-150	0.12308	0.00539	5.27025	0.22582	0.31063	0.00611	0.09141	0.00232	0.72909	2001	48	1864	37	1744	30	1768	43	-0.128436	Fail	FALSE		Fail	Fail
8337-151	0.04863	0.00365	0.16883	0.01246	0.02518	0.0005	0.00752	0.00019	0.664191	130	128	158	11	160	3	151	4	-0.0125	Concordant	160	3	Concordant	Concordant
8337-152	0.05342	0.00252	0.38911	0.01811	0.05284	0.00083	0.01565	0.00037	1.1924	347	77	334	13	332	5	314	7	0.0060241	Concordant	332	5	Concordant	Concordant
8337-153	0.20598	0.00613	16.1471	0.4786	0.56868	0.01	0.16369	0.00498	2.23174	2874	26	2886	28	2902	41	3064	86	0.00974252	Concordant	2874	26	Concordant	Concordant
8337-154	0.12505	0.00272	6.39665	0.1418	0.37107	0.00495	0.1175	0.00254	3.39373	2030	21	2032	19	2034	23	2245	46	0.00197044	Concordant	2030	21	Concordant	Concordant
8337-155	0.0559	0.00342	0.57681	0.03463	0.07486	0.00139	0.02456	0.00063	0.943131	448	100	462	22	465	8	490	12	-0.00645161	Concordant	465	8	Concordant	Concordant
8337-156	0.05085	0.00224	0.25578	0.01116	0.03649	0.00056	0.01182	0.00028	1.53855	234	72	231	9	231	3	238	6	0	Concordant	231	9	Concordant	Concordant
8337-157	0.11733	0.00271	4.97674	0.11611	0.30769	0.00415	0.08801	0.00177	1.23217	1916	23	1815	20	1729	20	1705	33	-0.0975992	Concordant	1916	23	Concordant	Concordant
8337-158	0.18054	0.01233	12.7487	0.84736	0.51226	0.01759	0.13838	0.00798	1.57572	2658	65	2661	63	2666	75	2620	142	0.00300978	Concordant	2658	65	Concordant	Concordant
8337-159	0.04912	0.01097	0.16781	0.03672	0.02478	0.00118	0.008	0.00074	1.96988	154	327	158	32	158	7	161	15	0	Concordant	158	32	Concordant	Concordant
8337-160	0.11453	0.00446	5.32605	0.20385	0.33735	0.006	0.09075	0.00176	0.10757	1873	44	1873	33	1874	29	1756	33	0.000533903	Concordant	1873	44	Concordant	Concordant
8337-161	0.1517	0.00295	7.55515	0.15073	0.36127	0.00459	0.09472	0.00202	9.41974	2365	18	2180	18	1988	22	1829	37	-0.159408	Fail	FALSE		Fail	Fail
8337-162	0.26791	0.00519	24.6874	0.49169	0.66844	0.0086	0.1545	0.00323	4.72143	3294	16	3296	19	3300	33	2904	57	0.00182149	Concordant	3294	16	Concordant	Concordant
8337-163	0.2612	0.0077	6.58155	0.18697	0.18278	0.00307	0.16018	0.00352	1.41251	1567	266	1081	88	857	19	825	27	0.261377	OK	1567	266	Fail	OK
8337-164	0.05081	0.00255	0.2487	0.01229	0.03551	0.00057	0.0115	0.00026	0.927723	232	84	226	10	225	4	231	5	0.00444444	Concordant	225	4	Concordant	Concordant
8337-165	0.18979	0.0052	13.8263	0.37767	0.52845	0.00843	0.12442	0.00315	1.46441	2740	25	2738	26	2735	36	2370	57	-0.00182482	Concordant	2740	25	Concordant	Concordant
8337-166	0.05189	0.0034	0.30575	0.01965	0.04274	0.0008	0.01358	0.00035	0.846455	281	113	271	15	270	5	273	7	0.0037037	Concordant	270	5	Concordant	Concordant
8337-167	0.18552	0.00367	13.3615	0.27002	0.52243	0.00665	0.15864	0.00314	4.25388	2703	18	2706	19	2709	28	2976	55	0.00221976	Concordant	2703	18	Concordant	Concordant
8337-168	0.10248	0.01368	4.17546	0.54202	0.29557	0.01362	0.11353	0.01016	2.44087	1670	173	1669	106	1669	68	2174	184	-0.000598802	Concordant	1670	173	Concordant	Concordant
8337-169	0.05009	0.00644	0.15643	0.01966	0.02265	0.00069	0.00719	0.00045	2.40622	199	226	148	17	144	4	145	9	0.0277778	Concordant	144	4	Concordant	Concordant
8337-170	0.20346	0.00505	15.6116	0.38851	0.5566	0.00829	0.14593	0.00378	2.58572	2854	22	2853	24	2853	34	2753	67	-0.000350385	Concordant	2854	22	Concordant	Concordant
8337-171	0.10957	0.00272	3.21451	0.0797	0.21281	0.00289	0.08389	0.00221	8.04046	1713	55	1422	20	1237	15	1205	15	-0.277875	OK	1713	55	Fail	OK
8337-172	0.11185	0.0025	4.93904	0.1115	0.3203	0.00421	0.09169	0.00255	13.6732	1830	23	1809	19	1791	21	1773	47	-0.0213115	Concordant	1830	23	Concordant	Concordant
8337-173	0.15775	0.00334	10.0129	0.21489	0.46041	0.006	0.19097	0.01018	137.116	2432	20	2436	20	2441	26	3532	173	0.00370066	Concordant	2432	20	Concordant	Concordant
8337-174	0.19957	0.00789	15.0471	0.58396	0.5469	0.01184	0.14367	0.00623	2.61484	2823	36	2818	37	2812	49	2713	110	-0.00389656	Concordant	2823	36	Concordant	Concordant
8337-175	0.05125	0.00535	0.28008	0.0286	0.03964	0.00103	0.01232	0.0004	0.700082	252	182	251	23	251	6	247	8	0	Concordant	251	23	Concordant	Concordant
8337-176	0.05729	0.0039	0.60414	0.04033	0.07649	0.00153	0.02726	0.00092	1.8544	503	112	480	26	475	9	544	18	0.0105263	Concordant	475	9	Concordant	Concordant
8337-177	0.05145	0.0062	0.28497	0.03361	0.04018	0.00116	0.01388	0.0006	1.22301	261	212	255	27	254	7	279	12	0.00393701	Concordant	254	7	Concordant	Concordant
8337-178	0.05332	0.00418	0.39327	0.0302	0.0535	0.00115	0.07828	0.00571	35.5566	342	135	337	22	336	7	1523	107	0.00297619	Concordant	336	7	Concordant	Concordant
8337-179	0.17175	0.00396	9.88367	0.22823	0.41743	0.00565	0.13897	0.00294	1.93039	2475	55	2356	26	2221	27	2191	28	-0.102626	OK	2475	55	Fail	OK
8337-180	0.15457	0.00337	7.93194	0.17409	0.37223	0.00484	0.21203	0.00438	4.35154	2117	56	2049	25	1982	23	1968	33	-0.0637695	Concordant	2117	56	Concordant	Concordant
8337-181	0.05755	0.00182	0.65306	0.02049	0.08232	0.00114	0.02541	0.00063	3.66835	513	45	510	13	510	7	507	12	0	Concordant	510	13	Concordant	Concordant
8337-182	0.12572	0.00291	3.86351	0.08934	0.2229	0.00294	0.0775	0.00171	4.36375	1967	52	1568	20	1289	15	1243	15	-0.344687	OK	1967	52	Fail	OK
8337-183	0.11523	0.003	3.77073	0.0975	0.23736	0.00328	0.08887	0.00196	2.26489	1649	73	1470	28	1350	18	1328	17	-0.181322	OK	1649	73	Fail	OK
8337-184	0.0525	0.00615	0.31884	0.03653	0.04405	0.00128	0.01421	0.001	3.51821	307	204	281	28	278	8	285	20	0.0107914	Concordant	278	8	Concordant	Concordant
8337-185	0.05211	0.00335	0.31294	0.01974	0.04356	0.00081	0.01284	0.00037	1.18672	290	110	276	15	275	5	258	7	0.00363636	Concordant	275	5	Concordant	Concordant
8337-186	0.0528	0.00412	0.35626	0.0272	0.04894	0.00104	0.01648	0.00072	2.90042	320	135	309	20	308	6	330	14	0.00324675	Concordant	308	6	Concordant	Concordant
8337-187	0.14016	0.00427	3.84176	0.11456	0.19881	0.00302	0.15	0.0038	4.16108	1608	98	1291	36	1109	16	1080	25	-0.310323	OK	1608	98	Fail	OK
8337-188	0.11755	0.00275	4.43733	0.10355	0.2738	0.00359	0.08231	0.00176	2.88891	1919	24	1719	19	1560	18	1599	33	-0.187077	Fail	FALSE		Fail	Fail
8337-189	0.11683	0.01071	0.85431	0.07472	0.05304	0.0017	0.02542	0.00112	1.38773	764	433	371	59	311	11	304	8	0.192926	OK	764	433	Fail	OK
8337-190	0.13315	0.00336	4.49304	0.1124	0.24475	0.00334	0.18244	0.00448	9.08306	1885	60	1592	24	1380	17	1343	30	-0.267905	OK	1885	60	Fail	OK
8337-191	0.09234	0.00895	0.75274	0.07026	0.05913	0.00182	0.0265	0.00129	1.82829	642	372	397	53	356	11	350	9	0.115169	OK	642	372	Fail	OK
8337-192	0.13599	0.00303	6.12013	0.1364	0.32644	0.0042	0.1326	0.00272	3.73812	2021	53	1902	23	1795	20	1774	22	-0.111826	OK	2021	53	Fail	OK
8337-193	0.12737	0.00307	6.59353	0.15802	0.37549	0.00501	0.10796	0.00233	2.2404	2062	24	2058	21	2055	23	2072	43	-0.00339476	Concordant	2062	24	Concordant	Concordant
8337-194	0.1196	0.00287	5.80802	0.13885	0.35223	0.00467	0.10131	0.00228	3.84229	1950	24	1948	21	1945	22	1950	42	-0.0025641	Concordant	1950	24	Concordant	Concordant
8337-195	0.15242	0.0037	5.44676	0.13102	0.25919	0.00347	0.08663	0.00187	2.20802	2275	57	1833	25	1469	18	1407	18	-0.354286	OK	2275	57	Fail	OK
8337-196	0.11496	0.00326	4.82449	0.13515	0.3044	0.00436	0.09012	0.00203	1.36854	1879	30	1789	24	1713	22	1744	38	-0.0883449	Concordant	1879	30	Concordant	Concordant
8337-197	0.12264	0.00292	5.73007	0.13549	0.33889	0.00444	0.09744	0.00203	1.55663	1995	24	1936	20	1881	21	1879	37	-0.0571429	Concordant	1995	24	Concordant	Concordant
8337-198	0.05211	0.00516	0.31388	0.03038	0.04369	0.0011	0.01329	0.00048	0.973429	290	173	277	23	276	7	267	10	0.00362319	Concordant	276	7	Concordant	Concordant
8337-199	0.04873	0.0041	0.16138	0.0133	0.02402	0.00052	0.00807	0.00024	0.882504	135	144	152	12	153	3	162	5	-0.00653595	Concordant	153	3	Concordant	Concordant
8337-201	0.11966	0.00277	5.82797	0.13404	0.35327	0.00455	0.11068	0.00264	20.0561	1951	23	1951	20	1950	22	2122	48	-0.000512558	Concordant	1951	23	Concordant	Concordant
8337-202	0.1061	0.00287	1.51775	0.04032	0.10376	0.00141	0.0259	0.00056	1.04466	1733	29	938	16	636	8	517	11	0.474843	Fail	FALSE		Fail	Fail
8337-203	0.11192	0.00392	5.03088	0.17258	0.32604	0.00525	0.09346	0.00275	2.49566	1831	39	1825	29	1819	26	1806	51	-0.0065538	Concordant	1831	39	Concordant	Concordant
8337-204	0.0514	0.00604	0.27152	0.03119	0.03831	0.0011	0.01086	0.00056	1.57214	259	206	244	25	242	7	218	11	0.00826446	Concordant	242	7	Concordant	Concordant
8337-205	0.05145	0.00852	0.30463	0.04933	0.04294	0.00167	0.01468	0.00087	1.27875	261	286	270	38	271	10	295	17	-0.00369004	Concordant	271	10	Concordant	Concordant
8337-206	0.0516	0.00322	0.28737	0.01756	0.0404	0.00073	0.01213	0.00033	1.00344	268	107	256	14	255	5	244	7	0.00392157	Concordant	255	5	Concordant	Concordant
8337-207	0.04885	0.00731	0.13294	0.01944	0.01974	0.00068	0.00865	0.00055	2.54986	141	249	127	17	126	4	174	11	0.00793651	Concordant	126	4	Concordant	Concordant
8337-208	0.04822	0.00491	0.16035	0.016	0.02412	0.00059	0.00766	0.00034	1.85687	110	177	151	14	154	4	154	7	-0.0194805	Concordant	154	4	Concordant	Concordant
8337-209	0.11965	0.00344	5.80328	0.16387	0.35177	0.00503	0.09946	0.00233	1.54217	1951	30	1947	24	1943	24	1917	43	-0.00410046	Concordant	1951	30	Concordant	Concordant
8337-211	0.05261	0.00784	0.33105	0.04818	0.04564	0.00163	0.01547	0.00076	0.980226	312	262	290	37	288	10	310	15	0.00694444	Concordant	288	10	Concordant	Concordant
8337-212	0.19371	0.00468	10.1429	0.2413	0.37977	0.00494	0.08618	0.00184	1.83028	2774	22	2448	22	2075	23	1671	34	-0.251983	Fail	FALSE		Fail	Fail
8337-213	0.12353	0.00309	4.68747	0.11543	0.27522	0.00362	0.08439	0.00186	3.17972	1974	55	1747	23	1563	18	1528	18	-0.208207	OK	1974	55	Fail	OK
8337-214	0.12057	0.00326	5.85195	0.15517	0.35201	0.00483	0.09757	0.00275	7.93427	1965	28	1954	23	1944	23	1882	51	-0.010687	Concordant	1965	28	Concordant	Concordant
8337-215	0.17729	0.00459	12.2226	0.31057	0.50002	0.00684	0.13012	0.00322	4.04913	2628	24	2622	24	2614	29	2472	58	-0.00532725	Concordant	2628	24	Concordant	Concordant
8337-216	0.04869	0.00194	0.12377	0.00483	0.01844	0.00027	0.00605	0.00014	1.22069	133	64	118	4	118	2	122	3	0	Concordant	118	4	Concordant	Concordant
8337-217	0.04848	0.00477	0.1432	0.01379	0.02142	0.00052	0.00765	0.00036	2.38416	123	169	136	12	137	3	154	7	-0.00729927	Concordant	137	3	Concordant	Concordant
8337-218	0.11687	0.00317	4.88919	0.12983	0.3034	0.00412	0.08737	0.00199	1.90758	1909	28	1800	22	1708	20	1693	37	-0.105291	Fail	FALSE		Fail	Fail
8337-219	0.11497	0.00384	5.33882	0.174	0.33679	0.0052	0.09294	0.00252	2.05694	1879	37	1875	28	1871	25	1796	47	-0.00425758	Concordant	1879	37	Concordant	Concordant
8337-220	0.05688	0.00232	0.60481	0.02412	0.07711	0.00116	0.02425	0.00062	1.7749	487	61	480	15	479	7	484	12	0.00208768	Concordant	479	7	Concordant	Concordant
8337-221	0.11652	0.0032	5.46289	0.14657	0.34003	0.00464	0.09908	0.00231	2.45451	1904	29	1895	23	1887	22	1910	42	-0.00892857	Concordant	1904	29	Concordant	Concordant
8337-222	0.12131	0.00346	5.92893	0.1649	0.35446	0.00496	0.10009	0.00264	4.40944	1976	30	1965	24	1956	24	1928	49	-0.0101215	Concordant	1976	30	Concordant	Concordant
8337-223	0.18556	0.00495	9.21615	0.23965	0.36021	0.00491	0.10561	0.0025	3.00528	2685	51	2347	25	1978	23	1903	23	-0.263315	OK	2685	51	Fail	OK
8337-224	0.22117	0.00732	17.9999	0.58127	0.59025	0.01035	0.15327	0.00502	2.34775	2989	30	2990	31	2990	42	2882	88	0.00033456	Concordant	2989	30	Concordant	Concordant
8337-225	0.05986	0.0054	0.76719	0.06751	0.09295	0.00233	0.02774	0.00131	1.93827	599	148	578	39	573	14	553	26	0.008726	Concordant	573	14	Concordant	Concordant
8337-226	0.11307	0.00437	5.15469	0.19385	0.33063	0.00559	0.08766	0.00245	1.32701	1849	44	1845	32	1841	27	1698	46	-0.00432666	Concordant	1849	44	Concordant	Concordant
8337-227	0.05678	0.0051	0.61886	0.05428	0.07904	0.00193	0.02531	0.00129	2.67832	483	151	489	34	490	12	505	25	-0.00204082	Concordant	490	12	Concordant	Concordant
8337-228	0.05256	0.0049	0.35372	0.03221	0.04881	0.00118	0.0163	0.0008	2.57271	310	162	308	24	307	7	327	16	0.00325733	Concordant	307	7	Concordant	Concordant
8337-229	0.06041	0.00217	0.35831	0.01252	0.04302	0.00062	0.05377	0.002	47.4178	324	96	275	9	269	4	268	9	0.0223048	Concordant	269	4	Concordant	Concordant
8337-230	0.05504	0.00177	0.45493	0.01427	0.05994	0.00083	0.07837	0.00488	320.361	414	45	381	10	375	5	1525	91	0.016	Concordant	375	5	Concordant	Concordant
8337-231	0.18979	0.00539	13.7868	0.38034	0.52682	0.00748	0.12675	0.00552	22.6206	2740	27	2735	26	2728	32	2412	99	-0.00437956	Concordant	2740	27	Concordant	Concordant
8337-232	0.11179	0.0036	5.01807	0.15659	0.32554	0.0048	0.08764	0.00231	2.22492	1829	35	1822	26	1817	23	1698	43	-0.00656096	Concordant	1829	35	Concordant	Concordant
8337-233	0.12233	0.00371	6.07853	0.17885	0.36036	0.00516	0.09378	0.00253	3.48732	1990	32	1987	26	1984	24	1812	47	-0.00301508	Concordant	1990	32	Concordant	Concordant
8337-234	0.13018	0.00353	6.90938	0.18151	0.3849	0.00512	0.11412	0.00275	8.96428	2100	28	2100	23	2099	24	2184	50	-0.00047619	Concordant	2100	28	Concordant	Concordant
8337-235	0.08752	0.00425	0.93432	0.04376	0.07742	0.00137	0.01613	0.0005	1.19243	1372	63	670	23	481	8	323	10	0.392931	Fail	FALSE		Fail	Fail
8337-236	0.12424	0.00427	6.29139	0.20948	0.36725	0.00575	0.09256	0.00259	1.90533	2018	37	2017	29	2016	27	1789	48	-0.00099108	Concordant	2018	37	Concordant	Concordant
8337-237	0.06012	0.00498	0.79328	0.06407	0.09569	0.00224	0.02913	0.00105	1.06748	608	135	593	36	589	13	580	21	0.00679117	Concordant	589	13	Concordant	Concordant
8337-238	0.05207	0.01099	0.28674	0.05908	0.03993	0.00195	0.01363	0.00079	0.700429	288	332	256	47	252	12	274	16	0.015873	Concordant	252	12	Concordant	Concordant
8337-239	0.05936	0.003	0.74521	0.03664	0.09104	0.00153	0.02887	0.00099	3.24675	580	77	565	21	562	9	575	19	0.00533808	Concordant	562	9	Concordant	Concordant
8337-240	0.05401	0.01484	0.39979	0.10726	0.0537	0.00346	0.01931	0.00166	1.05043	371	410	341	78	337	21	387	33	0.0118694	Concordant	337	21	Concordant	Concordant

[truncated: 20 more sheets: LV77-07, LV77-12, LV77-16, LV77-19, LV77-21, LV77-31, LV77-33, LV77-34, ARC9-C24, Surface sample grain size, LV90-8-1 34-37cm, LV90-8-1 124-127 cm, LV90-8-1 189-192 cm, LV90-8-1 292-295 cm, LV90-8-1 351-354 cm, LV90-8-1 360-363 cm, LV90-8-1 462-465 cm, LV90-9-1 434-437 cm, LV90-9-1 442-445 cm, LV90-9-1 477-480 cm]
