# Supplementary material for: Arctic zircon U-Pb ages reveal multiphase glaciations in East Siberia during the late Quaternary
Source: Nat Commun. 2025 Aug 13;16:7511. doi: 10.1038/s41467-025-62499-y (PMC12350766; doi:10.1038/s41467-025-62499-y)
Supplement: Supplementary file 5 — Supplementary Data S3 [file 41467_2025_62499_MOESM5_ESM.xlsx]

## Sheet: LV90-8-1
					Arithmetic (μm)				Geometric (μm)				Logarithmic (f)				Folk and Ward(μm)				Folk and Ward(f)				Folk and Ward(Description)
Sample depth	middle depth (cm)	SAMPLE TYPE:	TEXTURAL GROUP:	SEDIMENT NAME:	MEAN	SORTING	SKEWNESS	KURTOSIS	MEAN	SORTING	SKEWNESS	KURTOSIS	MEAN	SORTING	SKEWNESS	KURTOSIS	MEAN	SORTING	SKEWNESS	KURTOSIS	MEAN	SORTING	SKEWNESS	KURTOSIS	MEAN:	SORTING:	SKEWNESS:	KURTOSIS:	MODE 1 (mm):	MODE 2 (mm):	MODE 3 (mm):	MODE 1 (f):	MODE 2 (f):	MODE 3 (f):	D10 (mm):	D50 (mm)	D90 (mm)	(D90 / D10) (mm)	(D90 - D10) (mm)	(D75 / D25) (mm)	(D75 - D25) (mm)	D10 (f)	D50 (f)	D90 (f)	(D90 / D10) (f)	(D90 - D10) (f)	(D75 / D25) (f)	(D75 - D25) (f)	% GRAVEL (>2000 μm)
0-1cm	0.5	Unimodal, Poorly Sorted	Mud	Very Fine Silt	8.53245	10.8388	3.56156	20.3347	5.33021	2.47245	0.567833	2.85205	7.55159	1.30594	-0.567833	2.85205	5.19057	2.50343	0.185721	0.970824	7.58989	1.32391	-0.185721	0.970824	Fine Silt	Poorly Sorted	Coarse Skewed	Mesokurtic	3.59			8.1272			1.7951	4.72405	19.5207	10.8745	17.7256	3.5225	6.7628	5.67885	7.72576	9.12172	1.60626	3.44287	1.27007	1.8166	0
1-2cm	1.5	Unimodal, Poorly Sorted	Mud	Very Fine Silt	8.33515	9.88231	2.89741	13.2387	5.30328	2.4521	0.517818	2.7239	7.5589	1.29402	-0.517818	2.7239	5.16164	2.49769	0.174486	0.976279	7.59795	1.3206	-0.174486	0.976279	Fine Silt	Poorly Sorted	Coarse Skewed	Mesokurtic	3.59			8.1272			1.7845	4.74835	19.236	10.7795	17.4515	3.50761	6.71233	5.70005	7.71836	9.13027	1.60179	3.43022	1.26883	1.81049	0
2-3cm	2.5	Unimodal, Poorly Sorted	Mud	Very Fine Silt	8.34974	10.3675	3.00248	13.8561	5.18796	2.48862	0.579271	2.80649	7.59062	1.31534	-0.579271	2.80649	5.03074	2.52748	0.196069	0.994438	7.63501	1.3377	-0.196069	0.994438	Fine Silt	Poorly Sorted	Coarse Skewed	Mesokurtic	3.59			8.1272			1.74285	4.57633	19.4878	11.1815	17.7449	3.51109	6.51988	5.68129	7.77159	9.16433	1.61307	3.48305	1.26735	1.81192	0
3-4cm	3.5	Unimodal, Poorly Sorted	Mud	Very Fine Silt	8.50874	11.168	3.19843	15.4721	5.14036	2.53191	0.637702	2.9105	7.60392	1.34022	-0.637702	2.9105	4.95953	2.56086	0.210681	1.01347	7.65558	1.35663	-0.210681	1.01347	Fine Silt	Poorly Sorted	Coarse Skewed	Mesokurtic	3.02			8.3766			1.7156	4.48517	19.9176	11.6097	18.202	3.524	6.43007	5.64981	7.80062	9.18707	1.62608	3.53726	1.26726	1.81721	0
4-5cm	4.5	Unimodal, Poorly Sorted	Mud	Very Fine Silt	9.03383	10.8696	2.80223	12.3679	5.61217	2.52109	0.493665	2.65386	7.47723	1.33405	-0.493665	2.65386	5.47706	2.57919	0.17314	0.967973	7.51238	1.36692	-0.17314	0.967973	Fine Silt	Poorly Sorted	Coarse Skewed	Mesokurtic	3.59			8.1272			1.81841	5.01631	21.4112	11.7747	19.5928	3.68435	7.43082	5.54549	7.63916	9.10311	1.64153	3.55762	1.2844	1.88141	0
5-6cm	5.5	Unimodal, Poorly Sorted	Mud	Fine Silt	9.00047	10.8013	2.79753	12.3264	5.60628	2.51387	0.494956	2.66122	7.47874	1.32991	-0.494956	2.66122	5.47064	2.5714	0.172528	0.971798	7.51407	1.36256	-0.172528	0.971798	Fine Silt	Poorly Sorted	Coarse Skewed	Mesokurtic	3.59			8.1272			1.82271	5.01572	21.3327	11.7038	19.5099	3.65578	7.36933	5.55079	7.63933	9.0997	1.63935	3.54891	1.28237	1.87018	0
6-7cm	6.5	Unimodal, Poorly Sorted	Mud	Very Fine Silt	9.42381	11.9103	2.90751	13.0828	5.66995	2.58335	0.537338	2.70179	7.46245	1.36924	-0.537338	2.70179	5.51605	2.64024	0.189186	0.981222	7.50215	1.40067	-0.189186	0.981222	Fine Silt	Poorly Sorted	Coarse Skewed	Mesokurtic	3.59			8.1272			1.80456	5.00207	22.7362	12.5992	20.9316	3.75753	7.5792	5.45887	7.64326	9.11413	1.6696	3.65527	1.28948	1.90979	0
7-8cm	7.5	Unimodal, Poorly Sorted	Mud	Very Fine Silt	8.91158	11.4206	3.0035	13.8095	5.37248	2.56042	0.583434	2.77934	7.5402	1.35638	-0.583434	2.77934	5.21425	2.60818	0.203716	0.992997	7.58332	1.38304	-0.203716	0.992997	Fine Silt	Poorly Sorted	Coarse Skewed	Mesokurtic	3.59			8.1272			1.74896	4.70106	21.3186	12.1893	19.5696	3.65891	6.98205	5.55174	7.7328	9.15929	1.6498	3.60755	1.27925	1.87141	0
8-9cm	8.5	Unimodal, Poorly Sorted	Mud	Very Fine Silt	9.50958	12.0639	2.88509	12.8845	5.68886	2.59715	0.541671	2.68915	7.45765	1.37693	-0.541671	2.68915	5.54018	2.65602	0.195444	0.978368	7.49585	1.40927	-0.195444	0.978368	Fine Silt	Poorly Sorted	Coarse Skewed	Mesokurtic	3.59			8.1272			1.80453	4.99338	23.161	12.8349	21.3565	3.79258	7.66402	5.43216	7.64577	9.11416	1.67782	3.682	1.29201	1.92318	0
9-10cm	9.5	Unimodal, Poorly Sorted	Mud	Very Fine Silt	9.11286	11.8807	2.98011	13.494	5.39611	2.60231	0.588989	2.76637	7.53386	1.37979	-0.588989	2.76637	5.23504	2.65331	0.208941	0.992727	7.57758	1.40779	-0.208941	0.992727	Fine Silt	Poorly Sorted	Coarse Skewed	Mesokurtic	3.59			8.1272			1.72768	4.69694	22.0688	12.7736	20.3411	3.74415	7.13877	5.50185	7.73406	9.17695	1.66797	3.6751	1.28505	1.90464	0
10-11cm	10.5	Unimodal, Poorly Sorted	Mud	Very Fine Silt	8.92594	11.4773	3.05614	14.2477	5.39261	2.55282	0.584829	2.80462	7.5348	1.35209	-0.584829	2.80462	5.22674	2.59744	0.198905	0.996232	7.57987	1.37709	-0.198905	0.996232	Fine Silt	Poorly Sorted	Coarse Skewed	Mesokurtic	3.59			8.1272			1.75901	4.73537	21.1117	12.002	19.3526	3.63481	6.96945	5.56582	7.72231	9.15102	1.64415	3.5852	1.27787	1.86188	0
11-12cm	11.5	Unimodal, Poorly Sorted	Mud	Very Fine Silt	9.56368	12.1597	2.89866	13.0228	5.7055	2.60583	0.536838	2.67645	7.45343	1.38174	-0.536838	2.67645	5.55927	2.66561	0.195138	0.970936	7.49089	1.41447	-0.195138	0.970936	Fine Silt	Poorly Sorted	Coarse Skewed	Mesokurtic	3.59			8.1272			1.80113	5.00485	23.2491	12.908	21.448	3.83813	7.77501	5.42668	7.64246	9.11688	1.68001	3.6902	1.29528	1.94041	0
12-13cm	12.5	Unimodal, Poorly Sorted	Mud	Fine Silt	11.4393	14.5263	2.59546	10.5911	6.5303	2.75975	0.450278	2.48549	7.25863	1.46454	-0.450278	2.48549	6.42657	2.85756	0.182702	0.944065	7.28173	1.51478	-0.182702	0.944065	Fine Silt	Poorly Sorted	Coarse Skewed	Mesokurtic	4.275			7.87543			1.88831	5.74035	29.4909	15.6176	27.6026	4.30651	9.83902	5.08358	7.44464	9.04869	1.77998	3.96511	1.33511	2.10652	0
13-14cm	13.5	Unimodal, Poorly Sorted	Mud	Very Fine Silt	10.0558	13.2923	2.94865	13.3372	5.79463	2.68566	0.548534	2.67474	7.43107	1.42528	-0.548534	2.67474	5.63881	2.75126	0.200375	0.972628	7.47039	1.46009	-0.200375	0.972628	Fine Silt	Poorly Sorted	Coarse Skewed	Mesokurtic	3.59			8.1272			1.76933	5.04872	24.8651	14.0534	23.0958	3.99827	8.12742	5.32973	7.62987	9.14258	1.71539	3.81285	1.30629	1.99938	0
14-15cm	14.5	Unimodal, Poorly Sorted	Mud	Very Fine Silt	12.101	17.8038	3.32389	17.067	6.38139	2.87371	0.599345	2.72991	7.29191	1.52292	-0.599345	2.72991	6.21304	2.94613	0.224363	0.984653	7.33049	1.55882	-0.224363	0.984653	Fine Silt	Poorly Sorted	Coarse Skewed	Mesokurtic	3.59			8.1272			1.82798	5.41351	31.1775	17.0557	29.3495	4.30513	9.40574	5.00335	7.52922	9.09553	1.81789	4.09218	1.33162	2.10606	0
15-16cm	15.5	Unimodal, Poorly Sorted	Mud	Very Fine Silt	9.9516	12.6958	2.85158	12.596	5.86959	2.6439	0.512452	2.63289	7.41252	1.40267	-0.512452	2.63289	5.72442	2.71098	0.187069	0.964497	7.44865	1.43881	-0.187069	0.964497	Fine Silt	Poorly Sorted	Coarse Skewed	Mesokurtic	3.59			8.1272			1.80806	5.16815	24.3783	13.4831	22.5702	3.94846	8.19275	5.35826	7.59614	9.11134	1.70043	3.75308	1.30434	1.98129	0
16-17cm	16.5	Unimodal, Poorly Sorted	Mud	Very Fine Silt	9.1679	12.0353	3.08582	14.3944	5.44724	2.58928	0.593272	2.80549	7.52026	1.37255	-0.593272	2.80549	5.27531	2.63435	0.203459	0.992736	7.56653	1.39745	-0.203459	0.992736	Fine Silt	Poorly Sorted	Coarse Skewed	Mesokurtic	3.59			8.1272			1.7522	4.75928	21.7569	12.4169	20.0047	3.71827	7.17318	5.52238	7.71504	9.15662	1.65809	3.63423	1.284	1.89463	0
17-18cm	17.5	Unimodal, Poorly Sorted	Mud	Very Fine Silt	9.71516	12.4671	2.89945	12.9466	5.74602	2.62682	0.53622	2.67504	7.44322	1.39332	-0.53622	2.67504	5.59379	2.68797	0.193312	0.971911	7.48196	1.42652	-0.193312	0.971911	Fine Silt	Poorly Sorted	Coarse Skewed	Mesokurtic	3.59			8.1272			1.7948	5.04304	23.6785	13.1929	21.8837	3.88064	7.89085	5.40028	7.63149	9.12196	1.68917	3.72168	1.29841	1.95629	0
18-19cm	18.5	Unimodal, Poorly Sorted	Mud	Very Fine Silt	9.21674	11.9987	3.04488	14.0523	5.49682	2.58462	0.582565	2.79177	7.50719	1.36995	-0.582565	2.79177	5.32547	2.63197	0.198864	0.994219	7.55288	1.39614	-0.198864	0.994219	Fine Silt	Poorly Sorted	Coarse Skewed	Mesokurtic	3.59			8.1272			1.76596	4.81978	21.899	12.4006	20.1331	3.7086	7.22704	5.51299	7.69682	9.14533	1.65887	3.63234	1.28396	1.89087	0
19-20cm	19.5	Unimodal, Poorly Sorted	Mud	Very Fine Silt	8.72743	11.3256	3.19963	15.5578	5.29063	2.5388	0.592231	2.84753	7.56235	1.34415	-0.592231	2.84753	5.11827	2.57382	0.194715	0.991117	7.61013	1.36391	-0.194715	0.991117	Fine Silt	Poorly Sorted	Coarse Skewed	Mesokurtic	3.59			8.1272			1.73705	4.6566	20.1998	11.6288	18.4628	3.614	6.80784	5.62951	7.74651	9.16914	1.62876	3.53963	1.27537	1.8536	0
20-21cm	20.5	Unimodal, Poorly Sorted	Mud	Very Fine Silt	8.977	11.3768	3.05977	14.4177	5.46911	2.54353	0.55239	2.76763	7.51448	1.34683	-0.55239	2.76763	5.30693	2.58942	0.184869	0.981442	7.55791	1.37263	-0.184869	0.981442	Fine Silt	Poorly Sorted	Coarse Skewed	Mesokurtic	3.59			8.1272			1.77469	4.84596	21.0041	11.8354	19.2294	3.67217	7.16913	5.57318	7.689	9.13822	1.63968	3.56503	1.28155	1.87663	0
21-22cm	21.5	Unimodal, Poorly Sorted	Mud	Very Fine Silt	8.847	11.1288	3.11689	15.1549	5.42808	2.53054	0.53914	2.7546	7.52534	1.33944	-0.53914	2.7546	5.27387	2.57404	0.179711	0.969906	7.56692	1.36404	-0.179711	0.969906	Fine Silt	Poorly Sorted	Coarse Skewed	Mesokurtic	3.59			8.1272			1.76631	4.82395	20.5632	11.6419	18.7968	3.67881	7.14818	5.60379	7.69557	9.14505	1.63194	3.54125	1.28172	1.87924	0
22-23cm	22.5	Unimodal, Poorly Sorted	Mud	Very Fine Silt	8.74479	11.2183	3.14283	15.164	5.30806	2.54604	0.56767	2.79137	7.5576	1.34826	-0.56767	2.79137	5.14434	2.58613	0.189728	0.97776	7.6028	1.3708	-0.189728	0.97776	Fine Silt	Poorly Sorted	Coarse Skewed	Mesokurtic	3.02			8.3766			1.72782	4.68503	20.3441	11.7744	18.6163	3.68026	6.96135	5.61925	7.73772	9.17683	1.63311	3.55759	1.28019	1.87981	0
23-24cm	23.5	Unimodal, Poorly Sorted	Mud	Very Fine Silt	9.52629	12.1855	2.91365	13.1027	5.6552	2.61847	0.533912	2.67315	7.46621	1.38872	-0.533912	2.67315	5.5001	2.67714	0.191755	0.967158	7.50633	1.42069	-0.191755	0.967158	Fine Silt	Poorly Sorted	Coarse Skewed	Mesokurtic	3.59			8.1272			1.77194	4.96823	23.0639	13.0162	21.292	3.88461	7.78255	5.43822	7.65305	9.14046	1.68078	3.70224	1.29771	1.95777	0
24-25cm	24.5	Unimodal, Poorly Sorted	Mud	Very Fine Silt	10.7457	16.0457	3.78182	22.1191	5.84988	2.77027	0.633372	2.86476	7.41738	1.47003	-0.633372	2.86476	5.65455	2.81107	0.217515	0.981345	7.46637	1.49112	-0.217515	0.981345	Fine Silt	Poorly Sorted	Coarse Skewed	Mesokurtic	3.02			8.3766			1.75696	5.00734	25.8655	14.7218	24.1086	4.09135	8.28451	5.27282	7.64174	9.15271	1.73583	3.87988	1.31217	2.03258	0
25-26cm	25.5	Unimodal, Poorly Sorted	Mud	Very Fine Silt	9.02094	12.2064	3.15914	14.8142	5.27602	2.60891	0.636639	2.87383	7.56633	1.38345	-0.636639	2.87383	5.08972	2.64597	0.216567	1.00611	7.6182	1.40379	-0.216567	1.00611	Fine Silt	Poorly Sorted	Coarse Skewed	Mesokurtic	3.02			8.3766			1.70247	4.56898	21.376	12.5559	19.6735	3.70303	6.87587	5.54786	7.77391	9.19816	1.65796	3.65029	1.28064	1.88871	0
26-27cm	26.5	Unimodal, Poorly Sorted	Mud	Very Fine Silt	10.2097	13.7873	2.90583	12.747	5.75745	2.72851	0.577733	2.68422	7.44035	1.44811	-0.577733	2.68422	5.5982	2.79678	0.21703	0.978608	7.48082	1.48377	-0.21703	0.978608	Fine Silt	Poorly Sorted	Coarse Skewed	Mesokurtic	3.02			8.3766			1.74452	4.95143	25.7233	14.7452	23.9788	4.06069	8.13665	5.28078	7.65794	9.16295	1.73515	3.88217	1.30944	2.02173	0
27-28cm	27.5	Unimodal, Poorly Sorted	Mud	Very Fine Silt	10.7857	14.4896	2.77915	11.8241	5.97286	2.79524	0.540385	2.57805	7.38736	1.48297	-0.540385	2.57805	5.83415	2.87959	0.214814	0.954835	7.42126	1.52586	-0.214814	0.954835	Fine Silt	Poorly Sorted	Coarse Skewed	Mesokurtic	3.02			8.3766			1.74639	5.12287	27.9823	16.023	26.2359	4.31343	8.90293	5.15934	7.60883	9.16141	1.77569	4.00207	1.32792	2.10883	0
28-29cm	28.5	Unimodal, Poorly Sorted	Mud	Very Fine Silt	14.6026	22.1143	3.01112	13.605	7.00077	3.15697	0.544778	2.51604	7.15827	1.65854	-0.544778	2.51604	6.86046	3.27243	0.230839	0.924063	7.18748	1.71036	-0.230839	0.924063	Fine Silt	Poorly Sorted	Coarse Skewed	Mesokurtic	3.02			8.3766			1.78241	5.81	39.5802	22.206	37.7978	5.30501	12.1884	4.65908	7.42725	9.13195	1.96004	4.47288	1.39745	2.40736	0
29-30cm	29.5	Unimodal, Poorly Sorted	Mud	Very Fine Silt	18.5199	26.0602	2.40852	9.28812	8.45626	3.44888	0.374536	2.14858	6.88576	1.78613	-0.374536	2.14858	8.41667	3.63961	0.20301	0.82335	6.89253	1.86378	-0.20301	0.82335	Medium Silt	Poorly Sorted	Coarse Skewed	Platykurtic	3.02			8.3766			1.85459	7.02639	53.2566	28.7161	51.402	7.14127	18.8577	4.2309	7.153	9.07468	2.14486	4.84379	1.51463	2.83618	0
30-31cm	30.5	Unimodal, Poorly Sorted	Mud	Very Fine Silt	15.4999	24.8395	3.12644	14.4094	7.02789	3.25318	0.614431	2.59433	7.15269	1.70185	-0.614431	2.59433	6.8769	3.36719	0.264212	0.944236	7.18403	1.75154	-0.264212	0.944236	Fine Silt	Poorly Sorted	Coarse Skewed	Mesokurtic	3.02			8.3766			1.77653	5.65181	42.7865	24.0843	41.01	5.36586	12.2072	4.5467	7.46707	9.13672	2.00953	4.59002	1.40006	2.42381	0
31-32cm	31.5	Unimodal, Poorly Sorted	Mud	Fine Silt	18.5103	26.196	2.48355	9.74206	8.58885	3.38223	0.38653	2.21228	6.86332	1.75798	-0.38653	2.21228	8.54271	3.56783	0.198827	0.849412	6.87109	1.83505	-0.198827	0.849412	Medium Silt	Poorly Sorted	Coarse Skewed	Platykurtic	3.59			8.1272			1.92933	7.20119	52.7567	27.3446	50.8274	6.63408	18.1145	4.2445	7.11755	9.01769	2.12456	4.77318	1.49178	2.7299	0
32-33cm	32.5	Unimodal, Poorly Sorted	Mud	Very Fine Silt	16.5051	24.9503	2.79493	11.732	7.59724	3.29402	0.51497	2.42342	7.04031	1.71985	-0.51497	2.42342	7.49992	3.4455	0.233642	0.911626	7.05891	1.78471	-0.233642	0.911626	Fine Silt	Poorly Sorted	Coarse Skewed	Mesokurtic	3.59			8.1272			1.8288	6.24769	46.725	25.5496	44.8962	5.75576	14.0785	4.41966	7.32246	9.09489	2.05782	4.67523	1.42979	2.52501	0
33-34cm	33.5	Trimodal, Very Poorly Sorted	Mud	Fine Silt	19.0036	33.3104	3.74289	20.4691	7.43048	3.87572	0.26715	2.45441	7.07233	1.95447	-0.26715	2.45441	7.16299	4.0948	0.0672465	0.970522	7.12522	2.03379	-0.0672465	0.970522	Fine Silt	Very Poorly Sorted	Symmetrical	Mesokurtic	5.085	7.19	1.07	7.62483	7.12518	9.8733	1.14833	6.90993	48.5319	42.2629	47.3836	6.76495	15.9784	4.36492	7.17711	9.76624	2.23744	5.40132	1.48076	2.75808	0
34-35cm	34.5	Unimodal, Very Poorly Sorted	Sandy Mud	Very Fine Sandy Fine Silt	30.9214	57.0371	3.50853	17.8889	10.9153	3.97195	0.533873	2.48573	6.5175	1.98985	-0.533873	2.48573	10.694	4.16213	0.232481	0.918356	6.54705	2.05732	-0.232481	0.918356	Medium Silt	Very Poorly Sorted	Coarse Skewed	Mesokurtic	5.085			7.62483			2.09948	8.70855	87.7952	41.8176	85.6957	7.43936	23.7639	3.50971	6.84335	8.89575	2.53461	5.38604	1.55818	2.89518	0
35-36cm	35.5	Unimodal, Poorly Sorted	Sandy Mud	Very Fine Sandy Fine Silt	24.0702	45.4038	4.13838	25.3941	9.43317	3.58233	0.600251	2.72639	6.72804	1.8409	-0.600251	2.72639	9.10573	3.68696	0.221607	0.97229	6.77901	1.88243	-0.221607	0.97229	Medium Silt	Poorly Sorted	Coarse Skewed	Mesokurtic	5.085			7.62483			2.07056	7.74719	63.6335	30.7325	61.5629	5.91158	17.3409	3.97407	7.01211	8.91576	2.24348	4.94169	1.45923	2.56354	0
36-37cm	36.5	Unimodal, Poorly Sorted	Sandy Mud	Very Fine Sandy Fine Silt	26.0558	45.7997	3.25254	15.1344	10.0826	3.70585	0.535025	2.55624	6.63199	1.8898	-0.535025	2.55624	9.74901	3.86009	0.210689	0.959107	6.68053	1.94863	-0.210689	0.959107	Medium Silt	Poorly Sorted	Coarse Skewed	Mesokurtic	6.045			7.3755			2.08427	8.33069	73.5463	35.2864	71.462	6.41867	19.6964	3.7652	6.90735	8.90624	2.36541	5.14104	1.49474	2.68227	0
37-38cm	37.5	Unimodal, Poorly Sorted	Mud	Fine Silt	20.841	27.8631	2.20363	8.0957	9.66551	3.49528	0.263874	2.05236	6.69294	1.80541	-0.263874	2.05236	9.62477	3.70296	0.153897	0.800474	6.69903	1.88868	-0.153897	0.800474	Medium Silt	Poorly Sorted	Coarse Skewed	Platykurtic	4.275			7.87543			1.99366	8.34749	59.4244	29.8066	57.4307	7.65167	22.967	4.0728	6.90444	8.97036	2.2025	4.89756	1.56002	2.93577	0
38-39cm	38.5	Bimodal, Poorly Sorted	Sandy Mud	Very Fine Sandy Fine Silt	24.5835	33.6381	2.18156	7.91382	10.7526	3.69911	0.24916	2.01878	6.53917	1.88718	-0.24916	2.01878	10.7153	3.93323	0.154579	0.789576	6.54418	1.97571	-0.154579	0.789576	Medium Silt	Poorly Sorted	Coarse Skewed	Platykurtic	5.085	48.4		7.62483	4.3743		2.0521	9.19169	71.6558	34.9183	69.6037	8.56107	27.6659	3.80277	6.76545	8.92869	2.34794	5.12591	1.61999	3.09779	0
39-40cm	39.5	Unimodal, Poorly Sorted	Sandy Mud	Very Fine Sandy Fine Silt	22.2832	30.1876	2.29486	8.7464	10.2398	3.52771	0.247151	2.08039	6.60967	1.81873	-0.247151	2.08039	10.194	3.74086	0.137907	0.812941	6.61614	1.90337	-0.137907	0.812941	Medium Silt	Poorly Sorted	Coarse Skewed	Platykurtic	5.085			7.62483			2.05403	8.97577	63.2183	30.7776	61.1642	7.58693	24.1366	3.98351	6.79975	8.92733	2.24107	4.94381	1.56562	2.92352	0
40-41cm	40.5	Unimodal, Poorly Sorted	Mud	Fine Silt	18.1443	25.7542	2.59496	10.4581	8.63583	3.29787	0.378904	2.2937	6.85545	1.72154	-0.378904	2.2937	8.54826	3.47364	0.172802	0.886502	6.87015	1.79645	-0.172802	0.886502	Medium Silt	Poorly Sorted	Coarse Skewed	Platykurtic	5.085			7.62483			1.96685	7.46156	50.7613	25.8084	48.7944	6.04075	16.8674	4.30013	7.06631	8.98989	2.09061	4.68977	1.461	2.59473	0
41-42cm	41.5	Unimodal, Poorly Sorted	Mud	Fine Silt	16.5719	24.4761	3.02886	13.9246	8.11371	3.15391	0.441566	2.47749	6.94542	1.65714	-0.441566	2.47749	7.93409	3.2804	0.170337	0.928854	6.97772	1.71387	-0.170337	0.928854	Medium Silt	Poorly Sorted	Coarse Skewed	Mesokurtic	5.085			7.62483			1.97422	7.07553	43.6623	22.1162	41.6881	5.3204	14.2831	4.51747	7.14295	8.9845	1.98884	4.46703	1.4137	2.41153	0
42-43cm	42.5	Unimodal, Poorly Sorted	Mud	Very Fine Silt	7.87964	8.60717	2.76127	12.8464	5.19348	2.41009	0.370433	2.54034	7.58908	1.26909	-0.370433	2.54034	5.0802	2.45894	0.114275	0.916469	7.6209	1.29803	-0.114275	0.916469	Fine Silt	Poorly Sorted	Coarse Skewed	Mesokurtic	3.59			8.1272			1.71718	4.82768	17.6336	10.2689	15.9164	3.63281	6.89772	5.82553	7.69445	9.18574	1.57681	3.36021	1.27715	1.86109	0
43-44cm	43.5	Unimodal, Poorly Sorted	Mud	Fine Silt	7.84741	8.03587	2.55293	11.6469	5.30945	2.36739	0.288694	2.44934	7.55722	1.2433	-0.288694	2.44934	5.21935	2.42441	0.0864768	0.902431	7.58191	1.27763	-0.0864768	0.902431	Fine Silt	Poorly Sorted	Symmetrical	Mesokurtic	4.275			7.87543			1.76023	5.02727	17.4463	9.91136	15.686	3.60168	7.06289	5.84094	7.63601	9.15002	1.56653	3.30908	1.2769	1.84867	0
44-45cm	44.5	Unimodal, Poorly Sorted	Mud	Very Fine Silt	6.68104	6.38763	2.19363	8.64788	4.69125	2.26359	0.32674	2.42605	7.73581	1.17862	-0.32674	2.42605	4.62485	2.32014	0.121253	0.910848	7.75638	1.21421	-0.121253	0.910848	Fine Silt	Poorly Sorted	Coarse Skewed	Mesokurtic	3.02			8.3766			1.67578	4.37357	14.8789	8.87881	13.2031	3.35145	5.84607	6.07059	7.83697	9.22095	1.51896	3.15037	1.25261	1.74478	0
45-46cm	45.5	Unimodal, Poorly Sorted	Mud	Very Fine Silt	6.83945	7.14611	2.75085	12.9964	4.67836	2.30448	0.410158	2.58716	7.73978	1.20444	-0.410158	2.58716	4.58562	2.34247	0.134971	0.917132	7.76867	1.22803	-0.134971	0.917132	Fine Silt	Poorly Sorted	Coarse Skewed	Mesokurtic	3.02			8.3766			1.6602	4.31319	15.0134	9.04315	13.3532	3.38731	5.84569	6.0576	7.85703	9.23443	1.52444	3.17683	1.25459	1.76014	0
46-47cm	46.5	Unimodal, Poorly Sorted	Mud	Very Fine Silt	6.7722	6.32439	2.07351	7.95977	4.77432	2.26674	0.275021	2.36257	7.71049	1.18062	-0.275021	2.36257	4.71746	2.32946	0.102609	0.898129	7.72778	1.21999	-0.102609	0.898129	Fine Silt	Poorly Sorted	Coarse Skewed	Platykurtic	3.59			8.1272			1.68118	4.49952	15.0616	8.95895	13.3804	3.40677	6.0643	6.05298	7.79601	9.21631	1.52261	3.16333	1.25763	1.76841	0
47-48cm	47.5	Unimodal, Poorly Sorted	Mud	Fine Silt	7.96936	8.12632	2.31109	9.48566	5.34398	2.39347	0.298857	2.38943	7.54787	1.25911	-0.298857	2.38943	5.26993	2.46281	0.107878	0.900076	7.568	1.3003	-0.107878	0.900076	Fine Silt	Poorly Sorted	Coarse Skewed	Mesokurtic	3.59			8.1272			1.76075	4.99467	18.2259	10.3512	16.4652	3.68109	7.24639	5.77786	7.64539	9.1496	1.58356	3.37173	1.28268	1.88013	0
48-49cm	48.5	Unimodal, Poorly Sorted	Mud	Fine Silt	8.30615	7.96905	2.06943	8.14593	5.66174	2.38689	0.17304	2.28455	7.46454	1.25513	-0.17304	2.28455	5.60538	2.46408	0.0537596	0.878365	7.47897	1.30105	-0.0537596	0.878365	Fine Silt	Poorly Sorted	Symmetrical	Platykurtic	5.085			7.62483			1.81	5.47562	18.6807	10.3208	16.8707	3.76403	7.8999	5.74231	7.51276	9.1098	1.58643	3.36749	1.29247	1.91228	0
49-50cm	49.5	Unimodal, Poorly Sorted	Mud	Fine Silt	6.4712	5.67481	2.01774	7.72558	4.73848	2.16633	0.251375	2.41276	7.72136	1.11525	-0.251375	2.41276	4.68046	2.21961	0.0845221	0.915646	7.73914	1.15031	-0.0845221	0.915646	Fine Silt	Poorly Sorted	Symmetrical	Mesokurtic	3.59			8.1272			1.75393	4.51948	13.8907	7.91976	12.1368	3.13145	5.57377	6.16973	7.78963	9.15519	1.48389	2.98546	1.23756	1.64683	0
50-51cm	50.5	Unimodal, Poorly Sorted	Mud	Very Fine Silt	5.7969	5.20021	2.26885	9.56257	4.25412	2.14384	0.324076	2.49018	7.87692	1.1002	-0.324076	2.49018	4.19201	2.18591	0.106889	0.912153	7.89814	1.12823	-0.106889	0.912153	Fine Silt	Poorly Sorted	Coarse Skewed	Mesokurtic	3.02			8.3766			1.62326	4.00822	12.2695	7.55853	10.6462	3.07789	4.90703	6.34878	7.96282	9.26689	1.45963	2.91811	1.22831	1.62194	0
51-52cm	51.5	Unimodal, Poorly Sorted	Mud	Very Fine Silt	5.69542	5.03815	2.23035	9.38862	4.20237	2.13177	0.313971	2.47254	7.89458	1.09205	-0.313971	2.47254	4.14166	2.17355	0.103608	0.907401	7.91558	1.12005	-0.103608	0.907401	Fine Silt	Poorly Sorted	Coarse Skewed	Mesokurtic	3.02			8.3766			1.61065	3.96479	12.0272	7.46729	10.4165	3.06403	4.833	6.37756	7.97854	9.27814	1.45481	2.90058	1.22679	1.61543	0
52-53cm	52.5	Unimodal, Poorly Sorted	Mud	Fine Silt	6.61459	5.87632	2.08402	8.38895	4.79634	2.20037	0.216541	2.38529	7.70385	1.13775	-0.216541	2.38529	4.73606	2.25288	0.0639247	0.898632	7.7221	1.17177	-0.0639247	0.898632	Fine Silt	Poorly Sorted	Symmetrical	Platykurtic	4.275			7.87543			1.72294	4.62114	14.1763	8.22799	12.4534	3.24955	5.85801	6.14037	7.75753	9.18091	1.49517	3.04054	1.24696	1.70024	0
53-54cm	53.5	Unimodal, Poorly Sorted	Mud	Very Fine Silt	5.67998	4.97465	2.24299	9.54546	4.21579	2.11663	0.306462	2.48715	7.88998	1.08177	-0.306462	2.48715	4.15531	2.1545	0.0975483	0.908979	7.91083	1.10735	-0.0975483	0.908979	Fine Silt	Poorly Sorted	Symmetrical	Mesokurtic	3.02			8.3766			1.62928	3.99302	11.8941	7.30022	10.2648	3.02332	4.78694	6.39361	7.96831	9.26155	1.44856	2.86794	1.22395	1.59614	0
54-55cm	54.5	Unimodal, Poorly Sorted	Mud	Fine Silt	6.82464	6.05059	1.95356	7.35102	4.92437	2.2173	0.210526	2.34647	7.66585	1.1488	-0.210526	2.34647	4.87307	2.28011	0.0714967	0.900072	7.68095	1.1891	-0.0714967	0.900072	Fine Silt	Poorly Sorted	Symmetrical	Mesokurtic	4.275			7.87543			1.7524	4.72892	14.8401	8.46849	13.0877	3.29702	6.10013	6.07435	7.72427	9.15646	1.5074	3.0821	1.2518	1.72116	0
55-56cm	55.5	Unimodal, Poorly Sorted	Mud	Very Fine Silt	5.94878	5.43511	2.30784	9.75526	4.33102	2.16189	0.338422	2.50434	7.85108	1.11229	-0.338422	2.50434	4.26833	2.20387	0.114088	0.9155	7.87211	1.14004	-0.114088	0.9155	Fine Silt	Poorly Sorted	Coarse Skewed	Mesokurtic	3.02			8.3766			1.64289	4.06601	12.6574	7.70437	11.0146	3.1048	5.02857	6.30387	7.94217	9.24955	1.46728	2.94568	1.23103	1.6345	0
56-57cm	56.5	Unimodal, Poorly Sorted	Mud	Fine Silt	6.86155	6.19503	1.9741	7.35985	4.91133	2.23336	0.239999	2.35227	7.66967	1.15922	-0.239999	2.35227	4.85862	2.29796	0.087931	0.902325	7.68524	1.20035	-0.087931	0.902325	Fine Silt	Poorly Sorted	Symmetrical	Mesokurtic	3.59			8.1272			1.74582	4.67084	15.0841	8.64014	13.3383	3.32621	6.12127	6.05083	7.7421	9.16188	1.51415	3.11106	1.25364	1.73388	0
57-58cm	57.5	Unimodal, Poorly Sorted	Mud	Fine Silt	6.86719	6.25236	2.03944	7.791	4.91289	2.22984	0.257446	2.38078	7.66921	1.15694	-0.257446	2.38078	4.85627	2.29213	0.0932316	0.908139	7.68593	1.19669	-0.0932316	0.908139	Fine Silt	Poorly Sorted	Symmetrical	Mesokurtic	3.59			8.1272			1.75634	4.65753	15.0783	8.58506	13.3219	3.29741	6.06578	6.05138	7.74622	9.15321	1.51258	3.10183	1.25152	1.72133	0
58-59cm	58.5	Unimodal, Poorly Sorted	Mud	Very Fine Silt	6.60772	6.01487	2.01839	7.63413	4.72252	2.23256	0.261719	2.36096	7.72623	1.1587	-0.261719	2.36096	4.66723	2.29224	0.0963802	0.898557	7.74322	1.19676	-0.0963802	0.898557	Fine Silt	Poorly Sorted	Symmetrical	Platykurtic	3.59			8.1272			1.69016	4.4692	14.5532	8.61058	12.8631	3.32873	5.88267	6.10251	7.80577	9.20863	1.50899	3.10611	1.25167	1.73497	0
59-60cm	59.5	Unimodal, Poorly Sorted	Mud	Fine Silt	7.20211	6.44835	1.84178	6.63336	5.1148	2.27028	0.186497	2.27333	7.61111	1.18287	-0.186497	2.27333	5.07271	2.34324	0.070662	0.885072	7.62303	1.2285	-0.070662	0.885072	Fine Silt	Poorly Sorted	Symmetrical	Platykurtic	4.275			7.87543			1.75909	4.90923	16.0017	9.09659	14.2426	3.47091	6.65303	5.96563	7.67029	9.15096	1.53395	3.18533	1.26631	1.79531	0
60-61cm	60.5	Unimodal, Poorly Sorted	Mud	Fine Silt	6.90287	6.29525	2.04975	7.86674	4.93419	2.2327	0.253981	2.38374	7.66297	1.15879	-0.253981	2.38374	4.87713	2.29522	0.0903525	0.909478	7.67975	1.19863	-0.0903525	0.909478	Fine Silt	Poorly Sorted	Symmetrical	Mesokurtic	4.275			7.87543			1.75848	4.68555	15.1417	8.61064	13.3832	3.29967	6.09584	6.04533	7.73757	9.15145	1.5138	3.10612	1.25191	1.72232	0
61-62cm	61.5	Unimodal, Poorly Sorted	Mud	Very Fine Silt	6.39521	5.67954	2.09753	8.21514	4.67524	2.16427	0.278796	2.44798	7.74074	1.11388	-0.278796	2.44798	4.61456	2.21502	0.0935748	0.921699	7.75959	1.14732	-0.0935748	0.921699	Fine Silt	Poorly Sorted	Symmetrical	Mesokurtic	3.59			8.1272			1.74257	4.43749	13.6992	7.86145	11.9566	3.10579	5.44295	6.18977	7.81604	9.16456	1.4806	2.97479	1.23488	1.63496	0
62-63cm	62.5	Unimodal, Poorly Sorted	Mud	Very Fine Silt	5.8888	5.29518	2.32769	9.76165	4.34554	2.12175	0.349905	2.58028	7.84625	1.08526	-0.349905	2.58028	4.2746	2.15837	0.109836	0.940053	7.86999	1.10994	-0.109836	0.940053	Fine Silt	Poorly Sorted	Coarse Skewed	Mesokurtic	3.59			8.1272			1.68487	4.09603	12.3367	7.32208	10.6519	2.95927	4.80357	6.3409	7.93156	9.21315	1.45297	2.87225	1.22025	1.56524	0
63-64cm	63.5	Unimodal, Poorly Sorted	Mud	Very Fine Silt	5.81438	5.19088	2.29573	9.55397	4.30414	2.11284	0.356024	2.57389	7.86006	1.07918	-0.356024	2.57389	4.23501	2.14945	0.115683	0.940263	7.88342	1.10397	-0.115683	0.940263	Fine Silt	Poorly Sorted	Coarse Skewed	Mesokurtic	3.59			8.1272			1.68203	4.04568	12.21	7.25907	10.5279	2.9414	4.72936	6.3558	7.9494	9.21558	1.44995	2.85979	1.21846	1.5565	0
64-65cm	64.5	Unimodal, Poorly Sorted	Mud	Very Fine Silt	5.1262	4.71271	2.69474	12.5432	3.83024	2.0615	0.48239	2.81098	8.02835	1.0437	-0.48239	2.81098	3.74696	2.08221	0.141976	0.964487	8.06007	1.05812	-0.141976	0.964487	Very Fine Silt	Poorly Sorted	Coarse Skewed	Mesokurtic	3.02			8.3766			1.57298	3.55221	10.4317	6.63185	8.85877	2.76602	3.92064	6.58288	8.13707	9.31229	1.41462	2.72941	1.19977	1.46781	0
65-66cm	65.5	Unimodal, Poorly Sorted	Mud	Very Fine Silt	4.99049	4.66831	3.03297	16.0302	3.73835	2.04808	0.505894	2.90962	8.06338	1.03427	-0.505894	2.90962	3.65083	2.05987	0.137092	0.960341	8.09756	1.04255	-0.137092	0.960341	Very Fine Silt	Poorly Sorted	Coarse Skewed	Mesokurtic	3.02			8.3766			1.54773	3.47083	10.0026	6.46275	8.45486	2.73538	3.78148	6.64348	8.1705	9.33563	1.40523	2.69215	1.19644	1.45174	0
66-67cm	66.5	Unimodal, Poorly Sorted	Mud	Very Fine Silt	6.56708	6.25841	2.24484	8.92746	4.65514	2.22919	0.360315	2.49156	7.74696	1.15652	-0.360315	2.49156	4.5827	2.28077	0.131472	0.93077	7.76959	1.18952	-0.131472	0.93077	Fine Silt	Poorly Sorted	Coarse Skewed	Mesokurtic	3.59			8.1272			1.70671	4.31887	14.5327	8.51505	12.826	3.21411	5.56182	6.10455	7.85513	9.19456	1.50618	3.09001	1.24227	1.68442	0
67-68cm	67.5	Unimodal, Poorly Sorted	Mud	Very Fine Silt	4.96511	4.70732	3.0578	16.012	3.70784	2.05011	0.537368	2.96009	8.0752	1.0357	-0.537368	2.96009	3.61674	2.0605	0.147377	0.972588	8.11109	1.043	-0.147377	0.972588	Very Fine Silt	Poorly Sorted	Coarse Skewed	Mesokurtic	3.02			8.3766			1.54202	3.4259	9.95654	6.45681	8.41452	2.71334	3.70768	6.65014	8.1893	9.34096	1.40463	2.69082	1.19429	1.44007	0
68-69cm	68.5	Unimodal, Poorly Sorted	Mud	Very Fine Silt	5.59674	5.33928	2.52735	10.8074	4.06677	2.1368	0.472784	2.71441	7.9419	1.09545	-0.472784	2.71441	3.9799	2.16743	0.154372	0.965422	7.97305	1.11598	-0.154372	0.965422	Fine Silt	Poorly Sorted	Coarse Skewed	Mesokurtic	3.02			8.3766			1.60389	3.73879	11.8438	7.38443	10.2399	2.91701	4.38608	6.39972	8.06321	9.28421	1.45072	2.88449	1.2137	1.54449	0
69-70cm	69.5	Unimodal, Poorly Sorted	Mud	Very Fine Silt	6.05476	6.09545	2.67331	11.9349	4.28289	2.20183	0.479489	2.72796	7.8672	1.1387	-0.479489	2.72796	4.18597	2.23113	0.154633	0.962528	7.90022	1.15778	-0.154633	0.962528	Fine Silt	Poorly Sorted	Coarse Skewed	Mesokurtic	3.02			8.3766			1.63208	3.92489	12.9565	7.93865	11.3244	3.04626	4.8161	6.27018	7.99313	9.25907	1.47668	2.98889	1.22559	1.60704	0
70-71cm	70.5	Unimodal, Poorly Sorted	Mud	Very Fine Silt	6.26581	6.04561	2.40071	10.0279	4.45637	2.21025	0.395259	2.56834	7.80991	1.14421	-0.395259	2.56834	4.38016	2.25185	0.135811	0.937964	7.8348	1.17111	-0.135811	0.937964	Fine Silt	Poorly Sorted	Coarse Skewed	Mesokurtic	3.02			8.3766			1.66258	4.12978	13.6112	8.18676	11.9486	3.13997	5.1915	6.19907	7.91972	9.23236	1.48931	3.03329	1.2346	1.65075	0
71-72cm	71.5	Unimodal, Poorly Sorted	Mud	Very Fine Silt	8.0985	10.2326	3.39981	17.976	5.07192	2.46528	0.56733	2.87924	7.62325	1.30175	-0.56733	2.87924	4.90796	2.49006	0.172309	0.978363	7.67066	1.31618	-0.172309	0.978363	Fine Silt	Poorly Sorted	Coarse Skewed	Mesokurtic	3.59			8.1272			1.70687	4.54133	18.016	10.555	16.3092	3.50496	6.39445	5.79458	7.78267	9.19443	1.58673	3.39986	1.26592	1.8094	0
72-73cm	72.5	Unimodal, Poorly Sorted	Mud	Very Fine Silt	6.61376	6.29746	2.12773	8.1557	4.64428	2.26256	0.338045	2.40165	7.75033	1.17796	-0.338045	2.40165	4.58334	2.32075	0.133499	0.90581	7.76938	1.21459	-0.133499	0.90581	Fine Silt	Poorly Sorted	Coarse Skewed	Mesokurtic	3.02			8.3766			1.67017	4.30005	14.8672	8.90162	13.1971	3.36621	5.81047	6.07172	7.86143	9.22579	1.51947	3.15407	1.2531	1.75112	0
73-74cm	73.5	Unimodal, Poorly Sorted	Mud	Very Fine Silt	6.30571	6.00195	2.24923	8.97302	4.47503	2.22477	0.369791	2.47853	7.80389	1.15366	-0.369791	2.47853	4.40822	2.27221	0.138092	0.918523	7.82559	1.1841	-0.138092	0.918523	Fine Silt	Poorly Sorted	Coarse Skewed	Mesokurtic	3.02			8.3766			1.65388	4.13799	13.8905	8.39872	12.2366	3.23121	5.3738	6.16976	7.91685	9.23993	1.49762	3.07017	1.24153	1.69208	0
74-75cm	74.5	Unimodal, Poorly Sorted	Mud	Very Fine Silt	7.53394	8.89427	3.46842	20.1959	4.91156	2.39332	0.495139	2.75723	7.6696	1.25901	-0.495139	2.75723	4.78861	2.42306	0.15441	0.937175	7.70618	1.27683	-0.15441	0.937175	Fine Silt	Poorly Sorted	Coarse Skewed	Mesokurtic	3.02			8.3766			1.68936	4.45666	16.6861	9.87718	14.9968	3.49113	6.2451	5.90521	7.80982	9.20931	1.55952	3.3041	1.26385	1.80369	0
75-76cm	75.5	Unimodal, Poorly Sorted	Mud	Very Fine Silt	8.77189	11.0939	3.17262	15.619	5.37243	2.53612	0.531077	2.75344	7.54021	1.34262	-0.531077	2.75344	5.21089	2.57534	0.170889	0.959968	7.58425	1.36476	-0.170889	0.959968	Fine Silt	Poorly Sorted	Coarse Skewed	Mesokurtic	3.02			8.3766			1.73762	4.79988	20.1373	11.589	18.3996	3.726	7.1539	5.63399	7.70279	9.16867	1.62739	3.53468	1.28424	1.89763	0
76-77cm	76.5	Unimodal, Poorly Sorted	Mud	Very Fine Silt	9.1647	11.6896	3.10288	14.8407	5.5394	2.57129	0.52584	2.72819	7.49606	1.36249	-0.52584	2.72819	5.37153	2.61757	0.171961	0.962279	7.54045	1.38823	-0.171961	0.962279	Fine Silt	Poorly Sorted	Coarse Skewed	Mesokurtic	3.59			8.1272			1.76041	4.94117	21.2666	12.0805	19.5062	3.80381	7.50151	5.55526	7.66093	9.14987	1.64706	3.59461	1.29122	1.92745	0
77-78cm	77.5	Unimodal, Poorly Sorted	Mud	Very Fine Silt	9.35988	12.0215	3.0302	14.1484	5.58256	2.60549	0.530004	2.69157	7.48486	1.38156	-0.530004	2.69157	5.41763	2.65688	0.182307	0.956908	7.52812	1.40973	-0.182307	0.956908	Fine Silt	Poorly Sorted	Coarse Skewed	Mesokurtic	3.02			8.3766			1.75425	4.93723	22.088	12.5912	20.3338	3.89806	7.71107	5.50059	7.66208	9.15493	1.66435	3.65434	1.29778	1.96275	0
78-79cm	78.5	Unimodal, Poorly Sorted	Mud	Very Fine Silt	9.03911	11.634	3.11489	14.9076	5.43231	2.57981	0.542519	2.73824	7.52422	1.36726	-0.542519	2.73824	5.26674	2.62495	0.181124	0.962805	7.56887	1.39229	-0.181124	0.962805	Fine Silt	Poorly Sorted	Coarse Skewed	Mesokurtic	3.02			8.3766			1.72977	4.81506	21.0946	12.1951	19.3649	3.81468	7.36133	5.56698	7.69823	9.17521	1.64815	3.60823	1.29058	1.93156	0
79-80cm	79.5	Unimodal, Poorly Sorted	Mud	Very Fine Silt	9.24711	11.9893	3.0884	14.5656	5.50966	2.60185	0.539046	2.73229	7.50382	1.37954	-0.539046	2.73229	5.33539	2.64975	0.178012	0.966948	7.55019	1.40586	-0.178012	0.966948	Fine Silt	Poorly Sorted	Coarse Skewed	Mesokurtic	3.02			8.3766			1.73307	4.89205	21.6516	12.4932	19.9185	3.85304	7.51685	5.52939	7.67535	9.17246	1.65886	3.64307	1.29386	1.946	0
80-81cm	80.5	Unimodal, Poorly Sorted	Mud	Very Fine Silt	9.25977	11.8329	3.08937	14.6938	5.57847	2.58082	0.522317	2.7198	7.48591	1.36783	-0.522317	2.7198	5.40938	2.62857	0.17107	0.961959	7.53032	1.39428	-0.17107	0.961959	Fine Silt	Poorly Sorted	Coarse Skewed	Mesokurtic	3.59			8.1272			1.76323	4.97697	21.5338	12.2127	19.7705	3.82664	7.59268	5.53726	7.65052	9.14756	1.652	3.61031	1.29316	1.93608	0
81-82cm	81.5	Unimodal, Poorly Sorted	Mud	Very Fine Silt	8.9351	11.267	3.07349	14.7277	5.43004	2.56208	0.520832	2.69684	7.52482	1.35732	-0.520832	2.69684	5.27681	2.60866	0.176916	0.949627	7.56612	1.38331	-0.176916	0.949627	Fine Silt	Poorly Sorted	Coarse Skewed	Mesokurtic	3.02			8.3766			1.73591	4.82563	20.8186	11.9929	19.0827	3.8254	7.40914	5.58598	7.69507	9.17009	1.64162	3.58411	1.29154	1.93561	0
82-83cm	82.5	Unimodal, Poorly Sorted	Mud	Very Fine Silt	8.83929	11.4656	3.16099	15.2804	5.31597	2.56695	0.572813	2.78145	7.55545	1.36006	-0.572813	2.78145	5.14972	2.60649	0.194354	0.969162	7.60129	1.38211	-0.194354	0.969162	Fine Silt	Poorly Sorted	Coarse Skewed	Mesokurtic	3.02			8.3766			1.71922	4.67179	20.6116	11.9889	18.8923	3.75353	7.09021	5.6004	7.74181	9.18403	1.63989	3.58363	1.28511	1.90825	0
83-84cm	83.5	Unimodal, Poorly Sorted	Mud	Very Fine Silt	8.65058	10.997	3.14774	15.3924	5.25901	2.55445	0.535501	2.73021	7.57099	1.35301	-0.535501	2.73021	5.10181	2.59501	0.178977	0.952978	7.61478	1.37574	-0.178977	0.952978	Fine Silt	Poorly Sorted	Coarse Skewed	Mesokurtic	3.02			8.3766			1.69301	4.66992	20.0146	11.8219	18.3215	3.78985	7.10394	5.64281	7.74239	9.20619	1.63149	3.56339	1.28709	1.92214	0
84-85cm	84.5	Unimodal, Poorly Sorted	Mud	Very Fine Silt	9.4507	12.1071	2.99389	13.851	5.61622	2.62215	0.51096	2.66025	7.47619	1.39075	-0.51096	2.66025	5.45077	2.67685	0.174704	0.952554	7.51932	1.42054	-0.174704	0.952554	Fine Silt	Poorly Sorted	Coarse Skewed	Mesokurtic	3.02			8.3766			1.74107	4.98961	22.4039	12.8679	20.6628	3.95667	7.85974	5.48011	7.64686	9.16581	1.67256	3.6857	1.30198	1.98429	0
85-86cm	85.5	Unimodal, Poorly Sorted	Mud	Very Fine Silt	9.9624	12.7983	2.85137	12.5718	5.81643	2.67483	0.499435	2.6011	7.42565	1.41945	-0.499435	2.6011	5.6619	2.74367	0.1801	0.951563	7.4645	1.45611	-0.1801	0.951563	Fine Silt	Poorly Sorted	Coarse Skewed	Mesokurtic	3.02			8.3766			1.75936	5.14026	24.3837	13.8594	22.6243	4.07932	8.33258	5.35794	7.60394	9.15073	1.70788	3.79279	1.31199	2.02833	0
86-87cm	86.5	Unimodal, Poorly Sorted	Mud	Very Fine Silt	9.9483	13.4104	3.07452	14.3133	5.70306	2.68855	0.561113	2.72558	7.45405	1.42683	-0.561113	2.72558	5.51561	2.74329	0.192592	0.975597	7.50226	1.45591	-0.192592	0.975597	Fine Silt	Poorly Sorted	Coarse Skewed	Mesokurtic	3.02			8.3766			1.73888	4.99638	24.0878	13.8525	22.3489	4.00032	7.97799	5.37555	7.6449	9.16763	1.70543	3.79207	1.30514	2.00012	0
87-88cm	87.5	Unimodal, Poorly Sorted	Mud	Very Fine Silt	9.47866	12.4134	3.04463	14.0355	5.5886	2.62373	0.550558	2.739	7.4833	1.39162	-0.550558	2.739	5.40686	2.67371	0.184139	0.976303	7.53099	1.41884	-0.184139	0.976303	Fine Silt	Poorly Sorted	Coarse Skewed	Mesokurtic	3.59			8.1272			1.74646	4.93794	22.4423	12.8501	20.6958	3.86506	7.62525	5.47763	7.66188	9.16135	1.6725	3.68371	1.29539	1.95049	0
88-89cm	88.5	Unimodal, Poorly Sorted	Mud	Very Fine Silt	9.07907	11.7695	3.15694	15.2335	5.43573	2.58958	0.535983	2.74415	7.52331	1.37272	-0.535983	2.74415	5.26348	2.63341	0.173682	0.961635	7.56977	1.39693	-0.173682	0.961635	Fine Silt	Poorly Sorted	Coarse Skewed	Mesokurtic	3.02			8.3766			1.71654	4.84072	21.027	12.2496	19.3104	3.8421	7.41012	5.57162	7.69056	9.18628	1.64876	3.61467	1.29239	1.94189	0
89-90cm	89.5	Unimodal, Poorly Sorted	Mud	Very Fine Silt	6.35327	6.20198	2.36462	9.71265	4.4721	2.23855	0.395799	2.52802	7.80483	1.16257	-0.395799	2.52802	4.39608	2.28378	0.142318	0.927943	7.82957	1.19142	-0.142318	0.927943	Fine Silt	Poorly Sorted	Coarse Skewed	Mesokurtic	3.02			8.3766			1.64751	4.12313	13.9884	8.49064	12.3409	3.23144	5.35406	6.15963	7.92204	9.2455	1.50098	3.08587	1.24136	1.69218	0
90-91cm	90.5	Unimodal, Poorly Sorted	Mud	Very Fine Silt	6.25182	6.04515	2.3641	9.79016	4.42422	2.22644	0.387371	2.52543	7.82036	1.15474	-0.387371	2.52543	4.35002	2.27143	0.136877	0.925444	7.84476	1.1836	-0.136877	0.925444	Fine Silt	Poorly Sorted	Coarse Skewed	Mesokurtic	3.02			8.3766			1.63684	4.09095	13.6697	8.35128	12.0329	3.21258	5.27569	6.19287	7.93335	9.25487	1.49444	3.062	1.23956	1.68373	0
91-92cm	91.5	Unimodal, Poorly Sorted	Mud	Very Fine Silt	6.58579	6.31798	2.23758	8.9172	4.63587	2.25113	0.349077	2.45542	7.75294	1.17065	-0.349077	2.45542	4.5633	2.30315	0.128273	0.915924	7.77571	1.20361	-0.128273	0.915924	Fine Silt	Poorly Sorted	Coarse Skewed	Mesokurtic	3.02			8.3766			1.67685	4.30529	14.6198	8.71864	12.943	3.3055	5.69303	6.09593	7.85967	9.22003	1.51249	3.1241	1.24866	1.72487	0
92-93cm	92.5	Unimodal, Poorly Sorted	Mud	Very Fine Silt	7.85594	9.20364	3.03615	14.7275	5.06058	2.43006	0.482634	2.70386	7.62648	1.28099	-0.482634	2.70386	4.92366	2.46517	0.152241	0.943757	7.66605	1.30169	-0.152241	0.943757	Fine Silt	Poorly Sorted	Coarse Skewed	Mesokurtic	3.02			8.3766			1.70362	4.59155	17.5665	10.3113	15.8629	3.55992	6.53101	5.83103	7.7668	9.19718	1.57728	3.36615	1.27007	1.83184	0
93-94cm	93.5	Unimodal, Poorly Sorted	Mud	Very Fine Silt	7.50527	8.58585	3.34455	19.4019	4.94565	2.38104	0.453156	2.68688	7.65963	1.25159	-0.453156	2.68688	4.83314	2.41749	0.142475	0.928934	7.69282	1.27351	-0.142475	0.928934	Fine Silt	Poorly Sorted	Coarse Skewed	Mesokurtic	3.02			8.3766			1.69517	4.52296	16.6553	9.82516	14.9601	3.5024	6.33015	5.90788	7.78852	9.20436	1.55798	3.29648	1.26521	1.80834	0
94-95cm	94.5	Unimodal, Poorly Sorted	Mud	Fine Silt	9.91536	10.902	3.0266	16.555	6.45073	2.47427	0.264849	2.47075	7.27632	1.307	-0.264849	2.47075	6.36293	2.53135	0.0784299	0.891847	7.29609	1.3399	-0.0784299	0.891847	Fine Silt	Poorly Sorted	Symmetrical	Platykurtic	5.085			7.62483			2.01348	6.11181	22.3128	11.0817	20.2993	3.85483	9.14891	5.48598	7.35419	8.95609	1.63254	3.47011	1.3071	1.94667	0
95-96cm	95.5	Unimodal, Poorly Sorted	Mud	Very Fine Silt	9.12286	11.5421	3.06463	14.5381	5.53305	2.56705	0.515526	2.71522	7.49771	1.36011	-0.515526	2.71522	5.36905	2.61583	0.168291	0.96385	7.54112	1.38727	-0.168291	0.96385	Fine Silt	Poorly Sorted	Coarse Skewed	Mesokurtic	3.59			8.1272			1.7561	4.94973	21.2186	12.0828	19.4625	3.79197	7.47817	5.55853	7.65844	9.15341	1.64673	3.59488	1.29041	1.92295	0
96-97cm	96.5	Unimodal, Poorly Sorted	Mud	Very Fine Silt	8.45422	10.3711	3.25443	16.7321	5.33172	2.47019	0.505436	2.77998	7.55118	1.30462	-0.505436	2.77998	5.17442	2.5053	0.15178	0.964256	7.59439	1.32498	-0.15178	0.964256	Fine Silt	Poorly Sorted	Coarse Skewed	Mesokurtic	3.59			8.1272			1.76106	4.83313	18.8391	10.6976	17.0781	3.57491	6.87939	5.73012	7.69283	9.14934	1.59671	3.41921	1.2739	1.83791	0
97-98cm	97.5	Unimodal, Poorly Sorted	Mud	Very Fine Silt	9.44865	13.1658	3.8856	23.6421	5.56688	2.59815	0.578353	2.91921	7.48891	1.37748	-0.578353	2.91921	5.37109	2.62422	0.168194	0.979185	7.54057	1.39189	-0.168194	0.979185	Fine Silt	Poorly Sorted	Coarse Skewed	Mesokurtic	3.59			8.1272			1.75558	4.96665	21.221	12.0877	19.4654	3.76252	7.43309	5.55837	7.65351	9.15384	1.64686	3.59547	1.28851	1.9117	0
98-99cm	98.5	Unimodal, Poorly Sorted	Mud	Very Fine Silt	8.81455	11.1029	3.12973	15.2215	5.39838	2.53963	0.521414	2.74509	7.53326	1.34462	-0.521414	2.74509	5.23918	2.58304	0.167374	0.966254	7.57644	1.36907	-0.167374	0.966254	Fine Silt	Poorly Sorted	Coarse Skewed	Mesokurtic	3.59			8.1272			1.73645	4.83558	20.3151	11.6992	18.5787	3.7155	7.17433	5.6213	7.6921	9.16964	1.63123	3.54834	1.28387	1.89356	0
99-100cm	99.5	Unimodal, Poorly Sorted	Mud	Very Fine Silt	8.73777	10.9831	3.14141	15.2809	5.37496	2.52628	0.527567	2.76208	7.53953	1.33701	-0.527567	2.76208	5.21436	2.56691	0.168115	0.968001	7.58329	1.36003	-0.168115	0.968001	Fine Silt	Poorly Sorted	Coarse Skewed	Mesokurtic	3.59			8.1272			1.74229	4.81412	20.0225	11.492	18.2802	3.67934	7.08254	5.64223	7.69851	9.1648	1.62432	3.52256	1.28119	1.87945	0
100-101cm	100.5	Unimodal, Poorly Sorted	Mud	Very Fine Silt	8.6017	10.8903	3.20413	15.9464	5.2798	2.52789	0.537479	2.77172	7.5653	1.33794	-0.537479	2.77172	5.12066	2.56615	0.173029	0.965241	7.60945	1.3596	-0.173029	0.965241	Fine Silt	Poorly Sorted	Coarse Skewed	Mesokurtic	3.59			8.1272			1.71608	4.7125	19.6979	11.4784	17.9818	3.68679	6.96357	5.66581	7.72929	9.18667	1.62142	3.52085	1.28055	1.88236	0
101-102cm	101.5	Unimodal, Poorly Sorted	Mud	Very Fine Silt	8.80377	11.0051	3.15043	15.5305	5.4137	2.53704	0.499684	2.71728	7.52917	1.34314	-0.499684	2.71728	5.25955	2.58048	0.15825	0.953086	7.57085	1.36764	-0.15825	0.953086	Fine Silt	Poorly Sorted	Coarse Skewed	Mesokurtic	3.59			8.1272			1.73278	4.8755	20.161	11.6351	18.4282	3.75665	7.28693	5.63229	7.68024	9.1727	1.62859	3.54041	1.28696	1.90944	0
102-103cm	102.5	Unimodal, Poorly Sorted	Mud	Very Fine Silt	6.24208	6.29742	2.40302	9.77762	4.32885	2.2642	0.45321	2.5617	7.8518	1.179	-0.45321	2.5617	4.24654	2.31465	0.169995	0.939266	7.8795	1.21079	-0.169995	0.939266	Fine Silt	Poorly Sorted	Coarse Skewed	Mesokurtic	3.02			8.3766			1.59041	3.9182	14.0368	8.8259	12.4464	3.25451	5.19638	6.15465	7.99559	9.29639	1.51047	3.14174	1.24118	1.70244	0
103-104cm	103.5	Unimodal, Poorly Sorted	Mud	Very Fine Silt	4.66085	4.08966	3.13452	18.6097	3.58483	1.99138	0.437442	2.84906	8.12388	0.993769	-0.437442	2.84906	3.51968	2.00834	0.112	0.939194	8.15034	1.00601	-0.112	0.939194	Very Fine Silt	Poorly Sorted	Coarse Skewed	Mesokurtic	3.02			8.3766			1.5132	3.37667	9.1256	6.03066	7.6124	2.67245	3.56075	6.77586	8.21018	9.36818	1.38258	2.59232	1.19017	1.41816	0
104-105cm	104.5	Unimodal, Poorly Sorted	Mud	Very Fine Silt	4.85686	4.52909	3.11043	17.0125	3.64945	2.04038	0.503269	2.91356	8.0981	1.02884	-0.503269	2.91356	3.5671	2.05092	0.133495	0.950922	8.13103	1.03627	-0.133495	0.950922	Very Fine Silt	Poorly Sorted	Coarse Skewed	Mesokurtic	2.54			8.62639			1.51405	3.39196	9.66804	6.38555	8.15399	2.73356	3.69225	6.69256	8.20366	9.36737	1.39967	2.67481	1.19541	1.45078	0
105-106cm	105.5	Unimodal, Poorly Sorted	Mud	Fine Silt	7.02927	6.35869	1.87365	6.80686	4.97045	2.27902	0.20161	2.2716	7.65241	1.18841	-0.20161	2.2716	4.92712	2.35124	0.0768954	0.880685	7.66504	1.23342	-0.0768954	0.880685	Fine Silt	Poorly Sorted	Symmetrical	Platykurtic	3.59			8.1272			1.70765	4.75417	15.6341	9.15528	13.9264	3.50453	6.51225	5.99916	7.71659	9.19377	1.53251	3.1946	1.26693	1.80922	0
106-107cm	106.5	Unimodal, Poorly Sorted	Mud	Very Fine Silt	6.25989	5.97029	2.22278	8.97391	4.40978	2.25183	0.344406	2.41384	7.82508	1.1711	-0.344406	2.41384	4.34654	2.30692	0.129725	0.89899	7.84592	1.20597	-0.129725	0.89899	Fine Silt	Poorly Sorted	Coarse Skewed	Platykurtic	3.02			8.3766			1.59238	4.08263	13.9071	8.73348	12.3147	3.35519	5.50309	6.16804	7.93628	9.2946	1.5069	3.12656	1.24966	1.74639	0
107-108cm	107.5	Unimodal, Poorly Sorted	Mud	Very Fine Silt	6.21959	5.76432	2.1229	8.31957	4.43155	2.22976	0.310643	2.38356	7.81797	1.15689	-0.310643	2.38356	4.37358	2.28557	0.11486	0.894738	7.83697	1.19255	-0.11486	0.894738	Fine Silt	Poorly Sorted	Coarse Skewed	Platykurtic	3.02			8.3766			1.60746	4.14386	13.6807	8.51074	12.0732	3.3243	5.49588	6.19171	7.91481	9.281	1.49894	3.08928	1.24789	1.73305	0
108-109cm	108.5	Unimodal, Poorly Sorted	Mud	Very Fine Silt	6.02266	5.54289	2.20555	8.88486	4.34359	2.18917	0.338769	2.45219	7.8469	1.13038	-0.338769	2.45219	4.28395	2.23852	0.122865	0.908945	7.86684	1.16254	-0.122865	0.908945	Fine Silt	Poorly Sorted	Coarse Skewed	Mesokurtic	3.02			8.3766			1.6238	4.05247	13.0287	8.02362	11.4049	3.18753	5.17219	6.26216	7.94698	9.26641	1.47975	3.00425	1.23716	1.67244	0
109-110cm	109.5	Unimodal, Poorly Sorted	Mud	Fine Silt	7.03234	6.20255	1.79846	6.44286	5.02815	2.25387	0.178088	2.25828	7.63576	1.1724	-0.178088	2.25828	4.99206	2.32751	0.0696953	0.880897	7.64615	1.21878	-0.0696953	0.880897	Fine Silt	Poorly Sorted	Symmetrical	Platykurtic	4.275			7.87543			1.74348	4.83155	15.5568	8.92288	13.8134	3.44946	6.51308	6.00631	7.6933	9.16382	1.5257	3.15751	1.26392	1.78637	0
110-111cm	110.5	Unimodal, Poorly Sorted	Mud	Very Fine Silt	6.85373	6.05556	1.82462	6.57614	4.91185	2.24216	0.199862	2.26952	7.66952	1.16489	-0.199862	2.26952	4.87396	2.313	0.0801478	0.880689	7.68069	1.20976	-0.0801478	0.880689	Fine Silt	Poorly Sorted	Symmetrical	Platykurtic	3.59			8.1272			1.72552	4.69137	15.1742	8.79399	13.4487	3.42105	6.30975	6.04223	7.73578	9.17875	1.5191	3.13652	1.26059	1.77444	0
111-112cm	111.5	Unimodal, Poorly Sorted	Mud	Fine Silt	7.3419	6.52263	1.77007	6.2975	5.197	2.28991	0.150221	2.22852	7.58811	1.19529	-0.150221	2.22852	5.15875	2.36586	0.0556742	0.871019	7.59876	1.24236	-0.0556742	0.871019	Fine Silt	Poorly Sorted	Symmetrical	Platykurtic	4.275			7.87543			1.75168	5.02974	16.3756	9.34851	14.6239	3.57047	6.95782	5.93231	7.6353	9.15704	1.54359	3.22474	1.27433	1.83611	0
112-113cm	112.5	Unimodal, Poorly Sorted	Mud	Coarse Silt	15.735	11.8528	1.17202	4.37461	11.216	2.46651	-0.606564	2.72612	6.47829	1.30247	0.606564	2.72612	11.3281	2.53135	-0.255233	1.04617	6.46395	1.33991	0.255233	1.04617	Medium Silt	Poorly Sorted	Fine Skewed	Mesokurtic	17.105			5.87482			2.73662	13.1278	32.0747	11.7206	29.3381	3.28359	15.1253	4.96242	6.25123	8.51339	1.71557	3.55097	1.31057	1.71527	0
113-114cm	113.5	Unimodal, Poorly Sorted	Mud	Fine Silt	9.43273	9.57611	2.22135	9.14283	6.18861	2.49472	0.167605	2.28639	7.33617	1.31888	-0.167605	2.28639	6.12008	2.57859	0.0467998	0.876261	7.35223	1.36658	-0.0467998	0.876261	Fine Silt	Poorly Sorted	Symmetrical	Platykurtic	6.045			7.3755			1.85989	6.00329	21.6093	11.6186	19.7494	4.03606	9.14649	5.5322	7.38003	9.07057	1.63959	3.53836	1.31641	2.01295	0
114-115cm	114.5	Unimodal, Poorly Sorted	Mud	Fine Silt	9.24405	9.29401	2.23582	9.27484	6.12582	2.46531	0.1669	2.30836	7.35088	1.30177	-0.1669	2.30836	6.0553	2.54521	0.0438532	0.883641	7.36758	1.34778	-0.0438532	0.883641	Fine Silt	Poorly Sorted	Symmetrical	Platykurtic	6.045			7.3755			1.86838	5.95644	21.0293	11.2554	19.1609	3.93125	8.85553	5.57146	7.39133	9.064	1.62686	3.49254	1.3088	1.97499	0
115-116cm	115.5	Unimodal, Poorly Sorted	Mud	Fine Silt	8.92907	8.34128	1.99041	7.83893	6.12163	2.39366	0.0886951	2.26862	7.35187	1.25922	-0.0886951	2.26862	6.06546	2.46917	0.0108623	0.876269	7.36517	1.30403	-0.0108623	0.876269	Fine Silt	Poorly Sorted	Symmetrical	Platykurtic	7.19			7.12518			1.90645	6.07799	19.8912	10.4337	17.9848	3.78752	8.63723	5.65172	7.36219	9.0349	1.59861	3.38318	1.29959	1.92125	0
116-117cm	116.5	Unimodal, Poorly Sorted	Mud	Fine Silt	8.21526	7.11893	1.52993	5.16118	5.75193	2.35634	0.0341415	2.124	7.44174	1.23655	-0.0341415	2.124	5.73707	2.44707	0.00784318	0.842898	7.44547	1.29106	-0.00784318	0.842898	Fine Silt	Poorly Sorted	Symmetrical	Platykurtic	7.19			7.12518			1.81284	5.73444	18.4131	10.1571	16.6003	3.86146	8.31104	5.76312	7.44613	9.10753	1.58031	3.34441	1.30087	1.94915	0
117-118cm	117.5	Unimodal, Poorly Sorted	Mud	Fine Silt	8.90627	8.3283	1.83831	6.75895	6.04196	2.42623	0.100402	2.19442	7.37077	1.27871	-0.100402	2.19442	6.00377	2.51141	0.0296101	0.855543	7.37992	1.3285	-0.0296101	0.855543	Fine Silt	Poorly Sorted	Symmetrical	Platykurtic	6.045			7.3755			1.86036	5.92788	20.3156	10.9202	18.4552	3.96513	8.87777	5.62127	7.39827	9.0702	1.61355	3.44893	1.31071	1.98737	0
118-119cm	118.5	Unimodal, Poorly Sorted	Mud	Fine Silt	7.66214	6.74198	1.69505	5.91933	5.41182	2.30793	0.106235	2.20305	7.52967	1.2066	-0.106235	2.20305	5.37974	2.38767	0.035682	0.865945	7.53825	1.2556	-0.035682	0.865945	Fine Silt	Poorly Sorted	Symmetrical	Platykurtic	5.085			7.62483			1.78397	5.29985	17.1197	9.59641	15.3357	3.63442	7.38193	5.8682	7.55983	9.13069	1.55596	3.2625	1.28133	1.86172	0
119-120cm	119.5	Unimodal, Poorly Sorted	Mud	Fine Silt	10.1664	12.6466	3.08347	15.2184	6.12761	2.62712	0.392342	2.57371	7.35046	1.39348	-0.392342	2.57371	5.96952	2.68875	0.116596	0.926219	7.38817	1.42693	-0.116596	0.926219	Fine Silt	Poorly Sorted	Coarse Skewed	Mesokurtic	4.275			7.87543			1.82038	5.65386	23.4251	12.8682	21.6047	4.08988	8.92801	5.4158	7.46655	9.10154	1.68055	3.68574	1.31736	2.03206	0
120-121cm	120.5	Unimodal, Poorly Sorted	Mud	Very Fine Silt	14.4623	20.7883	2.66775	10.8754	7.0694	3.14376	0.509318	2.4081	7.1442	1.65249	-0.509318	2.4081	6.97751	3.28048	0.233584	0.908415	7.16307	1.71391	-0.233584	0.908415	Fine Silt	Poorly Sorted	Coarse Skewed	Mesokurtic	3.02			8.3766			1.80142	5.85717	40.5509	22.5105	38.7495	5.40362	12.5583	4.62412	7.41558	9.11665	1.97154	4.49253	1.40431	2.43393	0
121-122cm	121.5	Unimodal, Poorly Sorted	Mud	Very Fine Silt	18.3285	27.536	2.53174	9.74608	8.02277	3.4586	0.509965	2.30547	6.96168	1.79019	-0.509965	2.30547	8.0156	3.64952	0.263687	0.877885	6.96297	1.86771	-0.263687	0.877885	Medium Silt	Poorly Sorted	Coarse Skewed	Platykurtic	3.02			8.3766			1.85251	6.35779	54.9301	29.6518	53.0776	6.4827	16.314	4.18626	7.29726	9.07631	2.16812	4.89005	1.47342	2.69659	0
122-123cm	122.5	Unimodal, Poorly Sorted	Mud	Very Fine Silt	17.7557	27.745	2.70814	11.0249	7.62055	3.45607	0.573643	2.40187	7.03589	1.78913	-0.573643	2.40187	7.60371	3.63427	0.284875	0.903629	7.03908	1.86167	-0.284875	0.903629	Fine Silt	Poorly Sorted	Coarse Skewed	Mesokurtic	3.02			8.3766			1.80107	5.94648	53.1805	29.5271	51.3794	6.17924	14.7883	4.23296	7.39375	9.11693	2.15379	4.88397	1.45108	2.62743	0
123-124cm	123.5	Trimodal, Poorly Sorted	Mud	Fine Silt	20.307	41.7827	3.94497	20.3485	7.62264	3.58311	0.582129	3.27778	7.03549	1.84121	-0.582129	3.27778	7.21991	3.61665	0.139906	1.28138	7.1138	1.85465	-0.139906	1.28138	Fine Silt	Poorly Sorted	Coarse Skewed	Leptokurtic	6.045	0.9	115.05	7.3755	10.1235	3.12508	1.64094	6.73864	44.995	27.4203	43.354	4.42822	11.3478	4.47409	7.21333	9.25127	2.06774	4.77717	1.35237	2.14673	0
124-125cm	124.5	Polymodal, Very Poorly Sorted	Sandy Mud	Very Fine Sandy Fine Silt	29.9374	64.8664	4.70492	32.9701	9.19743	4.30541	0.466476	2.74873	6.76455	2.10615	-0.466476	2.74873	8.81272	4.46069	0.141035	1.09502	6.8262	2.15727	-0.141035	1.09502	Medium Silt	Very Poorly Sorted	Coarse Skewed	Mesokurtic	7.19	5.085	1.07	7.12518	7.62483	9.8733	1.37498	7.92636	83.5114	60.7363	82.1364	6.56797	18.3542	3.58188	6.97913	9.50637	2.65401	5.92449	1.49109	2.71545	0
125-126cm	125.5	Unimodal, Poorly Sorted	Sandy Mud	Very Fine Sandy Fine Silt	27.1525	48.9792	3.45816	17.0103	10.4026	3.71782	0.53592	2.59128	6.58691	1.89446	-0.53592	2.59128	10.0296	3.8651	0.20669	0.957462	6.6396	1.95051	-0.20669	0.957462	Medium Silt	Poorly Sorted	Coarse Skewed	Mesokurtic	6.045			7.3755			2.13489	8.61007	73.0879	34.235	70.953	6.48535	20.5901	3.77422	6.85976	8.87162	2.35058	5.0974	1.50318	2.69719	0
126-127cm	126.5	Unimodal, Poorly Sorted	Mud	Fine Silt	23.3193	36.6167	3.29331	16.6328	10.2363	3.5234	0.347738	2.33241	6.61016	1.81697	-0.347738	2.33241	9.98452	3.67558	0.141003	0.868202	6.64609	1.87797	-0.141003	0.868202	Medium Silt	Poorly Sorted	Coarse Skewed	Platykurtic	6.045			7.3755			2.09727	8.9768	60.979	29.0754	58.8818	6.86606	21.9629	4.03554	6.79958	8.89727	2.20473	4.86173	1.52625	2.77948	0
127-128cm	127.5	Trimodal, Very Poorly Sorted	Mud	Fine Silt	19.1257	31.7165	3.07832	13.9928	7.58514	3.79091	0.358416	2.44575	7.04261	1.92254	-0.358416	2.44575	7.53692	4.01858	0.158338	0.994446	7.05181	2.00669	-0.158338	0.994446	Fine Silt	Very Poorly Sorted	Coarse Skewed	Mesokurtic	5.085	1.07	68.65	7.62483	9.8733	3.8695	1.31924	6.50434	54.5174	41.3249	53.1982	6.37315	15.6299	4.19714	7.26438	9.56608	2.27919	5.36894	1.46443	2.67201	0
128-129cm	128.5	Bimodal, Poorly Sorted	Mud	Very Fine Silt	19.3816	29.3128	2.51477	9.72438	8.23286	3.56146	0.493601	2.25825	6.92439	1.83247	-0.493601	2.25825	8.24953	3.77018	0.263127	0.859989	6.92147	1.91463	-0.263127	0.859989	Medium Silt	Poorly Sorted	Coarse Skewed	Platykurtic	3.02	48.4		8.3766	4.3743		1.82868	6.47952	58.7285	32.1153	56.8998	6.96675	17.6774	4.0898	7.2699	9.09499	2.22382	5.00519	1.50023	2.80049	0
129-130cm	129.5	Unimodal, Poorly Sorted	Mud	Very Fine Silt	17.8108	27.5942	2.71913	11.0911	7.7599	3.43063	0.546112	2.39615	7.00975	1.77847	-0.546112	2.39615	7.70338	3.60363	0.26362	0.904408	7.02029	1.84945	-0.26362	0.904408	Fine Silt	Poorly Sorted	Coarse Skewed	Mesokurtic	3.02			8.3766			1.8198	6.17749	52.5671	28.8862	50.7473	6.14427	15.0044	4.2497	7.33876	9.102	2.1418	4.85231	1.45142	2.61924	0
130-131cm	130.5	Unimodal, Poorly Sorted	Mud	Very Fine Silt	18.1133	28.4343	2.72751	11.0781	7.77919	3.45338	0.565401	2.42442	7.00616	1.78801	-0.565401	2.42442	7.72988	3.62965	0.269389	0.917809	7.01534	1.85983	-0.269389	0.917809	Fine Silt	Poorly Sorted	Coarse Skewed	Mesokurtic	3.02			8.3766			1.82157	6.16692	54.163	29.7343	52.3415	6.06624	14.7901	4.20655	7.34123	9.10061	2.16344	4.89406	1.44692	2.6008	0
131-132cm	131.5	Unimodal, Poorly Sorted	Mud	Very Fine Silt	16.9852	26.6629	2.87808	12.2999	7.54506	3.35068	0.565286	2.4842	7.05025	1.74445	-0.565286	2.4842	7.43595	3.49978	0.251633	0.930703	7.07127	1.80726	-0.251633	0.930703	Fine Silt	Poorly Sorted	Coarse Skewed	Mesokurtic	3.02			8.3766			1.81428	6.11083	48.9474	26.979	47.1332	5.71974	13.7235	4.35262	7.35442	9.10639	2.09216	4.75377	1.42571	2.51595	0
132-133cm	132.5	Unimodal, Poorly Sorted	Mud	Very Fine Silt	13.3505	21.5633	3.4854	17.6559	6.48376	3.02915	0.663319	2.83181	7.26895	1.59891	-0.663319	2.83181	6.24107	3.08839	0.237713	0.996366	7.32399	1.62686	-0.237713	0.996366	Fine Silt	Poorly Sorted	Coarse Skewed	Mesokurtic	3.02			8.3766			1.77627	5.40543	34.0662	19.1786	32.29	4.56763	9.86616	4.87551	7.53137	9.13694	1.87405	4.26142	1.34747	2.19144	0
133-134cm	133.5	Unimodal, Poorly Sorted	Mud	Very Fine Silt	17.317	27.2683	2.83972	11.954	7.5896	3.38935	0.565424	2.46649	7.04176	1.76101	-0.565424	2.46649	7.48161	3.54364	0.255975	0.925709	7.06243	1.82523	-0.255975	0.925709	Fine Silt	Poorly Sorted	Coarse Skewed	Mesokurtic	3.02			8.3766			1.80501	6.10913	50.4042	27.9246	48.5991	5.85871	14.0499	4.31031	7.35482	9.11378	2.11441	4.80347	1.43353	2.55058	0
134-135cm	134.5	Unimodal, Poorly Sorted	Mud	Very Fine Silt	18.2013	28.084	2.67174	10.7136	7.88774	3.45773	0.532002	2.37244	6.98617	1.78983	-0.532002	2.37244	7.83839	3.63895	0.258039	0.90096	6.99523	1.86352	-0.258039	0.90096	Medium Silt	Poorly Sorted	Coarse Skewed	Mesokurtic	3.02			8.3766			1.82239	6.30308	54.1478	29.7126	52.3255	6.25185	15.4232	4.20695	7.30973	9.09995	2.16307	4.893	1.4585	2.64428	0
135-136cm	135.5	Unimodal, Poorly Sorted	Mud	Very Fine Silt	15.1368	24.138	3.20883	15.3221	6.9725	3.21626	0.604718	2.59889	7.16411	1.68538	-0.604718	2.59889	6.81776	3.32348	0.254849	0.940551	7.19649	1.7327	-0.254849	0.940551	Fine Silt	Poorly Sorted	Coarse Skewed	Mesokurtic	3.02			8.3766			1.7763	5.66194	41.2821	23.2405	39.5058	5.30146	12.0163	4.59834	7.46449	9.13691	1.987	4.53857	1.39596	2.40639	0
136-137cm	136.5	Unimodal, Poorly Sorted	Mud	Very Fine Silt	16.579	25.9263	2.91141	12.6711	7.39229	3.35024	0.554452	2.45634	7.07976	1.74426	-0.554452	2.45634	7.27687	3.49384	0.251724	0.91149	7.10247	1.80481	-0.251724	0.91149	Fine Silt	Poorly Sorted	Coarse Skewed	Mesokurtic	3.02			8.3766			1.77571	5.9701	47.1596	26.5581	45.3839	5.87741	13.8193	4.4063	7.38803	9.13739	2.07371	4.73108	1.43249	2.55518	0
137-138cm	137.5	Unimodal, Poorly Sorted	Mud	Very Fine Silt	9.98109	13.5586	2.88754	12.4767	5.60224	2.7332	0.596384	2.69578	7.47978	1.45059	-0.596384	2.69578	5.44273	2.79815	0.226837	0.979255	7.52145	1.48447	-0.226837	0.979255	Fine Silt	Poorly Sorted	Coarse Skewed	Mesokurtic	3.02			8.3766			1.70704	4.78484	25.306	14.8245	23.599	4.0631	7.90585	5.30438	7.70731	9.19429	1.73334	3.88991	1.3076	2.02258	0
138-139cm	138.5	Unimodal, Poorly Sorted	Mud	Very Fine Silt	10.331	13.8099	2.78819	11.7702	5.80063	2.75003	0.562621	2.62471	7.42957	1.45945	-0.562621	2.62471	5.65811	2.82699	0.220503	0.96782	7.46546	1.49926	-0.220503	0.96782	Fine Silt	Poorly Sorted	Coarse Skewed	Mesokurtic	3.02			8.3766			1.74019	4.97006	26.482	15.2179	24.7418	4.15235	8.35965	5.23884	7.65252	9.16654	1.74973	3.9277	1.31575	2.05393	0
139-140cm	139.5	Unimodal, Poorly Sorted	Mud	Very Fine Silt	8.95475	11.9531	3.18828	15.2048	5.29996	2.58877	0.611708	2.8566	7.5598	1.37227	-0.611708	2.8566	5.11411	2.62556	0.202972	0.996748	7.6113	1.39262	-0.202972	0.996748	Fine Silt	Poorly Sorted	Coarse Skewed	Mesokurtic	3.02			8.3766			1.71055	4.63324	20.9415	12.2425	19.2309	3.70106	6.93039	5.57749	7.75376	9.19132	1.64793	3.61383	1.28101	1.88794	0
140-141cm	140.5	Unimodal, Poorly Sorted	Mud	Very Fine Silt	9.0653	11.5857	3.0323	14.1157	5.45915	2.57585	0.541743	2.74057	7.51711	1.36505	-0.541743	2.74057	5.29394	2.62562	0.180721	0.977773	7.56144	1.39266	-0.180721	0.977773	Fine Silt	Poorly Sorted	Coarse Skewed	Mesokurtic	3.59			8.1272			1.73888	4.84596	21.3509	12.2786	19.6121	3.75739	7.29025	5.54956	7.689	9.16763	1.65196	3.61807	1.28703	1.90973	0
141-142cm	141.5	Unimodal, Poorly Sorted	Mud	Very Fine Silt	8.99259	12.5361	3.41043	17.0558	5.26227	2.58662	0.667542	3.02523	7.5701	1.37107	-0.667542	3.02523	5.03499	2.60705	0.201854	1.035	7.6338	1.38242	-0.201854	1.035	Fine Silt	Poorly Sorted	Coarse Skewed	Mesokurtic	3.59			8.1272			1.71264	4.60791	20.463	11.9483	18.7504	3.56746	6.60816	5.61084	7.76167	9.18956	1.63782	3.57873	1.27115	1.8349	0
142-143cm	142.5	Unimodal, Poorly Sorted	Mud	Very Fine Silt	8.87174	11.9101	3.26651	15.7182	5.30066	2.55336	0.634753	2.96133	7.55961	1.3524	-0.634753	2.96133	5.08993	2.58046	0.194904	1.02609	7.61814	1.36763	-0.194904	1.02609	Fine Silt	Poorly Sorted	Coarse Skewed	Mesokurtic	3.59			8.1272			1.73858	4.66887	20.2543	11.6499	18.5157	3.53833	6.63838	5.62563	7.74271	9.16788	1.62966	3.54225	1.26985	1.82307	0
143-144cm	143.5	Unimodal, Poorly Sorted	Mud	Very Fine Silt	8.64497	11.3551	3.31191	16.3911	5.25914	2.52057	0.605214	2.9352	7.57096	1.33375	-0.605214	2.9352	5.05927	2.54509	0.181304	1.00923	7.62686	1.34772	-0.181304	1.00923	Fine Silt	Poorly Sorted	Coarse Skewed	Mesokurtic	3.59			8.1272			1.73645	4.67504	19.4435	11.1973	17.7071	3.52394	6.5991	5.68457	7.7408	9.16964	1.61308	3.48508	1.26874	1.81719	0
144-145cm	144.5	Unimodal, Poorly Sorted	Mud	Fine Silt	10.5793	13.9137	2.94995	13.2465	6.14161	2.6707	0.529107	2.70973	7.34717	1.41722	-0.529107	2.70973	5.97262	2.73566	0.182895	0.996377	7.38742	1.45189	-0.182895	0.996377	Fine Silt	Poorly Sorted	Coarse Skewed	Mesokurtic	4.275			7.87543			1.86997	5.42593	25.9019	13.8515	24.0319	3.88321	8.39898	5.2708	7.52591	9.06277	1.71943	3.79197	1.3027	1.95725	0
145-146cm	145.5	Unimodal, Poorly Sorted	Mud	Fine Silt	10.8817	14.2296	2.87335	12.5863	6.29735	2.68595	0.514613	2.67745	7.31104	1.42543	-0.514613	2.67745	6.13187	2.75505	0.181156	0.993108	7.34946	1.46208	-0.181156	0.993108	Fine Silt	Poorly Sorted	Coarse Skewed	Mesokurtic	4.275			7.87543			1.90029	5.56799	26.9246	14.1687	25.0243	3.9333	8.71961	5.21493	7.48863	9.03956	1.7334	3.82463	1.30783	1.97574	0
146-147cm	146.5	Unimodal, Poorly Sorted	Mud	Very Fine Silt	8.95837	11.895	3.25905	15.841	5.35765	2.56682	0.592798	2.88206	7.54418	1.35998	-0.592798	2.88206	5.16105	2.59943	0.183612	0.999407	7.59812	1.3782	-0.183612	0.999407	Fine Silt	Poorly Sorted	Coarse Skewed	Mesokurtic	3.59			8.1272			1.72936	4.74811	20.4641	11.8333	18.7347	3.6551	6.94675	5.61076	7.71843	9.17554	1.63535	3.56478	1.27875	1.86991	0
147-148cm	147.5	Unimodal, Poorly Sorted	Mud	Very Fine Silt	9.39715	12.4906	3.10744	14.3934	5.53635	2.60949	0.585006	2.82219	7.49685	1.38377	-0.585006	2.82219	5.3411	2.65258	0.189638	0.999319	7.54865	1.4074	-0.189638	0.999319	Fine Silt	Poorly Sorted	Coarse Skewed	Mesokurtic	3.59			8.1272			1.75348	4.8807	22.0589	12.5801	20.3054	3.74799	7.32531	5.50249	7.6787	9.15556	1.66389	3.65307	1.28684	1.90612	0
148-149cm	148.5	Unimodal, Poorly Sorted	Mud	Fine Silt	10.7498	14.0277	2.88727	12.7517	6.22239	2.69056	0.502612	2.65398	7.32832	1.42791	-0.502612	2.65398	6.05404	2.76153	0.174476	0.980294	7.36789	1.46547	-0.174476	0.980294	Fine Silt	Poorly Sorted	Coarse Skewed	Mesokurtic	4.275			7.87543			1.86425	5.52434	26.3973	14.1597	24.5331	3.99843	8.74108	5.24347	7.49998	9.06719	1.72924	3.82372	1.31131	1.99943	0
149-150cm	149.5	Unimodal, Poorly Sorted	Mud	Fine Silt	11.1324	14.1935	2.64197	10.8079	6.39952	2.73119	0.467467	2.53705	7.28782	1.44953	-0.467467	2.53705	6.26883	2.82039	0.178758	0.959219	7.31759	1.4959	-0.178758	0.959219	Fine Silt	Poorly Sorted	Coarse Skewed	Mesokurtic	4.275			7.87543			1.87606	5.65444	28.3976	15.1368	26.5215	4.17858	9.36438	5.13809	7.4664	9.05808	1.76293	3.91999	1.32519	2.06301	0
150-151cm	150.5	Unimodal, Poorly Sorted	Mud	Very Fine Silt	9.28316	12.7575	3.23556	15.5091	5.3785	2.63008	0.630536	2.88948	7.53858	1.39511	-0.630536	2.88948	5.17425	2.66521	0.206717	1.00749	7.59443	1.41425	-0.206717	1.00749	Fine Silt	Poorly Sorted	Coarse Skewed	Mesokurtic	3.02			8.3766			1.7108	4.68261	21.7867	12.7348	20.0759	3.74715	7.07857	5.52041	7.73847	9.19111	1.66493	3.6707	1.28468	1.90579	0
151-152cm	151.5	Unimodal, Poorly Sorted	Mud	Very Fine Silt	9.80744	13.1562	3.04771	13.9623	5.67101	2.65994	0.579164	2.76794	7.46218	1.41139	-0.579164	2.76794	5.47823	2.71008	0.196632	0.992555	7.51207	1.43834	-0.196632	0.992555	Fine Silt	Poorly Sorted	Coarse Skewed	Mesokurtic	3.59			8.1272			1.75887	4.96214	23.7441	13.4996	21.9852	3.87201	7.70574	5.39629	7.65482	9.15114	1.69582	3.75485	1.29642	1.95308	0
152-153cm	152.5	Unimodal, Poorly Sorted	Mud	Very Fine Silt	13.6693	23.1273	3.59493	18.1253	6.50831	3.02001	0.744052	3.02749	7.2635	1.59455	-0.744052	3.02749	6.20889	3.05603	0.251058	1.04647	7.33145	1.61166	-0.251058	1.04647	Fine Silt	Poorly Sorted	Coarse Skewed	Mesokurtic	3.59			8.1272			1.82557	5.38411	33.8664	18.5511	32.0409	4.30766	9.34819	4.884	7.53708	9.09744	1.8627	4.21343	1.33127	2.1069	0
153-154cm	153.5	Unimodal, Poorly Sorted	Mud	Very Fine Silt	12.2407	19.658	3.90516	22.6242	6.29047	2.87301	0.682878	2.97696	7.31262	1.52256	-0.682878	2.97696	6.04109	2.9046	0.223235	1.01623	7.37098	1.53834	-0.223235	1.01623	Fine Silt	Poorly Sorted	Coarse Skewed	Mesokurtic	3.59			8.1272			1.82848	5.34064	29.7573	16.2743	27.9289	4.13707	8.87359	5.07061	7.54877	9.09514	1.7937	4.02453	1.31924	2.04861	0
154-155cm	154.5	Unimodal, Poorly Sorted	Mud	Fine Silt	12.4444	18.9954	3.73274	21.5137	6.52234	2.87504	0.601815	2.80112	7.26039	1.52358	-0.601815	2.80112	6.31877	2.93168	0.208913	0.979818	7.30614	1.55173	-0.208913	0.979818	Fine Silt	Poorly Sorted	Coarse Skewed	Mesokurtic	3.59			8.1272			1.85818	5.59168	30.7183	16.5314	28.8601	4.32749	9.65685	5.02476	7.4825	9.07189	1.80544	4.04713	1.33468	2.11353	0
155-156cm	155.5	Unimodal, Poorly Sorted	Mud	Fine Silt	11.345	14.8725	2.72048	11.3603	6.40671	2.76151	0.497672	2.57853	7.2862	1.46546	-0.497672	2.57853	6.26525	2.84918	0.18897	0.97135	7.31841	1.51055	-0.18897	0.97135	Fine Silt	Poorly Sorted	Coarse Skewed	Mesokurtic	4.275			7.87543			1.8683	5.61403	29.1874	15.6224	27.3191	4.18205	9.33398	5.09851	7.47675	9.06406	1.77779	3.96555	1.32512	2.06421	0
156-157cm	156.5	Unimodal, Poorly Sorted	Mud	Fine Silt	13.6969	22.5776	3.62453	18.7528	6.67531	2.99699	0.686908	2.94265	7.22695	1.58351	-0.686908	2.94265	6.39782	3.04307	0.231691	1.02167	7.2882	1.60553	-0.231691	1.02167	Fine Silt	Poorly Sorted	Coarse Skewed	Mesokurtic	3.59			8.1272			1.8541	5.60412	33.668	18.1586	31.8139	4.38514	9.81728	4.89248	7.4793	9.07506	1.8549	4.18258	1.33867	2.13262	0
157-158cm	157.5	Unimodal, Poorly Sorted	Mud	Very Fine Silt	10.152	13.2838	2.94199	13.1967	5.90642	2.6685	0.526545	2.67687	7.4035	1.41603	-0.526545	2.67687	5.73649	2.7325	0.183258	0.975302	7.44562	1.45022	-0.183258	0.975302	Fine Silt	Poorly Sorted	Coarse Skewed	Mesokurtic	3.59			8.1272			1.79971	5.21327	24.6859	13.7166	22.8862	3.96337	8.22962	5.34017	7.5836	9.11802	1.70744	3.77785	1.30539	1.98673	0
158-159cm	158.5	Unimodal, Poorly Sorted	Mud	Fine Silt	11.38	14.5701	2.71914	11.5878	6.52314	2.74349	0.453512	2.52175	7.26022	1.45601	-0.453512	2.52175	6.39737	2.83219	0.174413	0.945622	7.28831	1.50192	-0.174413	0.945622	Fine Silt	Poorly Sorted	Coarse Skewed	Mesokurtic	4.275			7.87543			1.89581	5.77206	28.705	15.1412	26.8092	4.26453	9.74459	5.12256	7.4367	9.04297	1.76532	3.92041	1.33235	2.09239	0
159-160cm	159.5	Unimodal, Poorly Sorted	Mud	Fine Silt	10.7359	13.6467	2.71751	11.4372	6.24372	2.69716	0.472784	2.56443	7.32338	1.43144	-0.472784	2.56443	6.10029	2.77842	0.175484	0.958541	7.35691	1.47426	-0.175484	0.958541	Fine Silt	Poorly Sorted	Coarse Skewed	Mesokurtic	4.275			7.87543			1.85757	5.53332	26.7909	14.4226	24.9333	4.10927	9.02262	5.22211	7.49764	9.07237	1.7373	3.85026	1.31908	2.03888	0
160-161cm	160.5	Unimodal, Poorly Sorted	Mud	Fine Silt	10.1086	13.4365	3.05526	14.159	5.87147	2.66061	0.546845	2.73923	7.41206	1.41176	-0.546845	2.73923	5.68414	2.7167	0.182333	0.988828	7.45884	1.44186	-0.182333	0.988828	Fine Silt	Poorly Sorted	Coarse Skewed	Mesokurtic	3.59			8.1272			1.80025	5.18855	24.3403	13.5205	22.54	3.89166	8.03463	5.36051	7.59045	9.11759	1.70088	3.75707	1.30016	1.96039	0
161-162cm	161.5	Unimodal, Poorly Sorted	Mud	Fine Silt	12.0334	18.0308	3.83895	23.097	6.47055	2.82124	0.57958	2.80419	7.2719	1.49633	-0.57958	2.80419	6.27276	2.87351	0.194258	0.978151	7.31668	1.52281	-0.194258	0.978151	Fine Silt	Poorly Sorted	Coarse Skewed	Mesokurtic	4.275			7.87543			1.86733	5.61871	29.3902	15.7392	27.5229	4.22129	9.42796	5.08852	7.47554	9.06481	1.78142	3.97629	1.32777	2.07768	0
162-163cm	162.5	Unimodal, Poorly Sorted	Mud	Very Fine Silt	10.0894	13.2803	2.97751	13.5235	5.85801	2.669	0.537199	2.69024	7.41537	1.4163	-0.537199	2.69024	5.68964	2.73092	0.187828	0.97574	7.45745	1.44938	-0.187828	0.97574	Fine Silt	Poorly Sorted	Coarse Skewed	Mesokurtic	3.59			8.1272			1.79061	5.15288	24.561	13.7166	22.7704	3.95633	8.14746	5.34749	7.60041	9.12533	1.70647	3.77785	1.30436	1.98416	0
163-164cm	163.5	Unimodal, Poorly Sorted	Mud	Very Fine Silt	9.6719	12.4646	2.97013	13.503	5.73442	2.6201	0.529002	2.70063	7.44614	1.38962	-0.529002	2.70063	5.5626	2.67552	0.179983	0.975076	7.49002	1.41982	-0.179983	0.975076	Fine Silt	Poorly Sorted	Coarse Skewed	Mesokurtic	3.59			8.1272			1.78576	5.07985	23.1528	12.9652	21.367	3.86145	7.838	5.43267	7.621	9.12925	1.68043	3.69657	1.29699	1.94914	0
164-165cm	164.5	Unimodal, Poorly Sorted	Mud	Fine Silt	11.8794	15.3581	2.60326	10.546	6.66806	2.79849	0.4594	2.496	7.22852	1.48465	-0.4594	2.496	6.55626	2.90125	0.184209	0.953719	7.25291	1.53667	-0.184209	0.953719	Fine Silt	Poorly Sorted	Coarse Skewed	Mesokurtic	4.275			7.87543			1.89888	5.85321	30.9833	16.3166	29.0844	4.34914	10.071	5.01237	7.41656	9.04063	1.80367	4.02827	1.33895	2.12073	0
165-166cm	165.5	Unimodal, Poorly Sorted	Mud	Very Fine Silt	9.98132	12.9503	2.89301	12.7918	5.82687	2.66318	0.523613	2.65725	7.42306	1.41315	-0.523613	2.65725	5.66451	2.72812	0.185778	0.969926	7.46383	1.4479	-0.185778	0.969926	Fine Silt	Poorly Sorted	Coarse Skewed	Mesokurtic	3.59			8.1272			1.781	5.13387	24.3912	13.6953	22.6102	3.97337	8.14747	5.35749	7.60574	9.1331	1.70473	3.77561	1.30522	1.99036	0
166-167cm	166.5	Unimodal, Poorly Sorted	Mud	Very Fine Silt	9.79834	12.6507	2.89138	12.8389	5.74636	2.65148	0.526313	2.65534	7.44314	1.4068	-0.526313	2.65534	5.58612	2.71413	0.187877	0.966108	7.48394	1.44049	-0.187877	0.966108	Fine Silt	Poorly Sorted	Coarse Skewed	Mesokurtic	3.59			8.1272			1.76862	5.05687	23.916	13.5224	22.1474	3.96237	8.02287	5.38588	7.62754	9.14316	1.69762	3.75728	1.30363	1.98636	0
167-168cm	167.5	Unimodal, Poorly Sorted	Mud	Fine Silt	11.3037	14.7496	2.7273	11.4944	6.39786	2.76063	0.48873	2.55656	7.2882	1.465	-0.48873	2.55656	6.2615	2.84865	0.188201	0.958799	7.31928	1.51028	-0.188201	0.958799	Fine Silt	Poorly Sorted	Coarse Skewed	Mesokurtic	4.275			7.87543			1.86337	5.60379	28.9176	15.5189	27.0542	4.23608	9.45051	5.11191	7.47938	9.06787	1.77387	3.95596	1.32867	2.08273	0
168-169cm	168.5	Unimodal, Poorly Sorted	Mud	Very Fine Silt	10.9363	15.6951	3.17199	14.8523	5.96149	2.78509	0.612955	2.79321	7.39011	1.47773	-0.612955	2.79321	5.7561	2.84141	0.215062	0.998066	7.44069	1.50661	-0.215062	0.998066	Fine Silt	Poorly Sorted	Coarse Skewed	Mesokurtic	3.59			8.1272			1.77044	5.11828	26.9583	15.2269	25.1879	4.09082	8.42284	5.21313	7.61012	9.14168	1.75359	3.92855	1.3133	2.03239	0
169-170cm	169.5	Unimodal, Poorly Sorted	Mud	Very Fine Silt	9.91755	13.0871	2.99302	13.6714	5.76249	2.6618	0.551276	2.70726	7.43909	1.4124	-0.551276	2.70726	5.59407	2.72086	0.194177	0.978215	7.48189	1.44406	-0.194177	0.978215	Fine Silt	Poorly Sorted	Coarse Skewed	Mesokurtic	3.59			8.1272			1.77522	5.04731	24.173	13.6169	22.3978	3.92848	7.96527	5.37046	7.63027	9.13778	1.70149	3.76732	1.30145	1.97397	0
170-171cm	170.5	Unimodal, Poorly Sorted	Mud	Very Fine Silt	9.74675	12.9506	2.95017	13.0925	5.63135	2.66792	0.573248	2.72531	7.4723	1.41572	-0.573248	2.72531	5.46026	2.72511	0.204509	0.984529	7.51681	1.44632	-0.204509	0.984529	Fine Silt	Poorly Sorted	Coarse Skewed	Mesokurtic	3.59			8.1272			1.74306	4.89841	23.9235	13.725	22.1804	3.91509	7.73982	5.38543	7.67347	9.16416	1.70166	3.77874	1.29888	1.96905	0
171-172cm	171.5	Unimodal, Poorly Sorted	Mud	Very Fine Silt	9.6738	13.2349	3.13648	14.7931	5.54142	2.66767	0.617265	2.80793	7.49553	1.41558	-0.617265	2.80793	5.36072	2.71382	0.21798	0.994401	7.54336	1.44033	-0.21798	0.994401	Fine Silt	Poorly Sorted	Coarse Skewed	Mesokurtic	3.02			8.3766			1.73652	4.77356	23.5652	13.5704	21.8287	3.8588	7.49621	5.4072	7.71072	9.16958	1.69581	3.76239	1.29398	1.94815	0
172-173cm	172.5	Unimodal, Poorly Sorted	Mud	Very Fine Silt	9.27717	12.2697	3.041	13.9603	5.44942	2.61713	0.597035	2.78404	7.51968	1.38798	-0.597035	2.78404	5.28078	2.66538	0.210854	0.990799	7.56503	1.41434	-0.210854	0.990799	Fine Silt	Poorly Sorted	Coarse Skewed	Mesokurtic	3.02			8.3766			1.73681	4.7308	22.3408	12.8632	20.604	3.77958	7.27065	5.48417	7.7237	9.16935	1.67196	3.68517	1.28801	1.91823	0
173-174cm	173.5	Unimodal, Poorly Sorted	Mud	Very Fine Silt	10.3637	16.5466	4.47655	30.3456	5.65626	2.70926	0.716082	3.15462	7.46594	1.4379	-0.716082	3.15462	5.414	2.71348	0.213977	1.01908	7.52909	1.44015	-0.213977	1.01908	Fine Silt	Poorly Sorted	Coarse Skewed	Mesokurtic	3.59			8.1272			1.76318	4.86786	23.5799	13.3735	21.8168	3.79348	7.46956	5.4063	7.6825	9.14761	1.69203	3.74131	1.29042	1.92352	0
174-175cm	174.5	Unimodal, Poorly Sorted	Mud	Very Fine Silt	9.27455	12.1907	3.06644	14.1796	5.49517	2.59784	0.587159	2.80183	7.50762	1.37731	-0.587159	2.80183	5.3189	2.64448	0.19931	0.996516	7.55466	1.40299	-0.19931	0.996516	Fine Silt	Poorly Sorted	Coarse Skewed	Mesokurtic	3.59			8.1272			1.75597	4.81395	22.0279	12.5445	20.2719	3.72724	7.24915	5.50453	7.69856	9.15351	1.66291	3.64899	1.28512	1.89811	0
175-176cm	175.5	Unimodal, Poorly Sorted	Mud	Very Fine Silt	9.52008	13.1329	3.21896	15.3666	5.48424	2.64281	0.635423	2.88355	7.51049	1.40208	-0.635423	2.88355	5.28823	2.681	0.213237	1.0103	7.563	1.42277	-0.213237	1.0103	Fine Silt	Poorly Sorted	Coarse Skewed	Mesokurtic	3.59			8.1272			1.73873	4.74883	22.6663	13.0361	20.9276	3.7526	7.22714	5.46331	7.71821	9.16775	1.67806	3.70444	1.28624	1.90789	0
176-177cm	176.5	Unimodal, Poorly Sorted	Mud	Very Fine Silt	10.5126	16.719	3.76624	20.1358	5.5793	2.76138	0.761422	3.16695	7.4857	1.46539	-0.761422	3.16695	5.31141	2.76787	0.236205	1.05261	7.55669	1.46878	-0.236205	1.05261	Fine Silt	Poorly Sorted	Coarse Skewed	Mesokurtic	3.59			8.1272			1.72909	4.72693	24.408	14.116	22.6789	3.7886	7.27598	5.3565	7.72488	9.17577	1.71301	3.81926	1.28852	1.92167	0
177-178cm	177.5	Unimodal, Poorly Sorted	Mud	Very Fine Silt	8.37602	11.0232	3.28853	16.2248	5.09332	2.51343	0.636032	2.95604	7.61718	1.32966	-0.636032	2.95604	4.9002	2.53641	0.198347	1.01478	7.67294	1.34279	-0.198347	1.01478	Fine Silt	Poorly Sorted	Coarse Skewed	Mesokurtic	3.02			8.3766			1.70668	4.48414	19.0244	11.147	17.3177	3.49091	6.32539	5.71601	7.80095	9.1946	1.60857	3.47859	1.26455	1.8036	0
178-179cm	178.5	Unimodal, Poorly Sorted	Mud	Very Fine Silt	8.75634	11.844	3.18626	14.983	5.17518	2.57065	0.670266	2.9584	7.59417	1.36214	-0.670266	2.9584	4.9766	2.59846	0.22014	1.03187	7.65062	1.37766	-0.22014	1.03187	Fine Silt	Poorly Sorted	Coarse Skewed	Mesokurtic	3.02			8.3766			1.71037	4.48397	20.6554	12.0766	18.945	3.5416	6.45947	5.59734	7.80101	9.19148	1.64212	3.59414	1.26846	1.8244	0
179-180cm	179.5	Unimodal, Poorly Sorted	Mud	Very Fine Silt	8.16978	10.7958	3.44751	17.6415	5.03009	2.47504	0.648953	3.05181	7.6352	1.30745	-0.648953	3.05181	4.83331	2.48944	0.188528	1.02408	7.69277	1.31582	-0.188528	1.02408	Fine Silt	Poorly Sorted	Coarse Skewed	Mesokurtic	3.59			8.1272			1.71264	4.46478	17.9733	10.4945	16.2606	3.3849	6.08122	5.798	7.80719	9.18957	1.58495	3.39156	1.25657	1.75911	0
180-181cm	180.5	Unimodal, Poorly Sorted	Mud	Very Fine Silt	7.9749	10.6981	3.48575	17.8863	4.88749	2.47243	0.689231	3.11707	7.67669	1.30593	-0.689231	3.11707	4.68802	2.48078	0.20226	1.03701	7.73681	1.31079	-0.20226	1.03701	Fine Silt	Poorly Sorted	Coarse Skewed	Mesokurtic	3.02			8.3766			1.68528	4.30584	17.5448	10.4106	15.8596	3.33731	5.80971	5.83281	7.85949	9.21279	1.57948	3.37999	1.25149	1.73868	0
181-182cm	181.5	Unimodal, Poorly Sorted	Mud	Very Fine Silt	8.61732	11.3333	3.25408	15.864	5.20995	2.53682	0.605777	2.91157	7.58451	1.34302	-0.605777	2.91157	5.01595	2.56505	0.186281	1.01087	7.63926	1.35899	-0.186281	1.01087	Fine Silt	Poorly Sorted	Coarse Skewed	Mesokurtic	3.59			8.1272			1.70972	4.61589	19.6948	11.5193	17.9851	3.55013	6.57176	5.66604	7.75918	9.19202	1.6223	3.52598	1.26991	1.82787	0
182-183cm	182.5	Unimodal, Poorly Sorted	Mud	Very Fine Silt	9.85334	12.9234	2.91657	12.9319	5.7159	2.6722	0.538683	2.67885	7.4508	1.41803	-0.538683	2.67885	5.55376	2.73603	0.190926	0.97582	7.49232	1.45208	-0.190926	0.97582	Fine Silt	Poorly Sorted	Coarse Skewed	Mesokurtic	3.59			8.1272			1.74592	5.01774	24.1813	13.8502	22.4354	3.96341	7.96048	5.36996	7.63875	9.1618	1.70612	3.79183	1.30316	1.98674	0
183-184cm	183.5	Unimodal, Poorly Sorted	Mud	Very Fine Silt	14.0366	20.0341	2.85389	12.5953	7.08664	3.05361	0.506662	2.44824	7.14068	1.61051	-0.506662	2.44824	6.99755	3.17294	0.228462	0.905331	7.15893	1.66582	-0.228462	0.905331	Fine Silt	Poorly Sorted	Coarse Skewed	Mesokurtic	3.59			8.1272			1.8651	5.9098	37.7136	20.2207	35.8485	5.18548	12.3259	4.72877	7.40267	9.06653	1.91731	4.33776	1.39358	2.37448	0
184-185cm	184.5	Unimodal, Poorly Sorted	Mud	Very Fine Silt	12.9101	18.2543	2.87273	12.6639	6.67655	2.98156	0.516592	2.49819	7.22668	1.57607	-0.516592	2.49819	6.56014	3.0882	0.219414	0.922619	7.25206	1.62677	-0.219414	0.922619	Fine Silt	Poorly Sorted	Coarse Skewed	Mesokurtic	3.59			8.1272			1.80161	5.63596	34.3031	19.0402	32.5015	4.89814	11.0515	4.86552	7.47112	9.1165	1.87369	4.25098	1.3715	2.29223	0
185-186cm	185.5	Unimodal, Poorly Sorted	Mud	Very Fine Silt	14.5899	19.403	2.47027	9.98086	7.44464	3.11367	0.385193	2.22976	7.06958	1.63862	-0.385193	2.22976	7.39685	3.26336	0.194463	0.848331	7.07887	1.70636	-0.194463	0.848331	Fine Silt	Poorly Sorted	Coarse Skewed	Platykurtic	3.59			8.1272			1.84631	6.33615	40.005	21.6675	38.1587	5.83795	14.4112	4.64368	7.30218	9.08114	1.95559	4.43746	1.43545	2.54546	0
186-187cm	186.5	Unimodal, Poorly Sorted	Mud	Very Fine Silt	15.7088	21.7731	2.65516	11.3333	7.72886	3.20627	0.389123	2.2521	7.01553	1.6809	-0.389123	2.2521	7.65256	3.35429	0.189139	0.84881	7.02984	1.74601	-0.189139	0.84881	Fine Silt	Poorly Sorted	Coarse Skewed	Platykurtic	3.59			8.1272			1.8446	6.57344	42.8268	23.2174	40.9822	6.08988	15.361	4.54534	7.24913	9.08248	1.99819	4.53714	1.45205	2.60641	0
187-188cm	187.5	Trimodal, Poorly Sorted	Mud	Fine Silt	15.0977	28.3809	4.02737	22.7232	5.99222	3.61317	0.471901	2.74378	7.38269	1.85327	-0.471901	2.74378	5.66479	3.77761	0.129076	1.04133	7.46376	1.91747	-0.129076	1.04133	Fine Silt	Poorly Sorted	Coarse Skewed	Mesokurtic	5.085	3.59	1.07	7.62483	8.1272	9.8733	1.11301	5.27775	36.8016	33.0649	35.6886	5.53002	10.8517	4.76409	7.56586	9.81132	2.05943	5.04723	1.39551	2.46728	0
188-189cm	188.5	Bimodal, Poorly Sorted	Mud	Fine Silt	18.1454	58.0193	8.1067	82.5663	5.90172	3.61599	0.631477	3.84012	7.40465	1.85439	-0.631477	3.84012	5.45583	3.50167	0.0264102	1.0912	7.51799	1.80804	-0.0264102	1.0912	Fine Silt	Poorly Sorted	Symmetrical	Mesokurtic	6.045	0.9		7.3755	10.1235		1.07398	5.6337	26.3589	24.5432	25.2849	4.98993	9.87902	5.24556	7.4717	9.86281	1.88022	4.61725	1.36585	2.31902	0
189-190cm	189.5	Trimodal, Very Poorly Sorted	Sandy Mud	Fine Sandy Fine Silt	84.4314	272.002	4.31306	22.3	8.53088	5.98987	1.20505	4.13938	6.87309	2.58252	-1.20505	4.13938	7.19116	5.64328	0.307801	1.61502	7.11956	2.49653	-0.307801	1.61502	Fine Silt	Very Poorly Sorted	Very Coarse Skewed	Very Leptokurtic	5.085	0.9	136.85	7.62483	10.1235	2.87476	1.22913	5.93919	142.095	115.607	140.866	5.36064	11.9409	2.81507	7.39552	9.66815	3.43443	6.85308	1.39776	2.4224	0
190-191cm	190.5	Trimodal, Very Poorly Sorted	Sandy Mud	Medium Sandy Fine Silt	44.0362	107.087	3.618	16.2866	10.5192	4.53903	0.762287	3.377	6.57083	2.18238	-0.762287	3.377	9.74992	4.64135	0.223893	1.36275	6.68039	2.21454	-0.223893	1.36275	Medium Silt	Very Poorly Sorted	Coarse Skewed	Leptokurtic	7.19	0.9	387	7.12518	10.1235	1.37499	1.86962	8.42215	93.5995	50.0634	91.7299	5.44719	17.3618	3.41736	6.89159	9.06304	2.65206	5.64568	1.44021	2.44551	0
191-192cm	191.5	Bimodal, Poorly Sorted	Mud	Fine Silt	19.7277	72.8109	10.1744	127.267	6.1655	3.61703	0.668168	3.94151	7.34157	1.85481	-0.668168	3.94151	5.7615	3.51274	0.062295	1.11949	7.43934	1.8126	-0.062295	1.11949	Fine Silt	Poorly Sorted	Symmetrical	Leptokurtic	6.045	0.9		7.3755	10.1235		1.16175	5.72145	29.9783	25.8045	28.8166	4.8701	10.0778	5.05994	7.4494	9.74949	1.9268	4.68955	1.36247	2.28395	0
192-193cm	192.5	Bimodal, Poorly Sorted	Mud	Fine Silt	19.7388	25.2226	2.13996	7.93769	9.55548	3.41188	0.200348	2.0131	6.70946	1.77057	-0.200348	2.0131	9.48809	3.5996	0.117586	0.785273	6.71967	1.84784	-0.117586	0.785273	Medium Silt	Poorly Sorted	Coarse Skewed	Platykurtic	4.275	28.765		7.87543	5.12495		1.97925	8.52631	54.4238	27.4972	52.4446	7.56627	22.6909	4.19962	6.87386	8.98083	2.13849	4.78121	1.55535	2.91958	0
193-194cm	193.5	Unimodal, Poorly Sorted	Mud	Very Fine Silt	13.162	18.4423	2.89041	13.2721	6.72447	3.05118	0.45795	2.38037	7.21636	1.60937	-0.45795	2.38037	6.62326	3.16733	0.202121	0.877782	7.23824	1.66327	-0.202121	0.877782	Fine Silt	Poorly Sorted	Coarse Skewed	Platykurtic	3.02			8.3766			1.73679	5.72047	35.0187	20.1629	33.2819	5.37867	12.0537	4.83573	7.44965	9.16936	1.89617	4.33363	1.39937	2.42725	0
194-195cm	194.5	Unimodal, Poorly Sorted	Mud	Very Fine Silt	11.8168	14.7957	2.341	8.92779	6.51313	2.89781	0.387397	2.27659	7.26243	1.53496	-0.387397	2.27659	6.45044	3.02644	0.181784	0.874197	7.27639	1.59762	-0.181784	0.874197	Fine Silt	Poorly Sorted	Coarse Skewed	Platykurtic	3.02			8.3766			1.75376	5.67455	31.5528	17.9915	29.799	5.05057	11.2557	4.98609	7.46128	9.15533	1.83618	4.16925	1.37961	2.33644	0
195-196cm	195.5	Unimodal, Poorly Sorted	Mud	Fine Silt	13.8134	18.4145	2.65131	11.3409	7.23072	3.03624	0.371705	2.30668	7.11164	1.60229	-0.371705	2.30668	7.1278	3.16762	0.161345	0.874728	7.13233	1.6634	-0.161345	0.874728	Fine Silt	Poorly Sorted	Coarse Skewed	Platykurtic	3.59			8.1272			1.81439	6.35773	36.4883	20.1105	34.6739	5.41879	13.1322	4.77642	7.29727	9.1063	1.90651	4.32987	1.4093	2.43797	0
196-197cm	196.5	Unimodal, Poorly Sorted	Mud	Fine Silt	12.4565	15.0143	2.2665	8.58069	7.02415	2.8739	0.303255	2.23757	7.15346	1.52301	-0.303255	2.23757	6.9618	3.00666	0.136975	0.870353	7.16632	1.58816	-0.136975	0.870353	Fine Silt	Poorly Sorted	Coarse Skewed	Platykurtic	4.275			7.87543			1.84982	6.33882	32.5681	17.6061	30.7183	5.04386	12.2082	4.94039	7.30157	9.0784	1.83759	4.138	1.38669	2.33453	0
197-198cm	197.5	Unimodal, Poorly Sorted	Mud	Fine Silt	16.4159	23.7409	3.08542	14.8359	8.13003	3.16585	0.374876	2.39585	6.94252	1.66259	-0.374876	2.39585	7.95686	3.29358	0.141154	0.894599	6.97358	1.71966	-0.141154	0.894599	Medium Silt	Poorly Sorted	Coarse Skewed	Platykurtic	5.085			7.62483			1.92086	7.2361	42.3798	22.0629	40.4589	5.60959	15.0345	4.56048	7.11057	9.02403	1.97875	4.46355	1.431	2.48789	0
198-199cm	198.5	Bimodal, Very Poorly Sorted	Sandy Mud	Very Fine Sandy Fine Silt	42.741	75.4354	2.94855	13.1269	13.019	4.64125	0.437778	2.17011	6.26324	2.21451	-0.437778	2.17011	13.0969	4.99306	0.245062	0.824724	6.25463	2.31992	-0.245062	0.824724	Medium Silt	Very Poorly Sorted	Coarse Skewed	Platykurtic	5.085	96.75		7.62483	3.37499		2.0476	9.86826	133.254	65.0779	131.206	11.2051	38.2583	2.90775	6.66299	8.93185	3.07174	6.02409	1.76228	3.48608	0
199-200cm	199.5	Unimodal, Poorly Sorted	Mud	Fine Silt	21.7731	29.0644	2.22028	8.07771	10.1998	3.47705	0.2288	2.09849	6.61531	1.79786	-0.2288	2.09849	10.1546	3.69481	0.118249	0.832571	6.62172	1.8855	-0.118249	0.832571	Medium Silt	Poorly Sorted	Coarse Skewed	Platykurtic	6.045			7.3755			2.05525	9.16704	62.1299	30.2299	60.0746	7.18407	22.8992	4.00857	6.76933	8.92647	2.22685	4.9179	1.5437	2.8448	0
200-201cm	200.5	Unimodal, Poorly Sorted	Mud	Medium Silt	11.9664	12.0374	1.83578	6.57676	7.5146	2.68028	0.0365937	2.13861	7.05609	1.42238	-0.0365937	2.13861	7.46226	2.7972	-0.000288042	0.846273	7.06617	1.48398	0.000288042	0.846273	Fine Silt	Poorly Sorted	Symmetrical	Platykurtic	8.55			6.87528			1.9814	7.5233	28.6032	14.4359	26.6218	4.69707	12.6739	5.12768	7.05442	8.97926	1.75114	3.85158	1.37467	2.23176	0
201-202cm	201.5	Unimodal, Poorly Sorted	Mud	Medium Silt	11.2666	10.4174	1.82708	6.92046	7.58226	2.48965	-0.0446781	2.25381	7.04316	1.31595	0.0446781	2.25381	7.55018	2.58094	-0.0406948	0.884213	7.04927	1.3679	0.0406948	0.884213	Fine Silt	Poorly Sorted	Symmetrical	Platykurtic	10.17			6.62496			2.15057	7.79604	25.2576	11.7446	23.107	3.98798	11.319	5.30714	7.00304	8.86107	1.66965	3.55393	1.32994	1.99566	0
202-203cm	202.5	Unimodal, Poorly Sorted	Mud	Medium Silt	10.4783	9.93516	1.90459	7.28558	6.99586	2.49319	0.0229843	2.23351	7.15928	1.31799	-0.0229843	2.23351	6.94356	2.58256	-0.0130795	0.872215	7.17011	1.3688	0.0130795	0.872215	Fine Silt	Poorly Sorted	Symmetrical	Platykurtic	8.55			6.87528			2.02244	7.05389	23.7939	11.7649	21.7714	4.05012	10.5103	5.39327	7.14736	8.94969	1.65942	3.55642	1.32743	2.01796	0
203-204cm	203.5	Unimodal, Poorly Sorted	Mud	Fine Silt	10.0175	9.42412	1.88455	7.13493	6.7348	2.46919	0.0346862	2.23107	7.21415	1.30404	-0.0346862	2.23107	6.69032	2.56034	-0.00576818	0.874104	7.22371	1.35634	0.00576818	0.874104	Fine Silt	Poorly Sorted	Symmetrical	Platykurtic	7.19			7.12518			1.98291	6.76296	22.6473	11.4213	20.6644	3.98944	9.98292	5.46452	7.20813	8.97817	1.64299	3.51365	1.32041	1.99619	0
204-205cm	204.5	Unimodal, Poorly Sorted	Mud	Medium Silt	11.0078	10.2387	1.81576	6.81424	7.37573	2.49917	-0.0276444	2.22988	7.083	1.32145	0.0276444	2.22988	7.33918	2.59229	-0.0325017	0.874156	7.09016	1.37423	0.0325017	0.874156	Fine Silt	Poorly Sorted	Symmetrical	Platykurtic	8.55			6.87528			2.09196	7.54335	24.8656	11.8863	22.7736	4.05688	11.1474	5.3297	7.05058	8.90093	1.67006	3.57123	1.33236	2.02037	0
205-206cm	205.5	Unimodal, Poorly Sorted	Mud	Fine Silt	10.4633	10.0743	1.9154	7.29678	6.90558	2.52479	0.0354325	2.21539	7.17802	1.33617	-0.0354325	2.21539	6.85325	2.61969	-0.00750612	0.867462	7.189	1.3894	0.00750612	0.867462	Fine Silt	Poorly Sorted	Symmetrical	Platykurtic	8.55			6.87528			1.9711	6.93907	23.9988	12.1753	22.0277	4.15759	10.5858	5.3809	7.17104	8.98679	1.67013	3.60589	1.33347	2.05575	0
206-207cm	206.5	Unimodal, Poorly Sorted	Mud	Medium Silt	11.1029	10.836	1.94849	7.51836	7.22778	2.57366	0.0119895	2.21094	7.11223	1.36382	-0.0119895	2.21094	7.17223	2.67527	-0.0211081	0.866041	7.12336	1.41969	0.0211081	0.866041	Fine Silt	Poorly Sorted	Symmetrical	Platykurtic	8.55			6.87528			1.99008	7.33782	25.4415	12.7842	23.4514	4.29436	11.3782	5.29667	7.09043	8.97296	1.69407	3.67629	1.34607	2.10244	0
207-208cm	207.5	Unimodal, Poorly Sorted	Mud	Fine Silt	11.1069	11.8419	2.4253	10.6729	7.0405	2.6005	0.128659	2.31969	7.15011	1.37879	-0.128659	2.31969	6.94293	2.69068	0.0187569	0.888448	7.17024	1.42797	-0.0187569	0.888448	Fine Silt	Poorly Sorted	Symmetrical	Platykurtic	7.19			7.12518			1.97127	6.94917	25.5131	12.9425	23.5418	4.23323	10.8298	5.29262	7.16894	8.98666	1.69796	3.69404	1.33904	2.08176	0
208-209cm	208.5	Unimodal, Poorly Sorted	Mud	Fine Silt	9.32162	9.21967	2.10198	8.38539	6.16891	2.48478	0.125981	2.2594	7.34077	1.31312	-0.125981	2.2594	6.10801	2.57268	0.0291355	0.874404	7.35508	1.36327	-0.0291355	0.874404	Fine Silt	Poorly Sorted	Symmetrical	Platykurtic	6.045			7.3755			1.83925	6.05671	21.2985	11.58	19.4593	4.02663	9.12857	5.5531	7.36725	9.08666	1.63632	3.53356	1.3158	2.00957	0
209-210cm	209.5	Unimodal, Poorly Sorted	Mud	Fine Silt	9.13882	8.97788	2.11221	8.38529	6.10851	2.44993	0.14266	2.28529	7.35496	1.29274	-0.14266	2.28529	6.04424	2.53202	0.0354215	0.882036	7.37022	1.34029	-0.0354215	0.882036	Fine Silt	Poorly Sorted	Symmetrical	Platykurtic	6.045			7.3755			1.86668	5.97507	20.7678	11.1255	18.9011	3.90624	8.80006	5.58951	7.38683	9.06531	1.62184	3.4758	1.30707	1.96578	0
210-211cm	210.5	Unimodal, Poorly Sorted	Mud	Fine Silt	9.77083	9.51122	2.0056	7.77595	6.48647	2.48644	0.0961653	2.24178	7.26835	1.31408	-0.0961653	2.24178	6.43435	2.57705	0.0207131	0.87331	7.27999	1.36572	-0.0207131	0.87331	Fine Silt	Poorly Sorted	Symmetrical	Platykurtic	7.19			7.12518			1.92565	6.40271	22.3089	11.5851	20.3832	4.03597	9.6499	5.48624	7.2871	9.02044	1.64419	3.5342	1.3203	2.01291	0
211-212cm	211.5	Unimodal, Poorly Sorted	Mud	Fine Silt	9.12157	8.84964	1.9907	7.63561	6.08865	2.4624	0.126431	2.23344	7.35966	1.30007	-0.126431	2.23344	6.03738	2.55104	0.0358373	0.868533	7.37186	1.35109	-0.0358373	0.868533	Fine Silt	Poorly Sorted	Symmetrical	Platykurtic	6.045			7.3755			1.84381	5.95297	20.9259	11.3493	19.0821	4.00118	8.97596	5.57856	7.39218	9.08309	1.62821	3.50453	1.31331	2.00043	0
212-213cm	212.5	Unimodal, Poorly Sorted	Mud	Fine Silt	8.92482	8.6284	2.01505	7.78779	6.00123	2.43491	0.145595	2.25025	7.38053	1.28387	-0.145595	2.25025	5.94608	2.51726	0.0439315	0.870917	7.39384	1.33185	-0.0439315	0.870917	Fine Silt	Poorly Sorted	Symmetrical	Platykurtic	6.045			7.3755			1.85744	5.83597	20.3918	10.9784	18.5343	3.91703	8.68032	5.61587	7.42081	9.07247	1.61551	3.4566	1.30668	1.96976	0
213-214cm	213.5	Unimodal, Poorly Sorted	Mud	Fine Silt	8.67827	8.81332	2.20358	8.87682	5.72482	2.46504	0.217687	2.29261	7.44855	1.30161	-0.217687	2.29261	5.65454	2.54475	0.0736007	0.876237	7.46638	1.34753	-0.0736007	0.876237	Fine Silt	Poorly Sorted	Symmetrical	Platykurtic	4.275			7.87543			1.77541	5.45556	20.0391	11.2871	18.2637	3.95435	8.29203	5.64103	7.51806	9.13764	1.61985	3.4966	1.30545	1.98344	0
214-215cm	214.5	Unimodal, Poorly Sorted	Mud	Fine Silt	9.72995	9.58014	2.06288	8.18102	6.42229	2.50084	0.101756	2.24373	7.2827	1.32242	-0.101756	2.24373	6.36549	2.59103	0.0194149	0.871234	7.29551	1.37353	-0.0194149	0.871234	Fine Silt	Poorly Sorted	Symmetrical	Platykurtic	7.19			7.12518			1.88925	6.34555	22.2052	11.7534	20.3159	4.08074	9.62548	5.49296	7.30004	9.04797	1.64719	3.55501	1.32238	2.02883	0
215-216cm	215.5	Unimodal, Poorly Sorted	Mud	Fine Silt	10.115	10.0079	1.97252	7.55498	6.58108	2.55127	0.087523	2.19348	7.24746	1.35122	-0.087523	2.19348	6.52824	2.64715	0.0169223	0.856092	7.25909	1.40444	-0.0169223	0.856092	Fine Silt	Poorly Sorted	Symmetrical	Platykurtic	7.19			7.12518			1.87982	6.50842	23.5216	12.5127	21.6418	4.28305	10.2753	5.40987	7.26348	9.05519	1.67383	3.64532	1.33734	2.09864	0
216-217cm	216.5	Unimodal, Poorly Sorted	Mud	Fine Silt	10.0583	9.76713	1.88485	7.005	6.59696	2.53486	0.0701179	2.17881	7.24398	1.3419	-0.0701179	2.17881	6.55137	2.63215	0.0121615	0.853786	7.25399	1.39624	-0.0121615	0.853786	Fine Silt	Poorly Sorted	Symmetrical	Platykurtic	7.19			7.12518			1.89463	6.54655	23.3222	12.3096	21.4275	4.25685	10.2747	5.42215	7.25505	9.04387	1.66795	3.62171	1.33606	2.08979	0
217-218cm	217.5	Unimodal, Poorly Sorted	Mud	Fine Silt	10.4719	10.1208	1.79541	6.4862	6.8204	2.56619	0.0482609	2.14114	7.19593	1.35963	-0.0482609	2.14114	6.78369	2.67006	0.00695358	0.842372	7.20371	1.41687	-0.00695358	0.842372	Fine Silt	Poorly Sorted	Symmetrical	Platykurtic	7.19			7.12518			1.91967	6.79133	24.4917	12.7583	22.572	4.40492	10.9558	5.35156	7.20209	9.02493	1.68641	3.67337	1.34835	2.13912	0
218-219cm	218.5	Unimodal, Poorly Sorted	Mud	Fine Silt	10.3945	9.89091	1.77966	6.49212	6.83693	2.54317	0.027299	2.14835	7.19244	1.34663	-0.027299	2.14835	6.80176	2.64256	-0.00423489	0.843326	7.19988	1.40194	0.00423489	0.843326	Fine Silt	Poorly Sorted	Symmetrical	Platykurtic	8.55			6.87528			1.93709	6.85463	24.0665	12.424	22.1294	4.33093	10.8611	5.37683	7.18871	9.01189	1.67606	3.63506	1.34408	2.11468	0
219-220cm	219.5	Unimodal, Poorly Sorted	Mud	Medium Silt	10.4816	9.76138	1.69479	6.05449	6.953	2.5291	-0.00492766	2.14069	7.16815	1.33862	0.00492766	2.14069	6.92328	2.6299	-0.0189861	0.843342	7.17433	1.39501	0.0189861	0.843342	Fine Silt	Poorly Sorted	Symmetrical	Platykurtic	8.55			6.87528			1.96591	7.04588	24.1303	12.2743	22.1644	4.29717	10.9956	5.37301	7.149	8.99059	1.67329	3.61757	1.34342	2.10339	0
220-221cm	220.5	Unimodal, Poorly Sorted	Mud	Fine Silt	9.14028	8.40072	1.8543	7.00323	6.2546	2.41506	0.0421451	2.22475	7.32087	1.27206	-0.0421451	2.22475	6.20961	2.49897	-0.00791601	0.867966	7.33128	1.32133	0.00791601	0.867966	Fine Silt	Poorly Sorted	Symmetrical	Platykurtic	7.19			7.12518			1.89852	6.29069	20.4312	10.7617	18.5327	3.88236	9.03937	5.61308	7.31257	9.04091	1.61069	3.42783	1.3077	1.95693	0
221-222cm	221.5	Unimodal, Poorly Sorted	Mud	Fine Silt	9.02738	8.02085	1.85078	7.06533	6.33649	2.3422	0.0217394	2.28464	7.3021	1.22786	-0.0217394	2.28464	6.28828	2.41576	-0.0167994	0.888154	7.31312	1.27248	0.0167994	0.888154	Fine Silt	Poorly Sorted	Symmetrical	Platykurtic	7.19			7.12518			1.9976	6.40089	19.7001	9.86186	17.7025	3.6187	8.65306	5.66565	7.28751	8.96751	1.58279	3.30186	1.29056	1.85547	0
222-223cm	222.5	Unimodal, Poorly Sorted	Mud	Fine Silt	8.67983	8.11961	1.92691	7.30841	5.92836	2.40344	0.0999881	2.24018	7.39815	1.2651	-0.0999881	2.24018	5.8772	2.48462	0.0195628	0.870461	7.41066	1.31302	-0.0195628	0.870461	Fine Silt	Poorly Sorted	Symmetrical	Platykurtic	6.045			7.3755			1.83916	5.85805	19.4933	10.5991	17.6542	3.84259	8.45827	5.68088	7.41536	9.08674	1.59953	3.40586	1.30107	1.94208	0
223-224cm	223.5	Unimodal, Poorly Sorted	Mud	Fine Silt	8.56725	8.22649	2.0879	8.31397	5.8309	2.39551	0.153864	2.29293	7.42207	1.26033	-0.153864	2.29293	5.77222	2.472	0.0414321	0.882687	7.43666	1.30568	-0.0414321	0.882687	Fine Silt	Poorly Sorted	Symmetrical	Platykurtic	6.045			7.3755			1.84323	5.68207	19.2548	10.4463	17.4116	3.76459	8.13601	5.69864	7.45937	9.08355	1.59399	3.38491	1.29441	1.91249	0
224-225cm	224.5	Unimodal, Poorly Sorted	Mud	Fine Silt	9.21305	7.99237	1.60864	5.55453	6.47997	2.34401	0.010553	2.21427	7.2698	1.22898	-0.010553	2.21427	6.46138	2.42712	-0.00371685	0.87322	7.27394	1.27924	0.00371685	0.87322	Fine Silt	Poorly Sorted	Symmetrical	Platykurtic	7.19			7.12518			2.04445	6.50386	20.518	10.0359	18.4735	3.68657	9.02222	5.60697	7.26449	8.93407	1.59339	3.3271	1.29709	1.88228	0
225-226cm	225.5	Unimodal, Poorly Sorted	Mud	Fine Silt	9.86388	9.48821	1.80183	6.52583	6.47989	2.53126	0.076933	2.13958	7.26981	1.33985	-0.076933	2.13958	6.44576	2.63077	0.0225177	0.840601	7.27743	1.39549	-0.0225177	0.840601	Fine Silt	Poorly Sorted	Symmetrical	Platykurtic	7.19			7.12518			1.87418	6.38691	23.0087	12.2767	21.1345	4.32149	10.2272	5.44168	7.29067	9.05953	1.66484	3.61785	1.33883	2.11153	0
226-227cm	226.5	Unimodal, Poorly Sorted	Mud	Fine Silt	9.64799	9.08752	1.85867	6.96061	6.47376	2.47228	0.0501234	2.20126	7.27118	1.30584	-0.0501234	2.20126	6.4326	2.56593	0.000946596	0.863427	7.28038	1.35948	-0.000946596	0.863427	Fine Silt	Poorly Sorted	Symmetrical	Platykurtic	7.19			7.12518			1.91088	6.47871	21.8857	11.4532	19.9748	4.05324	9.69741	5.51387	7.27008	9.03154	1.63797	3.51768	1.32154	2.01908	0
227-228cm	227.5	Unimodal, Poorly Sorted	Mud	Fine Silt	9.02421	8.28396	1.85551	6.93556	6.19907	2.39869	0.057701	2.23814	7.33373	1.26225	-0.057701	2.23814	6.15295	2.47966	0.00113436	0.872563	7.34451	1.31015	-0.00113436	0.872563	Fine Silt	Poorly Sorted	Symmetrical	Platykurtic	7.19			7.12518			1.91053	6.19554	20.1733	10.559	18.2627	3.8207	8.83612	5.63141	7.33455	9.03181	1.60383	3.4004	1.30289	1.93384	0
228-229cm	228.5	Unimodal, Poorly Sorted	Mud	Fine Silt	9.45622	8.92061	1.89949	7.20287	6.37248	2.45278	0.0689037	2.21817	7.29393	1.29442	-0.0689037	2.21817	6.32934	2.54246	0.00963085	0.866432	7.30373	1.34622	-0.00963085	0.866432	Fine Silt	Poorly Sorted	Symmetrical	Platykurtic	7.19			7.12518			1.9133	6.3393	21.4183	11.1945	19.505	3.98838	9.41187	5.54501	7.30146	9.02972	1.62844	3.48471	1.31605	1.9958	0
229-230cm	229.5	Unimodal, Poorly Sorted	Mud	Fine Silt	10.2781	10.022	1.91812	7.28216	6.7156	2.55054	0.0541783	2.18589	7.21827	1.3508	-0.0541783	2.18589	6.66394	2.64743	0.000795217	0.855545	7.22941	1.40459	-0.000795217	0.855545	Fine Silt	Poorly Sorted	Symmetrical	Platykurtic	7.19			7.12518			1.8997	6.71225	23.7911	12.5236	21.8914	4.28478	10.5233	5.39343	7.21899	9.04001	1.67611	3.64658	1.3393	2.09922	0
230-231cm	230.5	Unimodal, Poorly Sorted	Mud	Fine Silt	9.4072	8.93479	1.91134	7.25392	6.31252	2.46367	0.0746941	2.2151	7.30757	1.30081	-0.0746941	2.2151	6.26931	2.55442	0.0122681	0.865455	7.31748	1.35299	-0.0122681	0.865455	Fine Silt	Poorly Sorted	Symmetrical	Platykurtic	7.19			7.12518			1.88387	6.2687	21.387	11.3527	19.5032	4.02094	9.38123	5.54712	7.31762	9.05208	1.63185	3.50497	1.31747	2.00753	0
231-232cm	231.5	Unimodal, Poorly Sorted	Mud	Fine Silt	9.70838	9.37673	1.94288	7.39828	6.44626	2.49049	0.0883784	2.21257	7.27732	1.31643	-0.0883784	2.21257	6.40168	2.58258	0.0209711	0.863232	7.28733	1.36882	-0.0209711	0.863232	Fine Silt	Poorly Sorted	Symmetrical	Platykurtic	7.19			7.12518			1.90772	6.3603	22.2179	11.6463	20.3102	4.09555	9.72494	5.49213	7.29669	9.03393	1.64489	3.5418	1.32388	2.03406	0
232-233cm	232.5	Unimodal, Poorly Sorted	Mud	Medium Silt	10.1777	9.40561	1.71325	6.23071	6.79854	2.50883	-0.00865014	2.1403	7.20056	1.32702	0.00865014	2.1403	6.76084	2.60546	-0.0271611	0.841068	7.20858	1.38154	0.0271611	0.841068	Fine Silt	Poorly Sorted	Symmetrical	Platykurtic	10.17			6.62496			1.94005	6.934	23.1569	11.9362	21.2168	4.25808	10.6443	5.43242	7.1721	9.00969	1.6585	3.57727	1.3389	2.0902	0
233-234cm	233.5	Unimodal, Poorly Sorted	Mud	Medium Silt	10.1668	9.2179	1.72495	6.36163	6.89582	2.46829	-0.0393259	2.19401	7.18006	1.30351	0.0393259	2.19401	6.85774	2.56204	-0.0421991	0.862328	7.18805	1.3573	0.0421991	0.862328	Fine Silt	Poorly Sorted	Symmetrical	Platykurtic	8.55			6.87528			1.98726	7.09684	22.7404	11.4431	20.7531	4.04567	10.3859	5.4586	7.13861	8.975	1.6442	3.5164	1.3263	2.01638	0
234-235cm	234.5	Unimodal, Poorly Sorted	Mud	Medium Silt	10.7949	9.64314	1.75418	6.58462	7.41227	2.43678	-0.0735006	2.26293	7.07587	1.28497	0.0735006	2.26293	7.38011	2.52048	-0.0564258	0.884775	7.08214	1.3337	0.0564258	0.884775	Fine Silt	Poorly Sorted	Symmetrical	Platykurtic	10.17			6.62496			2.14871	7.68969	23.8201	11.0858	21.6714	3.85185	10.7669	5.39168	7.02286	8.86231	1.6437	3.47064	1.31875	1.94555	0
235-236cm	235.5	Unimodal, Poorly Sorted	Mud	Medium Silt	10.9982	10.3795	1.80238	6.73296	7.25964	2.54512	-0.0181502	2.1799	7.10589	1.34774	0.0181502	2.1799	7.21937	2.64579	-0.0306488	0.855789	7.11391	1.4037	0.0306488	0.855789	Fine Silt	Poorly Sorted	Symmetrical	Platykurtic	10.17			6.62496			2.01632	7.41949	25.1133	12.4551	23.097	4.27181	11.4169	5.3154	7.07446	8.95406	1.68455	3.63866	1.34523	2.09485	0
236-237cm	236.5	Unimodal, Poorly Sorted	Mud	Medium Silt	11.3412	10.2293	1.63858	5.90734	7.61831	2.51819	-0.0979725	2.1891	7.03631	1.33239	0.0979725	2.1891	7.59661	2.61642	-0.065416	0.861368	7.04043	1.38759	0.065416	0.861368	Fine Silt	Poorly Sorted	Symmetrical	Platykurtic	10.17			6.62496			2.09538	7.97363	25.4657	12.1532	23.3703	4.16638	11.8206	5.2953	6.97055	8.89857	1.68046	3.60327	1.34276	2.0588	0
237-238cm	237.5	Unimodal, Poorly Sorted	Mud	Medium Silt	10.605	9.77745	1.7514	6.44899	7.11881	2.4956	-0.025051	2.19197	7.13415	1.31939	0.025051	2.19197	7.08217	2.58934	-0.0322793	0.85934	7.14159	1.37259	0.0322793	0.85934	Fine Silt	Poorly Sorted	Symmetrical	Platykurtic	8.55			6.87528			2.02939	7.27423	24.0173	11.8347	21.988	4.1201	10.8911	5.37978	7.10299	8.94474	1.66266	3.56496	1.33379	2.04268	0
238-239cm	238.5	Unimodal, Poorly Sorted	Mud	Medium Silt	10.7612	9.87904	1.73695	6.38219	7.2327	2.49504	-0.0348198	2.19078	7.11125	1.31906	0.0348198	2.19078	7.19781	2.58718	-0.0374504	0.857362	7.11823	1.37138	0.0374504	0.857362	Fine Silt	Poorly Sorted	Symmetrical	Platykurtic	10.17			6.62496			2.05607	7.41878	24.3027	11.82	22.2466	4.12295	11.0735	5.36274	7.0746	8.92589	1.66443	3.56315	1.33525	2.04368	0
239-240cm	239.5	Unimodal, Poorly Sorted	Mud	Medium Silt	10.1809	9.28633	1.76702	6.50924	6.93696	2.44051	0.00191334	2.21773	7.17148	1.28718	-0.00191334	2.21773	6.90118	2.52874	-0.0158588	0.869213	7.17894	1.33842	0.0158588	0.869213	Fine Silt	Poorly Sorted	Symmetrical	Platykurtic	8.55			6.87528			2.05777	7.0143	22.8668	11.1124	20.809	3.93824	10.2101	5.4506	7.15548	8.9247	1.63738	3.4741	1.31941	1.97755	0
240-241cm	240.5	Unimodal, Poorly Sorted	Mud	Fine Silt	8.20182	8.08535	2.27584	9.48088	5.58376	2.37257	0.220453	2.37287	7.48455	1.24645	-0.220453	2.37287	5.51074	2.4415	0.0649107	0.898529	7.50354	1.28777	-0.0649107	0.898529	Fine Silt	Poorly Sorted	Symmetrical	Platykurtic	5.085			7.62483			1.81585	5.36334	18.2918	10.0734	16.476	3.64487	7.5425	5.77266	7.54265	9.10514	1.57729	3.33248	1.28322	1.86587	0
241-242cm	241.5	Unimodal, Poorly Sorted	Mud	Fine Silt	6.96785	6.23932	2.02615	7.99325	4.99259	2.24327	0.177561	2.34338	7.646	1.1656	-0.177561	2.34338	4.93852	2.30624	0.0489866	0.895409	7.6617	1.20554	-0.0489866	0.895409	Fine Silt	Poorly Sorted	Symmetrical	Platykurtic	5.085			7.62483			1.7302	4.85555	15.0532	8.7003	13.323	3.36547	6.30709	6.05378	7.68615	9.17485	1.51556	3.12107	1.25747	1.75081	0
242-243cm	242.5	Unimodal, Poorly Sorted	Mud	Fine Silt	6.47517	5.61769	2.17669	9.75716	4.75156	2.1759	0.170277	2.37817	7.71738	1.12161	-0.170277	2.37817	4.69762	2.22579	0.0370646	0.887317	7.73385	1.15432	-0.0370646	0.887317	Fine Silt	Poorly Sorted	Symmetrical	Platykurtic	5.085			7.62483			1.71035	4.65005	13.5606	7.92858	11.8503	3.22597	5.78353	6.20443	7.74854	9.1915	1.48144	2.98706	1.24494	1.68973	0
243-244cm	243.5	Unimodal, Poorly Sorted	Mud	Fine Silt	7.36044	7.19742	2.35563	10.1761	5.07896	2.32614	0.254185	2.39757	7.62125	1.21794	-0.254185	2.39757	5.0036	2.38341	0.0741348	0.892755	7.64282	1.25303	-0.0741348	0.892755	Fine Silt	Poorly Sorted	Symmetrical	Platykurtic	4.275			7.87543			1.70897	4.85304	16.208	9.48413	14.4991	3.54061	6.66419	5.94715	7.6869	9.19266	1.54573	3.24552	1.2702	1.824	0
244-245cm	244.5	Unimodal, Poorly Sorted	Mud	Fine Silt	8.46203	7.79727	1.84696	6.8923	5.80116	2.39948	0.0831012	2.20573	7.42944	1.26272	-0.0831012	2.20573	5.75703	2.48449	0.0133306	0.861829	7.44046	1.31295	-0.0133306	0.861829	Fine Silt	Poorly Sorted	Symmetrical	Platykurtic	7.19			7.12518			1.79616	5.76227	18.9777	10.5657	17.1815	3.87516	8.33816	5.71955	7.43915	9.12087	1.59468	3.40132	1.3018	1.95426	0
245-246cm	245.5	Unimodal, Poorly Sorted	Mud	Fine Silt	9.24993	8.77501	1.91003	7.27956	6.20456	2.46654	0.0715102	2.20022	7.33246	1.30249	-0.0715102	2.20022	6.1568	2.55661	0.00564383	0.858063	7.3436	1.35423	-0.00564383	0.858063	Fine Silt	Poorly Sorted	Symmetrical	Platykurtic	7.19			7.12518			1.8439	6.19348	21.0023	11.3902	19.1584	4.06168	9.27539	5.57331	7.33503	9.08302	1.62974	3.50972	1.31871	2.02208	0
246-247cm	246.5	Unimodal, Poorly Sorted	Mud	Fine Silt	8.73508	7.93362	1.83031	6.87488	6.03065	2.3863	0.0532547	2.21769	7.37347	1.25478	-0.0532547	2.21769	5.98689	2.46783	-0.00234789	0.865056	7.38398	1.30324	0.00234789	0.865056	Fine Silt	Poorly Sorted	Symmetrical	Platykurtic	7.19			7.12518			1.86646	6.04728	19.4278	10.4089	17.5614	3.82741	8.59874	5.68573	7.3695	9.06548	1.59443	3.37975	1.30139	1.93637	0
247-248cm	247.5	Unimodal, Poorly Sorted	Mud	Fine Silt	8.72914	7.87172	1.79127	6.65672	6.03376	2.38789	0.036366	2.21072	7.37273	1.25573	-0.036366	2.21072	5.99122	2.47159	-0.0102488	0.86537	7.38293	1.30544	0.0102488	0.86537	Fine Silt	Poorly Sorted	Symmetrical	Platykurtic	7.19			7.12518			1.85489	6.08202	19.3934	10.4553	17.5385	3.83273	8.62157	5.68829	7.36123	9.07445	1.59529	3.38616	1.30185	1.93837	0
248-249cm	248.5	Unimodal, Poorly Sorted	Mud	Fine Silt	8.54184	7.80674	2.03134	8.38206	5.95005	2.35145	0.0687649	2.28659	7.39288	1.23355	-0.0687649	2.28659	5.89959	2.42493	-0.00364514	0.880614	7.40517	1.27795	0.00364514	0.880614	Fine Silt	Poorly Sorted	Symmetrical	Platykurtic	7.19			7.12518			1.8814	5.96903	18.58	9.87563	16.6986	3.67029	8.16609	5.75011	7.38829	9.05398	1.57458	3.30387	1.28961	1.8759	0
249-250cm	249.5	Unimodal, Poorly Sorted	Mud	Fine Silt	8.76071	8.05584	1.87444	7.10012	6.01484	2.39925	0.06326	2.22513	7.37726	1.26258	-0.06326	2.22513	5.96537	2.48098	-0.000109952	0.866362	7.38917	1.31091	0.000109952	0.866362	Fine Silt	Poorly Sorted	Symmetrical	Platykurtic	7.19			7.12518			1.85021	6.02161	19.5434	10.5628	17.6932	3.85115	8.60998	5.67718	7.37563	9.07809	1.59905	3.40092	1.30272	1.94529	0
250-251cm	250.5	Unimodal, Poorly Sorted	Mud	Fine Silt	9.55706	8.72321	1.79457	6.70318	6.52444	2.43117	0.0157712	2.20309	7.25993	1.28165	-0.0157712	2.20309	6.4862	2.52073	-0.0179936	0.863244	7.26841	1.33384	0.0179936	0.863244	Fine Silt	Poorly Sorted	Symmetrical	Platykurtic	8.55			6.87528			1.95401	6.61327	21.373	10.938	19.419	3.94635	9.57479	5.54806	7.24042	8.99935	1.62207	3.45128	1.31512	1.98052	0
251-252cm	251.5	Unimodal, Poorly Sorted	Mud	Fine Silt	9.04296	8.30509	1.82157	6.76547	6.17885	2.42001	0.0438464	2.20938	7.33845	1.27501	-0.0438464	2.20938	6.1361	2.50487	-0.00662647	0.863466	7.34846	1.32474	0.00662647	0.863466	Fine Silt	Poorly Sorted	Symmetrical	Platykurtic	7.19			7.12518			1.86981	6.21127	20.2946	10.8538	18.4248	3.91481	8.98632	5.62276	7.3309	9.06289	1.61182	3.44013	1.30897	1.96894	0
252-253cm	252.5	Unimodal, Poorly Sorted	Mud	Medium Silt	9.68093	8.22592	1.52524	5.43492	6.76905	2.3962	-0.108446	2.18614	7.20683	1.26075	0.108446	2.18614	6.74655	2.48616	-0.0754643	0.860348	7.21163	1.31392	0.0754643	0.860348	Fine Silt	Poorly Sorted	Symmetrical	Platykurtic	10.17			6.62496			1.99249	7.11372	21.1539	10.6168	19.1614	3.86616	9.84648	5.56293	7.13518	8.97121	1.61268	3.40828	1.31293	1.9509	0
253-254cm	253.5	Unimodal, Poorly Sorted	Mud	Fine Silt	8.66036	7.41598	1.64814	5.97048	6.1327	2.33174	-0.0232873	2.21438	7.34926	1.2214	0.0232873	2.21438	6.10134	2.41321	-0.0356252	0.869546	7.35666	1.27095	0.0356252	0.869546	Fine Silt	Poorly Sorted	Symmetrical	Platykurtic	8.55			6.87528			1.92296	6.27949	18.7853	9.76891	16.8623	3.67962	8.50606	5.73426	7.31514	9.02245	1.57343	3.2882	1.29278	1.87956	0
254-255cm	254.5	Unimodal, Poorly Sorted	Mud	Fine Silt	8.45862	7.58657	1.83117	6.88682	5.9064	2.34982	0.0613469	2.23755	7.4035	1.23255	-0.0613469	2.23755	5.86608	2.4296	0.00221028	0.87341	7.41339	1.28072	-0.00221028	0.87341	Fine Silt	Poorly Sorted	Symmetrical	Platykurtic	7.19			7.12518			1.87089	5.90843	18.6	9.94181	16.7291	3.70541	8.18384	5.74855	7.40301	9.06206	1.57641	3.31351	1.29164	1.88963	0
255-256cm	255.5	Unimodal, Poorly Sorted	Mud	Fine Silt	9.10664	8.64068	1.93678	7.40359	6.1413	2.44331	0.092378	2.22402	7.34724	1.28884	-0.092378	2.22402	6.09306	2.52975	0.017354	0.865807	7.35862	1.339	-0.017354	0.865807	Fine Silt	Poorly Sorted	Symmetrical	Platykurtic	7.19			7.12518			1.86095	6.07976	20.6732	11.1089	18.8122	3.96492	8.99814	5.5961	7.36177	9.06974	1.62073	3.47365	1.31164	1.98729	0
256-257cm	256.5	Unimodal, Poorly Sorted	Mud	Fine Silt	9.39665	8.75484	1.76449	6.43914	6.2941	2.48692	0.0311961	2.15021	7.31178	1.31436	-0.0311961	2.15021	6.25795	2.58389	-0.00890807	0.845527	7.32009	1.36954	0.00890807	0.845527	Fine Silt	Poorly Sorted	Symmetrical	Platykurtic	8.55			6.87528			1.82946	6.34557	21.404	11.6997	19.5746	4.18016	9.66804	5.54597	7.30004	9.09437	1.63982	3.5484	1.32765	2.06356	0
257-258cm	257.5	Unimodal, Poorly Sorted	Mud	Fine Silt	9.44075	8.76347	1.77208	6.48696	6.34814	2.47558	0.0270986	2.16535	7.29945	1.30777	-0.0270986	2.16535	6.31269	2.57117	-0.0111201	0.851567	7.30753	1.36243	0.0111201	0.851567	Fine Silt	Poorly Sorted	Symmetrical	Platykurtic	8.55			6.87528			1.85453	6.40926	21.4258	11.5532	19.5713	4.12079	9.64227	5.5445	7.28563	9.07473	1.63671	3.53022	1.32451	2.04292	0
258-259cm	258.5	Unimodal, Poorly Sorted	Mud	Fine Silt	7.65861	7.17375	2.04283	8.14034	5.29469	2.35065	0.163372	2.26163	7.56124	1.23306	-0.163372	2.26163	5.23522	2.41979	0.0441927	0.863344	7.57754	1.27488	-0.0441927	0.863344	Fine Silt	Poorly Sorted	Symmetrical	Platykurtic	5.085			7.62483			1.7223	5.15321	17.0347	9.89066	15.3124	3.72965	7.33156	5.87538	7.60031	9.18145	1.5627	3.30607	1.28594	1.89904	0
259-260cm	259.5	Unimodal, Poorly Sorted	Mud	Very Fine Silt	6.8269	6.76339	2.38687	10.2965	4.70286	2.31516	0.32193	2.40403	7.73225	1.21111	-0.32193	2.40403	4.6322	2.36943	0.113438	0.883287	7.75409	1.24454	-0.113438	0.883287	Fine Silt	Poorly Sorted	Coarse Skewed	Platykurtic	3.02			8.3766			1.63125	4.38743	15.1456	9.28469	13.5144	3.55161	6.18451	6.04496	7.83241	9.25981	1.53182	3.21485	1.26654	1.82847	0
260-261cm	260.5	Unimodal, Poorly Sorted	Mud	Very Fine Silt	5.49512	5.48514	2.67514	12.0365	3.91509	2.17726	0.520365	2.7244	7.99674	1.12251	-0.520365	2.7244	3.82859	2.2094	0.178298	0.950393	8.02897	1.14365	-0.178298	0.950393	Very Fine Silt	Poorly Sorted	Coarse Skewed	Mesokurtic	2.54			8.62639			1.52172	3.53791	11.8287	7.77324	10.307	3.02666	4.37081	6.40156	8.14289	9.36008	1.46216	2.95852	1.22009	1.59772	0
261-262cm	261.5	Unimodal, Poorly Sorted	Mud	Fine Silt	6.69261	5.92774	2.58511	12.4583	4.99397	2.1031	0.26254	2.65139	7.6456	1.07252	-0.26254	2.65139	4.92001	2.12981	0.0542446	0.943985	7.66712	1.09072	-0.0542446	0.943985	Fine Silt	Poorly Sorted	Symmetrical	Mesokurtic	5.085			7.62483			1.91768	4.84105	13.4712	7.02476	11.5535	2.89726	5.44134	6.21398	7.69046	9.02643	1.4526	2.81245	1.22206	1.53469	0
262-263cm	262.5	Unimodal, Poorly Sorted	Mud	Very Fine Silt	5.1176	4.71477	2.87734	14.984	3.81394	2.07768	0.423138	2.74837	8.0345	1.05497	-0.423138	2.74837	3.74049	2.10067	0.117096	0.934187	8.06256	1.07085	-0.117096	0.934187	Very Fine Silt	Poorly Sorted	Coarse Skewed	Mesokurtic	3.02			8.3766			1.52857	3.5732	10.3834	6.79289	8.85485	2.86043	4.06608	6.58957	8.12857	9.3536	1.41945	2.76402	1.20709	1.51623	0
263-264cm	263.5	Unimodal, Poorly Sorted	Mud	Very Fine Silt	7.87355	9.67412	3.08911	14.88	4.92653	2.48394	0.538763	2.74971	7.66521	1.31263	-0.538763	2.74971	4.7807	2.51981	0.176709	0.957263	7.70856	1.33332	-0.176709	0.957263	Fine Silt	Poorly Sorted	Coarse Skewed	Mesokurtic	3.02			8.3766			1.64362	4.39806	17.8955	10.8878	16.2519	3.63159	6.42601	5.80426	7.82892	9.2489	1.59347	3.44464	1.27293	1.8606	0
264-265cm	264.5	Unimodal, Poorly Sorted	Mud	Very Fine Silt	6.21784	6.07792	2.39096	10.0053	4.36548	2.25082	0.368832	2.51378	7.83964	1.17045	-0.368832	2.51378	4.28819	2.29987	0.124662	0.923469	7.86541	1.20155	-0.124662	0.923469	Fine Silt	Poorly Sorted	Coarse Skewed	Mesokurtic	3.02			8.3766			1.57843	4.05709	13.6005	8.61648	12.0221	3.27575	5.30517	6.20019	7.94534	9.30729	1.50113	3.1071	1.2434	1.71183	0
265-266cm	265.5	Unimodal, Poorly Sorted	Mud	Very Fine Silt	5.88899	5.43134	2.33166	9.94662	4.26467	2.17655	0.336291	2.49614	7.87335	1.12205	-0.336291	2.49614	4.19849	2.22159	0.111087	0.91323	7.89591	1.15159	-0.111087	0.91323	Fine Silt	Poorly Sorted	Coarse Skewed	Mesokurtic	3.02			8.3766			1.59745	4.00302	12.5667	7.86668	10.9692	3.14659	5.01818	6.31425	7.9647	9.29001	1.47128	2.97576	1.23336	1.65379	0
266-267cm	266.5	Unimodal, Poorly Sorted	Mud	Very Fine Silt	5.88644	5.25465	2.13865	8.6962	4.29056	2.17166	0.289522	2.40293	7.86462	1.1188	-0.289522	2.40293	4.23542	2.22344	0.0998821	0.895927	7.88328	1.15279	-0.0998821	0.895927	Fine Silt	Poorly Sorted	Symmetrical	Platykurtic	3.02			8.3766			1.59745	4.05367	12.6052	7.89086	11.0078	3.19442	5.14167	6.30983	7.94656	9.29002	1.47231	2.98018	1.23727	1.67556	0
267-268cm	267.5	Unimodal, Poorly Sorted	Mud	Very Fine Silt	5.92947	5.51516	2.3851	10.4257	4.28018	2.18388	0.341537	2.49608	7.86811	1.12689	-0.341537	2.49608	4.21228	2.22831	0.112009	0.907891	7.89118	1.15595	-0.112009	0.907891	Fine Silt	Poorly Sorted	Coarse Skewed	Mesokurtic	3.02			8.3766			1.59752	4.01308	12.6494	7.91815	11.0519	3.1748	5.07778	6.30479	7.96107	9.28995	1.47348	2.98516	1.23554	1.66666	0
268-269cm	268.5	Unimodal, Poorly Sorted	Mud	Very Fine Silt	6.13759	5.62933	2.25346	9.49941	4.42481	2.19778	0.300232	2.43045	7.82017	1.13604	-0.300232	2.43045	4.3652	2.24604	0.100681	0.89789	7.83974	1.16738	-0.100681	0.89789	Fine Silt	Poorly Sorted	Coarse Skewed	Platykurtic	3.02			8.3766			1.62872	4.17691	13.1337	8.0638	11.505	3.23731	5.35679	6.25058	7.90335	9.26204	1.48179	3.01146	1.24172	1.69479	0
269-270cm	269.5	Unimodal, Poorly Sorted	Mud	Very Fine Silt	5.61697	4.95761	2.26601	9.72392	4.15485	2.12452	0.315003	2.47884	7.91099	1.08714	-0.315003	2.47884	4.09093	2.16316	0.100649	0.902971	7.93336	1.11314	-0.100649	0.902971	Fine Silt	Poorly Sorted	Coarse Skewed	Mesokurtic	3.02			8.3766			1.59736	3.92249	11.7868	7.37892	10.1894	3.05562	4.76756	6.40668	7.99401	9.29009	1.45006	2.88341	1.22568	1.61147	0
270-271cm	270.5	Unimodal, Poorly Sorted	Mud	Very Fine Silt	5.89472	5.40273	2.23843	9.24379	4.25863	2.18857	0.316852	2.44702	7.8754	1.12999	-0.316852	2.44702	4.19652	2.23824	0.108073	0.903965	7.89659	1.16236	-0.108073	0.903965	Fine Silt	Poorly Sorted	Coarse Skewed	Mesokurtic	3.02			8.3766			1.57817	4.00165	12.6558	8.01929	11.0776	3.20423	5.10637	6.30406	7.96519	9.30753	1.47644	3.00348	1.23749	1.67998	0
271-272cm	271.5	Bimodal, Poorly Sorted	Mud	Fine Silt	21.0284	37.3715	3.19289	14.3015	8.30275	3.54809	0.661476	2.73145	6.9122	1.82704	-0.661476	2.73145	8.00303	3.66702	0.253074	1.019	6.96524	1.87461	-0.253074	1.019	Medium Silt	Poorly Sorted	Coarse Skewed	Mesokurtic	5.085	81.35		7.62483	3.62515		1.90088	6.67955	60.825	31.9984	58.9241	5.526	14.2321	4.03919	7.22603	9.03912	2.23785	4.99993	1.42182	2.46624	0
272-273cm	272.5	Unimodal, Poorly Sorted	Mud	Fine Silt	15.328	24.8858	3.49299	17.2315	7.38195	3.08375	0.575159	2.80004	7.08178	1.62469	-0.575159	2.80004	7.06143	3.15411	0.180341	0.995514	7.14582	1.65723	-0.180341	0.995514	Fine Silt	Poorly Sorted	Coarse Skewed	Mesokurtic	5.085			7.62483			1.89781	6.42135	36.8838	19.4349	34.986	4.76601	11.7016	4.76087	7.28291	9.04145	1.89912	4.28058	1.37068	2.25278	0
273-274cm	273.5	Unimodal, Poorly Sorted	Mud	Fine Silt	18.6721	31.7648	3.48099	17.324	8.23676	3.308	0.577262	2.72786	6.92371	1.72596	-0.577262	2.72786	7.91052	3.4062	0.199627	0.99114	6.98201	1.76816	-0.199627	0.99114	Medium Silt	Poorly Sorted	Coarse Skewed	Mesokurtic	5.085			7.62483			1.96477	6.98907	48.0806	24.4713	46.1159	5.25793	13.9859	4.3784	7.16068	8.99142	2.05359	4.61302	1.40893	2.39449	0
274-275cm	274.5	Unimodal, Poorly Sorted	Mud	Fine Silt	14.3002	20.4084	3.37561	17.7717	7.55797	2.95787	0.407648	2.53423	7.04779	1.56456	-0.407648	2.53423	7.36805	3.04632	0.134548	0.919748	7.0845	1.60707	-0.134548	0.919748	Fine Silt	Poorly Sorted	Coarse Skewed	Mesokurtic	6.045			7.3755			1.95536	6.80902	35.0578	17.9291	33.1024	4.87835	12.5679	4.83412	7.19834	8.99835	1.86142	4.16423	1.38214	2.28639	0
275-276cm	275.5	Bimodal, Poorly Sorted	Mud	Very Fine Silt	20.1675	29.8943	2.38	8.77232	8.58995	3.58288	0.467061	2.21155	6.86313	1.84112	-0.467061	2.21155	8.6493	3.80634	0.257328	0.85073	6.8532	1.92841	-0.257328	0.85073	Medium Silt	Poorly Sorted	Coarse Skewed	Platykurtic	3.02	57.8		8.3766	4.11865		1.87993	6.78507	61.7974	32.8722	59.9175	7.14796	18.88	4.01631	7.20342	9.0551	2.25458	5.03879	1.51502	2.83753	0
276-277cm	276.5	Unimodal, Poorly Sorted	Mud	Fine Silt	16.9132	19.716	1.91385	6.5663	9.1329	3.09865	0.148106	2.06181	6.77471	1.63164	-0.148106	2.06181	9.13029	3.27439	0.0852164	0.819295	6.77512	1.71123	-0.0852164	0.819295	Medium Silt	Poorly Sorted	Symmetrical	Platykurtic	6.045			7.3755			2.08005	8.507	45.5199	21.884	43.4398	6.12455	18.7335	4.45736	6.87713	8.90917	1.99875	4.45181	1.47703	2.6146	0
277-278cm	277.5	Unimodal, Poorly Sorted	Mud	Fine Silt	12.5587	18.4487	3.71995	20.5221	6.85954	2.81485	0.48957	2.77028	7.18767	1.49306	-0.48957	2.77028	6.61777	2.86007	0.13546	0.954672	7.23944	1.51605	-0.13546	0.954672	Fine Silt	Poorly Sorted	Coarse Skewed	Mesokurtic	5.085			7.62483			1.91502	6.20732	28.5624	14.9149	26.6474	4.34745	10.3412	5.12974	7.33181	9.02842	1.76002	3.89869	1.34095	2.12017	0
278-279cm	278.5	Bimodal, Very Poorly Sorted	Sandy Mud	Very Fine Sandy Fine Silt	31.2971	41.5593	1.74711	5.37073	12.8745	3.97161	0.220059	1.91428	6.27934	1.98972	-0.220059	1.91428	13.1978	4.29332	0.169832	0.74589	6.24356	2.10209	-0.169832	0.74589	Medium Silt	Very Poorly Sorted	Coarse Skewed	Platykurtic	6.045	81.35		7.3755	3.62515		2.24401	10.7077	97.1138	43.277	94.8698	10.5281	39.5342	3.36418	6.5452	8.79971	2.61571	5.43553	1.7519	3.39618	0
279-280cm	279.5	Bimodal, Very Poorly Sorted	Sandy Mud	Very Fine Sandy Fine Silt	30.5761	44.4658	1.96143	6.29809	11.4948	4.10521	0.368855	2.01693	6.44288	2.03746	-0.368855	2.01693	12.0002	4.48693	0.240876	0.792228	6.38079	2.16573	-0.240876	0.792228	Medium Silt	Very Poorly Sorted	Coarse Skewed	Platykurtic	5.085	96.75		7.62483	3.37499		2.06184	8.98346	100.57	48.7766	98.5077	9.81128	32.1241	3.31373	6.79851	8.92185	2.69239	5.60812	1.68561	3.29444	0
280-281cm	280.5	Unimodal, Poorly Sorted	Mud	Fine Silt	9.521	10.0448	2.30004	9.47043	6.12349	2.53091	0.228189	2.30086	7.35143	1.33966	-0.228189	2.30086	6.04889	2.61412	0.077912	0.874925	7.36911	1.38633	-0.077912	0.874925	Fine Silt	Poorly Sorted	Symmetrical	Platykurtic	5.085			7.62483			1.84285	5.81214	22.169	12.0297	20.3262	4.1235	9.17332	5.49531	7.42672	9.08384	1.65302	3.58853	1.32098	2.04387	0
281-282cm	281.5	Bimodal, Very Poorly Sorted	Sandy Mud	Fine Sandy Fine Silt	83.6873	101.246	1.18441	3.44872	26.4639	5.74732	-0.0689836	1.5809	5.23983	2.52289	0.0689836	1.5809	25.1405	5.87938	0.0383231	0.628441	5.31384	2.55566	-0.0383231	0.628441	Coarse Silt	Very Poorly Sorted	Symmetrical	Very Platykurtic	193.5	6.045		2.37499	7.3755		2.55227	22.8844	239.001	93.6425	236.448	27.0013	144.097	2.06491	5.44949	8.614	4.17161	6.54909	2.7351	4.75496	0
282-283cm	282.5	Bimodal, Very Poorly Sorted	Sandy Mud	Fine Sandy Fine Silt	56.1533	84.9359	1.84668	5.91188	15.9227	5.25145	0.353227	1.83294	5.97277	2.39272	-0.353227	1.83294	16.3735	5.654	0.282576	0.664574	5.93249	2.49927	-0.282576	0.664574	Coarse Silt	Very Poorly Sorted	Coarse Skewed	Very Platykurtic	5.085	162.75		7.62483	2.62467		2.19003	10.8585	186.893	85.3384	184.703	21.5399	83.1734	2.41971	6.52503	8.83484	3.65119	6.41512	2.25853	4.42894	0
283-284cm	283.5	Unimodal, Poorly Sorted	Mud	Fine Silt	17.9981	29.319	3.27245	15.4032	8.1689	3.27115	0.540598	2.6453	6.93564	1.7098	-0.540598	2.6453	7.86832	3.37741	0.191862	0.973168	6.98973	1.75592	-0.191862	0.973168	Medium Silt	Poorly Sorted	Coarse Skewed	Mesokurtic	5.085			7.62483			1.95834	6.98614	47.0571	24.029	45.0988	5.31067	14.0431	4.40944	7.16129	8.99615	2.0402	4.58671	1.41157	2.40889	0
284-285cm	284.5	Unimodal, Poorly Sorted	Mud	Fine Silt	21.6101	29.7485	2.29323	8.63678	9.76808	3.54552	0.295586	2.08251	6.67771	1.826	-0.295586	2.08251	9.73871	3.75829	0.16875	0.808834	6.68205	1.91008	-0.16875	0.808834	Medium Silt	Poorly Sorted	Coarse Skewed	Platykurtic	4.275			7.87543			2.0031	8.31435	62.2606	31.0821	60.2575	7.68506	23.1824	4.00554	6.91018	8.96355	2.23779	4.95801	1.56257	2.94206	0
285-286cm	285.5	Bimodal, Poorly Sorted	Sandy Mud	Very Fine Sandy Very Fine Silt	21.8526	32.1319	2.30158	8.36504	9.08619	3.69377	0.433926	2.13529	6.78211	1.88509	-0.433926	2.13529	9.16735	3.9347	0.254297	0.820991	6.76928	1.97625	-0.254297	0.820991	Medium Silt	Poorly Sorted	Coarse Skewed	Platykurtic	3.02	57.8		8.3766	4.11865		1.90642	7.12531	67.5144	35.4143	65.6079	7.91893	21.7018	3.88866	7.13283	9.03492	2.3234	5.14626	1.55996	2.98531	0
286-287cm	286.5	Bimodal, Poorly Sorted	Sandy Mud	Very Fine Sandy Fine Silt	24.2344	33.8034	2.37112	9.31796	10.6255	3.67155	0.257943	2.05629	6.55633	1.87639	-0.257943	2.05629	10.5609	3.89313	0.14922	0.798472	6.56512	1.96093	-0.14922	0.798472	Medium Silt	Poorly Sorted	Coarse Skewed	Platykurtic	5.085	40.7		7.62483	4.62418		2.04603	9.14952	69.4395	33.9387	67.3935	8.30321	26.6472	3.8481	6.77209	8.93296	2.32139	5.08486	1.60532	3.05367	0
287-288cm	287.5	Unimodal, Very Poorly Sorted	Sandy Mud	Very Fine Sandy Fine Silt	42.2901	67.4457	2.65413	10.91	15.0278	4.30331	0.294528	2.11352	6.05623	2.10545	-0.294528	2.11352	14.9982	4.61598	0.166883	0.827731	6.05907	2.20664	-0.166883	0.827731	Medium Silt	Very Poorly Sorted	Coarse Skewed	Platykurtic	7.19			7.12518			2.39383	12.5064	127.794	53.3848	125.4	10.1062	42.2721	2.96811	6.32119	8.70646	2.93334	5.73836	1.75607	3.33717	0
288-289cm	288.5	Bimodal, Very Poorly Sorted	Sandy Mud	Very Fine Sandy Fine Silt	39.1764	60.8356	2.56615	10.4688	14.2521	4.25825	0.278079	2.07373	6.13268	2.09026	-0.278079	2.07373	14.2646	4.57196	0.161421	0.811402	6.13142	2.19281	-0.161421	0.811402	Medium Silt	Very Poorly Sorted	Coarse Skewed	Platykurtic	6.045	81.35		7.3755	3.62515		2.2883	11.9388	118.954	51.9836	116.666	10.2382	40.5383	3.07152	6.3882	8.77151	2.85575	5.69999	1.7497	3.3559	0
289-290cm	289.5	Unimodal, Poorly Sorted	Mud	Fine Silt	15.8351	24.816	3.36266	16.341	7.69313	3.10983	0.510548	2.66279	7.02221	1.63683	-0.510548	2.66279	7.40278	3.19629	0.168934	0.962721	7.07772	1.6764	-0.168934	0.962721	Fine Silt	Poorly Sorted	Coarse Skewed	Mesokurtic	5.085			7.62483			1.93053	6.73319	39.0345	20.2195	37.1039	5.01685	12.8054	4.67911	7.21449	9.01678	1.92703	4.33768	1.38998	2.32678	0
290-291cm	290.5	Bimodal, Very Poorly Sorted	Sandy Mud	Very Fine Sandy Medium Silt	46.3828	65.3958	2.17944	8.02887	17.7329	4.31133	0.115294	1.96694	5.81743	2.10813	-0.115294	1.96694	17.655	4.61549	0.0984981	0.778982	5.82378	2.20648	-0.0984981	0.778982	Coarse Silt	Very Poorly Sorted	Symmetrical	Platykurtic	8.55	81.35		6.87528	3.62515		2.59735	15.6092	136.823	52.6779	134.226	11.3553	56.392	2.86962	6.00146	8.58874	2.99299	5.71913	1.87297	3.50529	0
291-292cm	291.5	Bimodal, Very Poorly Sorted	Sandy Mud	Very Fine Sandy Fine Silt	25.106	33.8577	2.04127	7.11578	10.8097	3.77451	0.244383	1.95355	6.53153	1.91629	-0.244383	1.95355	10.7974	4.01352	0.168666	0.762106	6.53317	2.00487	-0.168666	0.762106	Medium Silt	Very Poorly Sorted	Coarse Skewed	Platykurtic	4.275	57.8		7.87543	4.11865		2.03139	9.04074	74.0219	36.439	71.9905	9.33366	29.8114	3.7559	6.78934	8.94332	2.38114	5.18741	1.65704	3.22244	0
292-293cm	292.5	Bimodal, Very Poorly Sorted	Sandy Mud	Very Fine Sandy Fine Silt	48.9176	73.7935	2.61821	11.2029	17.7562	4.44636	0.142165	1.99022	5.81553	2.15263	-0.142165	1.99022	17.5607	4.73235	0.0888056	0.776698	5.8315	2.24256	-0.0888056	0.776698	Coarse Silt	Very Poorly Sorted	Symmetrical	Platykurtic	7.19	81.35		7.12518	3.62515		2.52173	15.8625	140.227	55.6077	137.706	11.9388	56.8043	2.83416	5.97823	8.63137	3.04548	5.79721	1.8918	3.57759	0
293-294cm	293.5	Bimodal, Very Poorly Sorted	Sandy Mud	Very Fine Sandy Fine Silt	35.5127	50.6183	2.20612	7.98247	14.2312	4.01557	0.21269	2.03854	6.1348	2.0056	-0.21269	2.03854	14.3368	4.32195	0.135289	0.810772	6.12413	2.11168	-0.135289	0.810772	Medium Silt	Very Poorly Sorted	Coarse Skewed	Platykurtic	7.19	81.35		7.12518	3.62515		2.38757	12.3289	107.638	45.0829	105.251	9.38578	38.9096	3.21573	6.34181	8.71024	2.70863	5.49451	1.71452	3.23048	0
294-295cm	294.5	Unimodal, Very Poorly Sorted	Sandy Mud	Very Fine Sandy Fine Silt	29.5003	49.4556	3.06147	14.1986	11.2903	3.85255	0.445543	2.36371	6.46877	1.94581	-0.445543	2.36371	11.1789	4.08153	0.201566	0.910642	6.48307	2.02911	-0.201566	0.910642	Medium Silt	Very Poorly Sorted	Coarse Skewed	Mesokurtic	6.045			7.3755			2.16768	9.33507	87.7421	40.4775	85.5744	7.25349	24.4201	3.51059	6.74312	8.84964	2.52084	5.33905	1.55597	2.85867	0
295-296cm	295.5	Unimodal, Poorly Sorted	Mud	Fine Silt	9.46389	9.94811	2.63507	12.3142	6.26506	2.43954	0.231356	2.45081	7.31846	1.28661	-0.231356	2.45081	6.16258	2.50076	0.0568879	0.908022	7.34225	1.32237	-0.0568879	0.908022	Fine Silt	Poorly Sorted	Symmetrical	Mesokurtic	6.045			7.3755			1.97016	6.03613	21.0652	10.6921	19.095	3.74422	8.6432	5.569	7.37216	8.98747	1.61384	3.41848	1.29733	1.90466	0
296-297cm	296.5	Unimodal, Poorly Sorted	Mud	Fine Silt	8.15058	8.13306	2.25693	9.30539	5.49539	2.39601	0.239428	2.34487	7.50756	1.26063	-0.239428	2.34487	5.42557	2.46747	0.0790154	0.88788	7.52601	1.30303	-0.0790154	0.88788	Fine Silt	Poorly Sorted	Symmetrical	Platykurtic	4.275			7.87543			1.77774	5.22879	18.4151	10.3587	16.6374	3.73829	7.58529	5.76297	7.57931	9.13574	1.58525	3.37277	1.28852	1.90238	0
297-298cm	297.5	Unimodal, Poorly Sorted	Mud	Fine Silt	8.69972	8.65637	2.27148	9.6102	5.84039	2.42244	0.186385	2.32689	7.41972	1.27646	-0.186385	2.32689	5.76923	2.49388	0.0504636	0.882936	7.43741	1.31839	-0.0504636	0.882936	Fine Silt	Poorly Sorted	Symmetrical	Platykurtic	6.045			7.3755			1.83304	5.65129	19.601	10.6932	17.768	3.81613	8.22369	5.67293	7.4672	9.09155	1.60262	3.41862	1.29782	1.93211	0
298-299cm	298.5	Unimodal, Poorly Sorted	Mud	Fine Silt	8.87013	7.96258	1.99438	8.0227	6.26321	2.31057	0.0656559	2.34087	7.31888	1.20825	-0.0656559	2.34087	6.21326	2.37781	0.00336188	0.901636	7.33043	1.24963	-0.00336188	0.901636	Fine Silt	Poorly Sorted	Symmetrical	Mesokurtic	7.19			7.12518			2.03376	6.24928	19.2331	9.45693	17.1993	3.48922	8.26093	5.70027	7.32209	8.94164	1.56864	3.24137	1.28029	1.8029	0
299-300cm	299.5	Unimodal, Poorly Sorted	Mud	Medium Silt	10.9713	10.3571	1.75738	6.46591	7.21398	2.55614	-0.00707281	2.14304	7.11499	1.35397	0.00707281	2.14304	7.18044	2.65656	-0.0219049	0.840332	7.12171	1.40956	0.0219049	0.840332	Fine Silt	Poorly Sorted	Symmetrical	Platykurtic	10.17			6.62496			2.00758	7.32935	25.1952	12.55	23.1876	4.38337	11.5841	5.31071	7.0921	8.96033	1.68722	3.64962	1.35193	2.13204	0
300-301cm	300.5	Unimodal, Poorly Sorted	Mud	Very Fine Silt	6.9321	6.62052	2.061	7.78427	4.81146	2.3065	0.291615	2.33978	7.69931	1.20571	-0.291615	2.33978	4.75836	2.37368	0.11678	0.892417	7.71532	1.24713	-0.11678	0.892417	Fine Silt	Poorly Sorted	Coarse Skewed	Platykurtic	3.02			8.3766			1.66819	4.49044	15.6963	9.40919	14.0281	3.51444	6.28065	5.99343	7.79893	9.2275	1.5396	3.23407	1.26542	1.81329	0
301-302cm	301.5	Unimodal, Poorly Sorted	Mud	Very Fine Silt	6.01805	5.76108	2.24688	8.9087	4.25837	2.22976	0.38566	2.47006	7.87548	1.15689	-0.38566	2.47006	4.18985	2.28264	0.145867	0.9137	7.89889	1.1907	-0.145867	0.9137	Fine Silt	Poorly Sorted	Coarse Skewed	Mesokurtic	3.02			8.3766			1.56917	3.90884	13.2813	8.46395	11.7122	3.2627	5.16508	6.23446	7.99904	9.31579	1.49424	3.08133	1.24135	1.70607	0
302-303cm	302.5	Unimodal, Poorly Sorted	Mud	Fine Silt	9.74207	9.6405	1.92913	7.17562	6.36269	2.52429	0.143571	2.17581	7.29615	1.33587	-0.143571	2.17581	6.32395	2.61809	0.0573393	0.846696	7.30496	1.38851	-0.0573393	0.846696	Fine Silt	Poorly Sorted	Symmetrical	Platykurtic	5.085			7.62483			1.88993	6.12028	22.8876	12.1103	20.9977	4.2612	9.90108	5.44929	7.35219	9.04745	1.6603	3.59816	1.33341	2.09126	0
303-304cm	303.5	Bimodal, Poorly Sorted	Mud	Very Fine Silt	5.06788	5.10347	2.31463	10.2937	3.28739	2.57937	0.0026145	2.26517	8.24884	1.36702	-0.0026145	2.26517	3.17555	2.70762	-0.0664065	0.899186	8.29878	1.43702	0.0664065	0.899186	Very Fine Silt	Poorly Sorted	Symmetrical	Platykurtic	3.59	0.9		8.1272	10.1235		0.844551	3.41844	11.2893	13.3672	10.4447	4.07787	4.96006	6.4689	8.19245	10.2095	1.57825	3.74062	1.27972	2.02781	0
304-305cm	304.5	Unimodal, Poorly Sorted	Mud	Very Fine Silt	8.81724	11.4163	3.20561	15.5836	5.36143	2.53195	0.587959	2.85827	7.54317	1.34025	-0.587959	2.85827	5.18566	2.56698	0.190065	0.995186	7.59126	1.36007	-0.190065	0.995186	Fine Silt	Poorly Sorted	Coarse Skewed	Mesokurtic	3.59			8.1272			1.76159	4.73517	20.2914	11.5188	18.5298	3.59101	6.8675	5.62299	7.72237	9.14891	1.62705	3.52592	1.27466	1.84439	0
305-306cm	305.5	Unimodal, Poorly Sorted	Mud	Very Fine Silt	9.36042	12.1362	3.01773	13.9035	5.56648	2.59986	0.563207	2.74878	7.48902	1.37843	-0.563207	2.74878	5.40321	2.65122	0.195945	0.983493	7.53197	1.40666	-0.195945	0.983493	Fine Silt	Poorly Sorted	Coarse Skewed	Mesokurtic	3.59			8.1272			1.76889	4.8835	22.3858	12.6553	20.617	3.77764	7.45788	5.48127	7.67787	9.14294	1.66803	3.66167	1.2895	1.91748	0
306-307cm	306.5	Unimodal, Poorly Sorted	Mud	Very Fine Silt	9.9833	12.8341	2.81518	12.2614	5.82884	2.66634	0.525062	2.62237	7.42258	1.41486	-0.525062	2.62237	5.69313	2.73795	0.198727	0.964589	7.45656	1.45309	-0.198727	0.964589	Fine Silt	Poorly Sorted	Coarse Skewed	Mesokurtic	3.59			8.1272			1.78786	5.08689	24.8377	13.8924	23.0498	3.99206	8.20098	5.33132	7.619	9.12755	1.71206	3.79623	1.30659	1.99713	0
307-308cm	307.5	Unimodal, Poorly Sorted	Mud	Very Fine Silt	10.2374	13.2385	2.77673	11.8688	5.92272	2.68953	0.526394	2.61191	7.39953	1.42735	-0.526394	2.61191	5.78654	2.76594	0.201867	0.966733	7.43308	1.46777	-0.201867	0.966733	Fine Silt	Poorly Sorted	Coarse Skewed	Mesokurtic	3.59			8.1272			1.80026	5.1542	25.7063	14.2792	23.9061	4.03722	8.40017	5.28173	7.60004	9.11758	1.72625	3.83585	1.31048	2.01336	0
308-309cm	308.5	Unimodal, Poorly Sorted	Mud	Very Fine Silt	10.5142	13.4421	2.69312	11.3173	6.05302	2.72026	0.490358	2.53155	7.36813	1.44375	-0.490358	2.53155	5.9326	2.80604	0.196287	0.942533	7.39712	1.48854	-0.196287	0.942533	Fine Silt	Poorly Sorted	Coarse Skewed	Mesokurtic	3.59			8.1272			1.80088	5.27315	26.6174	14.7802	24.8165	4.21818	8.96115	5.23149	7.56712	9.11708	1.74273	3.8856	1.32388	2.07662	0
309-310cm	309.5	Unimodal, Poorly Sorted	Mud	Very Fine Silt	13.0278	18.5192	3.18192	15.9045	6.85955	2.93751	0.493909	2.53255	7.18767	1.5546	-0.493909	2.53255	6.72519	3.02759	0.198615	0.917439	7.21621	1.59817	-0.198615	0.917439	Fine Silt	Poorly Sorted	Coarse Skewed	Mesokurtic	3.59			8.1272			1.86409	5.88608	33.3554	17.8936	31.4913	4.82193	11.2882	4.90594	7.40848	9.06731	1.84823	4.16138	1.37002	2.26961	0
310-311cm	310.5	Unimodal, Poorly Sorted	Mud	Very Fine Silt	11.0035	13.9003	2.53303	10.1911	6.25366	2.77506	0.455616	2.43029	7.32108	1.47252	-0.455616	2.43029	6.16561	2.8788	0.198049	0.918692	7.34154	1.52547	-0.198049	0.918692	Fine Silt	Poorly Sorted	Coarse Skewed	Mesokurtic	3.59			8.1272			1.807	5.42062	28.6233	15.8403	26.8164	4.46499	9.74773	5.12666	7.52733	9.11219	1.77741	3.98553	1.34183	2.15866	0
311-312cm	311.5	Unimodal, Poorly Sorted	Mud	Fine Silt	13.4155	18.2076	2.89863	13.902	7.12012	2.95703	0.441894	2.40114	7.13388	1.56415	-0.441894	2.40114	7.0446	3.0714	0.19724	0.894984	7.14927	1.6189	-0.19724	0.894984	Fine Silt	Poorly Sorted	Coarse Skewed	Platykurtic	3.59			8.1272			1.90379	6.10791	35.5283	18.6619	33.6245	5.02212	12.1942	4.81489	7.35511	9.03691	1.87687	4.22202	1.38565	2.3283	0
312-313cm	312.5	Unimodal, Poorly Sorted	Mud	Very Fine Silt	11.1067	14.0758	2.54587	10.2487	6.30114	2.77952	0.453266	2.43667	7.31017	1.47483	-0.453266	2.43667	6.20438	2.88224	0.193503	0.921398	7.3325	1.52719	-0.193503	0.921398	Fine Silt	Poorly Sorted	Coarse Skewed	Mesokurtic	3.59			8.1272			1.81334	5.48072	28.8323	15.9002	27.019	4.46463	9.80316	5.11617	7.51142	9.10714	1.78007	3.99097	1.34226	2.15854	0
313-314cm	313.5	Unimodal, Poorly Sorted	Mud	Very Fine Silt	10.8246	13.3779	2.55835	10.547	6.27346	2.74013	0.412233	2.41456	7.31652	1.45425	-0.412233	2.41456	6.16991	2.83828	0.170327	0.911666	7.34054	1.50502	-0.170327	0.911666	Fine Silt	Poorly Sorted	Coarse Skewed	Mesokurtic	3.59			8.1272			1.80934	5.55432	27.4186	15.1539	25.6092	4.43489	9.76189	5.1887	7.49217	9.11032	1.7558	3.92162	1.34056	2.1489	0
314-315cm	314.5	Unimodal, Poorly Sorted	Mud	Fine Silt	11.3601	13.9364	2.46001	9.86106	6.52566	2.78046	0.381122	2.35658	7.25966	1.47533	-0.381122	2.35658	6.4415	2.89036	0.163628	0.899823	7.27839	1.53125	-0.163628	0.899823	Fine Silt	Poorly Sorted	Coarse Skewed	Platykurtic	3.59			8.1272			1.83443	5.7958	29.1721	15.9025	27.3377	4.60204	10.4919	5.09926	7.43078	9.09045	1.7827	3.99118	1.354	2.20228	0
315-316cm	315.5	Unimodal, Poorly Sorted	Mud	Fine Silt	12.7904	18.3194	3.48759	19.86	6.81533	2.90315	0.48887	2.56781	7.197	1.53762	-0.48887	2.56781	6.6651	2.98559	0.186473	0.922804	7.22916	1.57801	-0.186473	0.922804	Fine Silt	Poorly Sorted	Coarse Skewed	Mesokurtic	3.59			8.1272			1.86732	5.91392	32.22	17.2546	30.3526	4.71195	11.0058	4.9559	7.40167	9.06481	1.82909	4.10891	1.36295	2.23632	0
316-317cm	316.5	Unimodal, Poorly Sorted	Mud	Very Fine Silt	10.5949	13.4104	2.60136	10.717	6.07851	2.73932	0.476771	2.47534	7.36207	1.45382	-0.476771	2.47534	5.98155	2.83403	0.201918	0.928827	7.38526	1.50285	-0.201918	0.928827	Fine Silt	Poorly Sorted	Coarse Skewed	Mesokurtic	3.59			8.1272			1.79318	5.26525	27.2699	15.2076	25.4767	4.32472	9.21938	5.19655	7.56928	9.12327	1.75564	3.92672	1.33104	2.11261	0
317-318cm	317.5	Unimodal, Poorly Sorted	Mud	Very Fine Silt	10.4186	13.1824	2.57893	10.5278	5.98076	2.7331	0.491453	2.48051	7.38546	1.45054	-0.491453	2.48051	5.89186	2.82807	0.211548	0.931205	7.40706	1.49982	-0.211548	0.931205	Fine Silt	Poorly Sorted	Coarse Skewed	Mesokurtic	3.59			8.1272			1.7802	5.14825	26.9894	15.1609	25.2092	4.29216	9.00582	5.21146	7.6017	9.13374	1.75263	3.92228	1.32776	2.1017	0
318-319cm	318.5	Unimodal, Poorly Sorted	Mud	Very Fine Silt	11.1299	14.2496	2.49239	9.83748	6.21676	2.81214	0.482304	2.41862	7.32962	1.49167	-0.482304	2.41862	6.15056	2.92217	0.220876	0.914671	7.34507	1.54704	-0.220876	0.914671	Fine Silt	Poorly Sorted	Coarse Skewed	Mesokurtic	3.59			8.1272			1.79186	5.2876	29.5857	16.5112	27.7938	4.55813	9.84759	5.07896	7.56317	9.12433	1.7965	4.04537	1.34689	2.18844	0
319-320cm	319.5	Unimodal, Poorly Sorted	Mud	Very Fine Silt	13.7385	19.4949	2.98457	14.0949	7.01684	3.03427	0.484742	2.42559	7.15496	1.60135	-0.484742	2.42559	6.91504	3.14217	0.219925	0.885453	7.17605	1.65176	-0.219925	0.885453	Fine Silt	Poorly Sorted	Coarse Skewed	Platykurtic	3.59			8.1272			1.84915	5.87514	36.2202	19.5875	34.371	5.27146	12.46	4.78706	7.41116	9.07892	1.89655	4.29186	1.39817	2.3982	0
320-321cm	320.5	Unimodal, Poorly Sorted	Mud	Very Fine Silt	11.928	14.5668	2.26562	8.53422	6.69902	2.85398	0.378936	2.25687	7.22183	1.51297	-0.378936	2.25687	6.66189	2.98058	0.189533	0.867179	7.22985	1.57559	-0.189533	0.867179	Fine Silt	Poorly Sorted	Coarse Skewed	Platykurtic	3.59			8.1272			1.8445	5.79947	31.7437	17.2099	29.8992	4.97864	11.5617	4.97739	7.42986	9.08256	1.82476	4.10517	1.37895	2.31575	0
321-322cm	321.5	Unimodal, Poorly Sorted	Mud	Very Fine Silt	12.7394	17.1691	3.00605	15.2836	6.84998	2.92396	0.440742	2.38861	7.18969	1.54793	-0.440742	2.38861	6.76575	3.02999	0.199855	0.878258	7.20754	1.59931	-0.199855	0.878258	Fine Silt	Poorly Sorted	Coarse Skewed	Platykurtic	3.59			8.1272			1.85881	5.85848	33.1905	17.8558	31.3317	5.04997	11.8558	4.91309	7.41526	9.0714	1.84638	4.15832	1.38426	2.33628	0
322-323cm	322.5	Unimodal, Poorly Sorted	Mud	Fine Silt	12.6424	15.9247	2.71632	12.7583	7.07931	2.86005	0.357366	2.31174	7.14218	1.51604	-0.357366	2.31174	7.00505	2.96985	0.162349	0.867587	7.15739	1.57039	-0.162349	0.867587	Fine Silt	Poorly Sorted	Coarse Skewed	Platykurtic	3.59			8.1272			1.92152	6.24591	32.4143	16.8691	30.4927	4.98183	12.2302	4.94723	7.32287	9.02354	1.82396	4.07631	1.38418	2.31668	0
323-324cm	323.5	Unimodal, Poorly Sorted	Mud	Very Fine Silt	11.9908	14.4907	2.27013	8.63047	6.79164	2.84103	0.354543	2.24791	7.20202	1.50641	-0.354543	2.24791	6.74435	2.96364	0.17448	0.863739	7.2121	1.56737	-0.17448	0.863739	Fine Silt	Poorly Sorted	Coarse Skewed	Platykurtic	3.59			8.1272			1.86332	5.94848	31.4868	16.8982	29.6235	4.97547	11.7372	4.98911	7.39326	9.06791	1.81754	4.0788	1.38016	2.31483	0
324-325cm	324.5	Unimodal, Poorly Sorted	Mud	Very Fine Silt	13.4842	17.2997	2.50187	10.3412	7.25231	2.97429	0.363266	2.2605	7.10734	1.57255	-0.363266	2.2605	7.18107	3.09987	0.174921	0.856747	7.12159	1.63221	-0.174921	0.856747	Fine Silt	Poorly Sorted	Coarse Skewed	Platykurtic	3.59			8.1272			1.88337	6.3045	35.5866	18.8952	33.7032	5.3818	13.2684	4.81252	7.3094	9.05247	1.88102	4.23995	1.40882	2.42809	0
325-326cm	325.5	Unimodal, Poorly Sorted	Mud	Very Fine Silt	11.7607	14.2168	2.30079	8.81908	6.69295	2.82606	0.353198	2.26891	7.22314	1.49879	-0.353198	2.26891	6.63634	2.94797	0.166182	0.873264	7.2354	1.55972	-0.166182	0.873264	Fine Silt	Poorly Sorted	Coarse Skewed	Platykurtic	3.59			8.1272			1.83917	5.91134	30.7521	16.7207	28.9129	4.87857	11.3497	5.02317	7.4023	9.08673	1.80896	4.06356	1.37298	2.28646	0
326-327cm	326.5	Unimodal, Poorly Sorted	Mud	Very Fine Silt	10.6322	12.7856	2.39682	9.36788	6.23092	2.7216	0.399882	2.36256	7.32634	1.44446	-0.399882	2.36256	6.15455	2.826	0.177132	0.899796	7.34413	1.49876	-0.177132	0.899796	Fine Silt	Poorly Sorted	Coarse Skewed	Platykurtic	3.59			8.1272			1.81385	5.48963	27.1895	14.9899	25.3756	4.45137	9.77584	5.20081	7.50908	9.10673	1.75102	3.90592	1.34143	2.15425	0
327-328cm	327.5	Unimodal, Poorly Sorted	Mud	Very Fine Silt	11.0888	13.6705	2.47758	9.911	6.40296	2.74816	0.42402	2.39988	7.28704	1.45846	-0.42402	2.39988	6.32059	2.85232	0.185193	0.912219	7.30573	1.51214	-0.185193	0.912219	Fine Silt	Poorly Sorted	Coarse Skewed	Mesokurtic	3.59			8.1272			1.85579	5.60815	28.6149	15.4193	26.7592	4.44456	9.98102	5.12709	7.47826	9.07375	1.76977	3.94667	1.34274	2.15204	0
328-329cm	328.5	Unimodal, Poorly Sorted	Mud	Very Fine Silt	10.4852	12.6964	2.48413	10.0066	6.16495	2.70684	0.405667	2.40123	7.34169	1.43661	-0.405667	2.40123	6.07159	2.80414	0.170159	0.909557	7.36371	1.48756	-0.170159	0.909557	Fine Silt	Poorly Sorted	Coarse Skewed	Mesokurtic	3.59			8.1272			1.80291	5.46507	26.4851	14.6902	24.6822	4.36424	9.49375	5.23868	7.51555	9.11546	1.74003	3.87678	1.33511	2.12573	0
329-330cm	329.5	Unimodal, Poorly Sorted	Mud	Very Fine Silt	10.1151	12.8936	2.71843	11.5688	5.87192	2.69196	0.508114	2.55578	7.41195	1.42865	-0.508114	2.55578	5.75631	2.77323	0.20321	0.947593	7.44064	1.47157	-0.20321	0.947593	Fine Silt	Poorly Sorted	Coarse Skewed	Mesokurtic	3.59			8.1272			1.7791	5.0993	25.5586	14.3661	23.7795	4.12176	8.51246	5.29005	7.61549	9.13464	1.72676	3.84459	1.31555	2.04326	0
330-331cm	330.5	Unimodal, Poorly Sorted	Mud	Very Fine Silt	9.27143	11.9497	2.90453	13.0219	5.4699	2.62713	0.555648	2.6804	7.51427	1.39349	-0.555648	2.6804	5.32789	2.68703	0.206272	0.969923	7.55222	1.42601	-0.206272	0.969923	Fine Silt	Poorly Sorted	Coarse Skewed	Mesokurtic	3.02			8.3766			1.7215	4.75892	22.7544	13.2178	21.0329	3.8818	7.5051	5.45771	7.71515	9.18212	1.68241	3.72441	1.29521	1.95672	0
331-332cm	331.5	Unimodal, Poorly Sorted	Mud	Very Fine Silt	8.81088	11.4878	3.09161	14.5456	5.26263	2.57933	0.587009	2.79492	7.57	1.367	-0.587009	2.79492	5.1015	2.62316	0.202018	0.988783	7.61486	1.39131	-0.202018	0.988783	Fine Silt	Poorly Sorted	Coarse Skewed	Mesokurtic	3.02			8.3766			1.6985	4.6054	20.9107	12.3113	19.2122	3.70572	6.91194	5.57961	7.76246	9.20152	1.64913	3.62191	1.28109	1.88975	0
332-333cm	332.5	Unimodal, Poorly Sorted	Mud	Very Fine Silt	8.52585	10.7438	2.98081	13.6502	5.19164	2.546	0.556618	2.74147	7.58959	1.34823	-0.556618	2.74147	5.04388	2.59133	0.193127	0.976214	7.63125	1.37369	-0.193127	0.976214	Fine Silt	Poorly Sorted	Coarse Skewed	Mesokurtic	3.02			8.3766			1.68995	4.57561	20.1635	11.9315	18.4736	3.68441	6.81422	5.63211	7.77182	9.20881	1.63505	3.5767	1.27913	1.88143	0
333-334cm	333.5	Unimodal, Poorly Sorted	Mud	Very Fine Silt	5.24721	5.19381	2.83495	13.3463	3.79664	2.13214	0.533568	2.85311	8.04106	1.0923	-0.533568	2.85311	3.70329	2.15252	0.161167	0.969632	8.07698	1.10602	-0.161167	0.969632	Very Fine Silt	Poorly Sorted	Coarse Skewed	Mesokurtic	2.54			8.62639			1.50927	3.47183	10.8808	7.2093	9.37152	2.88502	4.03669	6.52207	8.17009	9.37193	1.43696	2.84986	1.20829	1.52858	0
334-335cm	334.5	Unimodal, Poorly Sorted	Mud	Very Fine Silt	8.39625	10.4938	3.24185	16.6876	5.19624	2.51484	0.518701	2.74211	7.58832	1.33047	-0.518701	2.74211	5.05118	2.55429	0.168937	0.955961	7.62916	1.35292	-0.168937	0.955961	Fine Silt	Poorly Sorted	Coarse Skewed	Mesokurtic	3.59			8.1272			1.6927	4.65088	19.2271	11.3588	17.5344	3.68781	6.87524	5.70072	7.74828	9.20646	1.61497	3.50574	1.27984	1.88277	0
335-336cm	335.5	Unimodal, Poorly Sorted	Mud	Very Fine Silt	7.74396	10.2846	3.57503	19.0571	4.79867	2.44985	0.679582	3.11026	7.70315	1.29269	-0.679582	3.11026	4.61326	2.45504	0.199529	1.02316	7.76	1.29575	-0.199529	1.02316	Fine Silt	Poorly Sorted	Coarse Skewed	Mesokurtic	3.02			8.3766			1.67014	4.23655	16.9305	10.1372	15.2603	3.32349	5.70141	5.88423	7.8829	9.22581	1.56789	3.34158	1.24974	1.7327	0
336-337cm	336.5	Unimodal, Poorly Sorted	Mud	Fine Silt	11.678	14.6495	2.66292	11.2085	6.75722	2.73953	0.404136	2.48462	7.20935	1.45393	-0.404136	2.48462	6.6235	2.83121	0.151534	0.939678	7.23819	1.50142	-0.151534	0.939678	Fine Silt	Poorly Sorted	Coarse Skewed	Mesokurtic	5.085			7.62483			1.9389	6.0747	29.1408	15.0295	27.2019	4.29922	10.2127	5.10082	7.36297	9.01054	1.76649	3.90973	1.33765	2.10407	0
337-338cm	337.5	Unimodal, Poorly Sorted	Mud	Fine Silt	8.78959	8.71849	2.26774	9.66259	5.91626	2.41261	0.198036	2.31996	7.4011	1.2706	-0.198036	2.31996	5.84948	2.48172	0.061043	0.876986	7.41748	1.31134	-0.061043	0.876986	Fine Silt	Poorly Sorted	Symmetrical	Platykurtic	5.085			7.62483			1.88106	5.68464	19.8483	10.5517	17.9672	3.81592	8.34192	5.65484	7.45872	9.05424	1.60115	3.3994	1.29875	1.93203	0
338-339cm	338.5	Unimodal, Poorly Sorted	Mud	Very Fine Silt	7.92902	10.4104	3.52387	18.6406	4.91462	2.46202	0.642933	3.03087	7.6687	1.29984	-0.642933	3.03087	4.73728	2.47395	0.191783	1.00338	7.72172	1.30682	-0.191783	1.00338	Fine Silt	Poorly Sorted	Coarse Skewed	Mesokurtic	3.02			8.3766			1.68629	4.35263	17.418	10.3292	15.7317	3.4082	6.00344	5.84328	7.8439	9.21193	1.5765	3.36866	1.25716	1.76901	0
339-340cm	339.5	Unimodal, Poorly Sorted	Mud	Very Fine Silt	7.88092	10.51	3.64167	19.6527	4.88314	2.45224	0.664657	3.11399	7.67798	1.2941	-0.664657	3.11399	4.6947	2.45627	0.188779	1.0148	7.73475	1.29647	-0.188779	1.0148	Fine Silt	Poorly Sorted	Coarse Skewed	Mesokurtic	3.02			8.3766			1.68657	4.33506	17.018	10.0903	15.3315	3.35049	5.8608	5.87679	7.84973	9.21169	1.56747	3.3349	1.25269	1.74437	0
340-341cm	340.5	Unimodal, Poorly Sorted	Mud	Very Fine Silt	6.05982	6.21695	2.75059	12.4198	4.26425	2.20753	0.506429	2.78548	7.87349	1.14243	-0.506429	2.78548	4.1591	2.23448	0.159975	0.97755	7.90951	1.15994	-0.159975	0.97755	Fine Silt	Poorly Sorted	Coarse Skewed	Mesokurtic	3.02			8.3766			1.6265	3.89588	12.9582	7.9669	11.3317	3.0196	4.73937	6.26999	8.00383	9.26401	1.47752	2.99402	1.22327	1.59436	0
341-342cm	341.5	Unimodal, Poorly Sorted	Mud	Very Fine Silt	5.90068	6.12537	2.8931	13.5203	4.16735	2.18793	0.544244	2.88663	7.90665	1.12956	-0.544244	2.88663	4.05042	2.20577	0.161829	0.992534	7.94771	1.14129	-0.161829	0.992534	Fine Silt	Poorly Sorted	Coarse Skewed	Mesokurtic	3.02			8.3766			1.61427	3.80513	12.4361	7.70385	10.8218	2.93901	4.49521	6.32932	8.03784	9.2749	1.46539	2.94558	1.2161	1.55533	0
342-343cm	342.5	Unimodal, Poorly Sorted	Mud	Very Fine Silt	5.99198	6.1567	2.79966	12.8482	4.22366	2.20182	0.509492	2.80576	7.88729	1.1387	-0.509492	2.80576	4.11466	2.22614	0.155825	0.977933	7.92501	1.15455	-0.155825	0.977933	Fine Silt	Poorly Sorted	Coarse Skewed	Mesokurtic	3.02			8.3766			1.61315	3.86578	12.7394	7.89723	11.1262	3.00505	4.67205	6.29456	8.01503	9.27591	1.47364	2.98135	1.22176	1.58739	0
343-344cm	343.5	Unimodal, Poorly Sorted	Mud	Very Fine Silt	6.00341	6.14606	2.84753	13.2569	4.25549	2.18556	0.515257	2.84357	7.87646	1.128	-0.515257	2.84357	4.14535	2.20379	0.15511	0.981063	7.91429	1.13999	-0.15511	0.981063	Fine Silt	Poorly Sorted	Coarse Skewed	Mesokurtic	3.02			8.3766			1.64437	3.90192	12.6406	7.68721	10.9963	2.96028	4.63703	6.30579	8.0016	9.24825	1.46663	2.94246	1.21874	1.56573	0
344-345cm	344.5	Unimodal, Poorly Sorted	Mud	Very Fine Silt	8.27268	11.3088	3.37792	16.7734	4.93186	2.53902	0.689978	3.04353	7.66365	1.34427	-0.689978	3.04353	4.73583	2.55406	0.216582	1.03069	7.72217	1.35279	-0.216582	1.03069	Fine Silt	Poorly Sorted	Coarse Skewed	Mesokurtic	3.02			8.3766			1.65856	4.29092	18.8238	11.3494	17.1652	3.47675	6.06769	5.7313	7.8645	9.23585	1.61148	3.50455	1.26148	1.79774	0
345-346cm	345.5	Unimodal, Poorly Sorted	Mud	Very Fine Silt	8.72873	11.7412	3.19623	15.3637	5.11485	2.61389	0.61271	2.82616	7.61109	1.3862	-0.61271	2.82616	4.94954	2.65228	0.211581	0.986265	7.65849	1.40723	-0.211581	0.986265	Fine Silt	Poorly Sorted	Coarse Skewed	Mesokurtic	3.02			8.3766			1.64269	4.43874	20.6511	12.5715	19.0084	3.77973	6.81738	5.59764	7.81564	9.24973	1.65243	3.65209	1.28405	1.91828	0
346-347cm	346.5	Unimodal, Poorly Sorted	Mud	Very Fine Silt	8.96605	12.3811	3.1627	14.7952	5.14189	2.64951	0.655171	2.86862	7.60349	1.40572	-0.655171	2.86862	4.96551	2.68812	0.229505	1.00609	7.65384	1.4266	-0.229505	1.00609	Fine Silt	Poorly Sorted	Coarse Skewed	Mesokurtic	3.02			8.3766			1.6451	4.40528	21.6068	13.134	19.9617	3.77445	6.79232	5.53237	7.82655	9.24761	1.67155	3.71524	1.28356	1.91627	0
347-348cm	347.5	Unimodal, Poorly Sorted	Mud	Very Fine Silt	7.58649	10.2599	3.62682	19.6464	4.63312	2.48148	0.687814	3.08487	7.7538	1.3112	-0.687814	3.08487	4.45556	2.48991	0.209421	1.01235	7.81018	1.31609	-0.209421	1.01235	Fine Silt	Poorly Sorted	Coarse Skewed	Mesokurtic	3.02			8.3766			1.59401	4.04909	16.7951	10.5364	15.2011	3.40764	5.63132	5.89582	7.94819	9.29313	1.57622	3.39731	1.25373	1.76877	0
348-349cm	348.5	Unimodal, Poorly Sorted	Mud	Very Fine Silt	9.16404	13.9114	3.87486	22.5567	5.07645	2.68327	0.73284	3.08741	7.62196	1.42399	-0.73284	3.08741	4.87317	2.6955	0.239103	1.02388	7.68092	1.43055	-0.239103	1.02388	Fine Silt	Poorly Sorted	Coarse Skewed	Mesokurtic	3.02			8.3766			1.62556	4.30858	21.3919	13.1597	19.7663	3.7365	6.60351	5.54679	7.85857	9.26484	1.67031	3.71805	1.27994	1.90169	0
349-350cm	349.5	Unimodal, Poorly Sorted	Mud	Fine Silt	13.4255	20.5898	3.62674	19.4819	6.8978	2.95554	0.529551	2.7178	7.17965	1.56342	-0.529551	2.7178	6.66017	3.01521	0.172933	0.948061	7.23023	1.59226	-0.172933	0.948061	Fine Silt	Poorly Sorted	Coarse Skewed	Mesokurtic	4.275			7.87543			1.84967	6.0376	32.0596	17.3326	30.21	4.69583	10.9948	4.9631	7.37181	9.07852	1.8292	4.11542	1.36215	2.23138	0
350-351cm	350.5	Bimodal, Poorly Sorted	Mud	Fine Silt	15.2238	29.6206	5.90626	55.2843	6.45096	3.46681	0.401244	2.75575	7.27627	1.79361	-0.401244	2.75575	6.27168	3.58665	0.110935	1.01669	7.31693	1.84264	-0.110935	1.01669	Fine Silt	Poorly Sorted	Coarse Skewed	Mesokurtic	5.085	1.07		7.62483	9.8733		1.23272	5.78881	36.8303	29.8772	35.5976	5.32958	11.6339	4.76296	7.43252	9.66393	2.02898	4.90097	1.39408	2.41402	0
351-352cm	351.5	Bimodal, Very Poorly Sorted	Mud	Fine Silt	21.357	60.8737	7.8253	78.9196	6.76835	3.96895	0.490305	3.12884	7.20698	1.98876	-0.490305	3.12884	6.42272	4.00879	0.0852206	1.05023	7.2826	2.00317	-0.0852206	1.05023	Fine Silt	Very Poorly Sorted	Symmetrical	Mesokurtic	6.045	0.9		7.3755	10.1235		1.09173	6.1481	42.4417	38.8757	41.35	6.09371	13.133	4.55837	7.34564	9.83917	2.15848	5.2808	1.43513	2.60732	0
352-353cm	352.5	Trimodal, Very Poorly Sorted	Sandy Mud	Very Fine Sandy Fine Silt	31.2973	60.8638	3.40161	16.9696	8.71749	4.8661	0.398801	2.38844	6.84187	2.28277	-0.398801	2.38844	8.81282	5.30202	0.181247	0.981839	6.82618	2.40654	-0.181247	0.981839	Medium Silt	Very Poorly Sorted	Coarse Skewed	Mesokurtic	5.085	0.9	96.75	7.62483	10.1235	3.37499	1.1198	7.12631	97.6744	87.2248	96.5546	9.02989	21.8636	3.35588	7.13263	9.80254	2.92101	6.44667	1.59385	3.17471	0
353-354cm	353.5	Polymodal, Very Poorly Sorted	Sandy Mud	Very Fine Sandy Fine Silt	29.9992	55.2141	3.98577	24.9552	10.1996	4.35551	0.256556	2.37729	6.61535	2.12284	-0.256556	2.37729	10.1741	4.63344	0.10499	0.954994	6.61895	2.21208	-0.10499	0.954994	Medium Silt	Very Poorly Sorted	Coarse Skewed	Mesokurtic	7.19	5.085	1.07	7.12518	7.62483	9.8733	1.40999	9.08403	85.0952	60.3517	83.6852	8.24084	25.0169	3.55478	6.78245	9.4701	2.66405	5.91532	1.59264	3.04279	0
354-355cm	354.5	Bimodal, Poorly Sorted	Mud	Fine Silt	16.8273	35.063	4.5747	27.7443	6.93681	3.33196	0.555738	3.45965	7.17151	1.73637	-0.555738	3.45965	6.54088	3.35105	0.0943544	1.26728	7.2563	1.74461	-0.0943544	1.26728	Fine Silt	Poorly Sorted	Symmetrical	Leptokurtic	6.045	0.9		7.3755	10.1235		1.56484	6.40986	30.8008	19.6831	29.2359	4.15588	9.9962	5.02089	7.28549	9.31977	1.8562	4.29888	1.32897	2.05515	0
355-356cm	355.5	Bimodal, Poorly Sorted	Mud	Fine Silt	14.519	29.2939	5.20326	37.1698	6.09595	3.39639	0.48856	2.9676	7.35793	1.764	-0.48856	2.9676	5.85699	3.46144	0.114874	1.04685	7.41562	1.79137	-0.114874	1.04685	Fine Silt	Poorly Sorted	Coarse Skewed	Mesokurtic	5.085	1.07		7.62483	9.8733		1.22263	5.44565	33.1516	27.115	31.9289	4.92475	10.2086	4.91478	7.52068	9.6758	1.96871	4.76102	1.36586	2.30005	0
356-357cm	356.5	Bimodal, Poorly Sorted	Mud	Fine Silt	14.1852	26.1721	4.56441	28.5758	6.60283	3.17177	0.385036	3.21716	7.2427	1.66529	-0.385036	3.21716	6.34836	3.18552	0.0482528	1.19766	7.2994	1.67153	-0.0482528	1.19766	Fine Silt	Poorly Sorted	Symmetrical	Leptokurtic	6.045	0.9		7.3755	10.1235		1.48085	6.29812	28.9564	19.5539	27.4755	4.07195	9.6003	5.10998	7.31086	9.39936	1.83941	4.28938	1.32174	2.02572	0
357-358cm	357.5	Polymodal, Very Poorly Sorted	Mud	Fine Silt	18.7052	25.9894	2.2741	8.55857	7.88534	3.91441	0.114656	2.09223	6.98661	1.96879	-0.114656	2.09223	7.86843	4.23268	0.0719295	0.864419	6.98971	2.08157	-0.0719295	0.864419	Medium Silt	Very Poorly Sorted	Symmetrical	Platykurtic	5.085	1.07	40.7	7.62483	9.8733	4.62418	1.16944	7.23915	54.7615	46.8269	53.5921	8.17418	20.2663	4.19069	7.10996	9.73996	2.32419	5.54927	1.55754	3.03107	0
358-359cm	358.5	Bimodal, Poorly Sorted	Mud	Fine Silt	12.218	21.0896	4.28617	25.3365	5.96383	3.08697	0.363812	3.10703	7.38954	1.62619	-0.363812	3.10703	5.77055	3.11603	0.0523035	1.1617	7.43707	1.63971	-0.0523035	1.1617	Fine Silt	Poorly Sorted	Symmetrical	Leptokurtic	6.045	0.9		7.3755	10.1235		1.35458	5.68612	25.4806	18.8107	24.126	4.05757	8.70631	5.29446	7.45834	9.52794	1.79961	4.23348	1.31398	2.02062	0
359-360cm	359.5	Unimodal, Poorly Sorted	Mud	Fine Silt	12.4823	15.4075	2.48699	9.94135	7.14815	2.79419	0.354362	2.39529	7.12821	1.48243	-0.354362	2.39529	7.03107	2.90367	0.14072	0.924371	7.15204	1.53788	-0.14072	0.924371	Fine Silt	Poorly Sorted	Coarse Skewed	Mesokurtic	5.085			7.62483			1.97417	6.46241	31.9027	16.1601	29.9286	4.51598	11.2997	4.97018	7.27371	8.98454	1.80769	4.01436	1.35619	2.17504	0
360-361cm	360.5	Unimodal, Poorly Sorted	Sandy Mud	Very Fine Sandy Fine Silt	23.3124	39.7755	3.18558	15.2272	9.2241	3.66071	0.541753	2.49586	6.76038	1.87212	-0.541753	2.49586	9.02378	3.83273	0.230504	0.941796	6.79205	1.93837	-0.230504	0.941796	Medium Silt	Poorly Sorted	Coarse Skewed	Mesokurtic	4.275			7.87543			1.9665	7.49344	68.261	34.7119	66.2945	6.4202	18.0553	3.87279	7.06016	8.99015	2.32136	5.11736	1.4836	2.68262	0
361-362cm	361.5	Bimodal, Very Poorly Sorted	Mud	Fine Silt	23.3483	49.9696	4.14454	23.0842	7.52127	4.12105	0.48061	2.86421	7.05481	2.04301	-0.48061	2.86421	7.20294	4.27469	0.134944	1.11723	7.1172	2.09582	-0.134944	1.11723	Fine Silt	Very Poorly Sorted	Coarse Skewed	Leptokurtic	6.045	0.9		7.3755	10.1235		1.20014	6.57328	55.6609	46.3787	54.4607	6.13626	14.4541	4.16719	7.24917	9.70258	2.32833	5.53539	1.44697	2.61736	0
362-363cm	362.5	Bimodal, Poorly Sorted	Mud	Fine Silt	18.163	39.9164	4.91111	33.5291	6.318	3.86828	0.487678	2.94973	7.30632	1.95169	-0.487678	2.94973	5.94334	3.98084	0.104477	1.09452	7.39451	1.99307	-0.104477	1.09452	Fine Silt	Poorly Sorted	Coarse Skewed	Mesokurtic	5.085	0.9		7.62483	10.1235		1.06314	5.69228	39.8382	37.4724	38.7751	5.76076	11.6675	4.6497	7.45678	9.87746	2.12432	5.22776	1.41102	2.52626	0
363-364cm	363.5	Bimodal, Poorly Sorted	Mud	Fine Silt	15.1231	38.9808	6.87861	60.8085	6.2744	3.14238	0.649167	4.03155	7.31631	1.65186	-0.649167	4.03155	5.94502	3.00081	0.0438628	1.13591	7.3941	1.58535	-0.0438628	1.13591	Fine Silt	Poorly Sorted	Symmetrical	Leptokurtic	6.045	1.07		7.3755	9.8733		1.5119	5.92237	23.8925	15.8029	22.3806	3.99213	8.87325	5.3873	7.39961	9.36942	1.73917	3.98212	1.31204	1.99716	0
364-365cm	364.5	Unimodal, Poorly Sorted	Mud	Fine Silt	10.6836	13.213	2.68251	11.4831	6.27091	2.70396	0.403527	2.46788	7.31711	1.43508	-0.403527	2.46788	6.14004	2.78963	0.150606	0.922528	7.34754	1.48007	-0.150606	0.922528	Fine Silt	Poorly Sorted	Coarse Skewed	Mesokurtic	4.275			7.87543			1.82251	5.64	26.2045	14.3782	24.382	4.29934	9.50904	5.25404	7.47009	9.09986	1.73197	3.84582	1.33217	2.10412	0
365-366cm	365.5	Unimodal, Poorly Sorted	Mud	Fine Silt	11.2777	13.9901	2.57127	10.5393	6.52282	2.74759	0.400815	2.42929	7.26029	1.45817	-0.400815	2.42929	6.40857	2.84454	0.159197	0.920336	7.28578	1.50819	-0.159197	0.920336	Fine Silt	Poorly Sorted	Coarse Skewed	Mesokurtic	4.275			7.87543			1.86552	5.82625	28.4255	15.2373	26.56	4.41474	10.0916	5.13667	7.42322	9.0662	1.765	3.92954	1.34222	2.14233	0
366-367cm	366.5	Unimodal, Poorly Sorted	Mud	Fine Silt	11.12	13.817	2.58006	10.6495	6.40518	2.76312	0.391104	2.41058	7.28654	1.4663	-0.391104	2.41058	6.28938	2.86277	0.154301	0.91225	7.31287	1.51741	-0.154301	0.91225	Fine Silt	Poorly Sorted	Coarse Skewed	Mesokurtic	3.59			8.1272			1.80987	5.7352	27.983	15.4613	26.1731	4.49595	10.0656	5.15931	7.44594	9.1099	1.76572	3.95059	1.34579	2.16863	0
367-368cm	367.5	Unimodal, Poorly Sorted	Mud	Fine Silt	12.8851	17.9828	3.22957	16.6378	6.90677	2.91343	0.442383	2.50994	7.17777	1.54272	-0.442383	2.50994	6.74188	3.00104	0.163388	0.913539	7.21263	1.58546	-0.163388	0.913539	Fine Silt	Poorly Sorted	Coarse Skewed	Mesokurtic	3.59			8.1272			1.85153	6.09647	32.2073	17.395	30.3557	4.81992	11.3809	4.95647	7.35781	9.07707	1.83136	4.1206	1.37065	2.26901	0
368-369cm	368.5	Unimodal, Poorly Sorted	Mud	Fine Silt	11.0233	13.5363	2.55091	10.556	6.38183	2.75876	0.373983	2.38108	7.29182	1.46402	-0.373983	2.38108	6.27346	2.86002	0.149172	0.902287	7.31652	1.51603	-0.149172	0.902287	Fine Silt	Poorly Sorted	Coarse Skewed	Mesokurtic	3.59			8.1272			1.79866	5.73407	27.6845	15.3918	25.8858	4.53995	10.1348	5.17478	7.44623	9.11886	1.76218	3.94409	1.34836	2.18268	0
369-370cm	369.5	Unimodal, Poorly Sorted	Mud	Fine Silt	11.9747	16.7661	3.43474	18.9375	6.55591	2.83959	0.471057	2.58625	7.25299	1.50568	-0.471057	2.58625	6.38995	2.9137	0.166946	0.925768	7.28998	1.54285	-0.166946	0.925768	Fine Silt	Poorly Sorted	Coarse Skewed	Mesokurtic	3.59			8.1272			1.82431	5.78875	29.3127	16.0678	27.4884	4.55574	10.3135	5.09233	7.43253	9.09844	1.78669	4.0061	1.35049	2.18768	0
370-371cm	370.5	Unimodal, Poorly Sorted	Mud	Fine Silt	10.9725	13.396	2.5816	10.837	6.40622	2.73784	0.36648	2.39171	7.28631	1.45304	-0.36648	2.39171	6.29251	2.83434	0.142559	0.90333	7.31215	1.50301	-0.142559	0.90333	Fine Silt	Poorly Sorted	Coarse Skewed	Mesokurtic	3.59			8.1272			1.81722	5.7861	27.2276	14.9831	25.4104	4.48439	10.0872	5.19879	7.43319	9.10405	1.75119	3.90527	1.34543	2.16491	0
371-372cm	371.5	Unimodal, Poorly Sorted	Mud	Very Fine Silt	10.6422	13.1675	2.66927	11.4324	6.22461	2.71478	0.404148	2.44719	7.3278	1.44084	-0.404148	2.44719	6.0969	2.80172	0.154565	0.914025	7.35771	1.48631	-0.154565	0.914025	Fine Silt	Poorly Sorted	Coarse Skewed	Mesokurtic	3.59			8.1272			1.80363	5.57779	26.2233	14.5392	24.4196	4.36522	9.56071	5.25301	7.48609	9.11488	1.73517	3.86187	1.33569	2.12606	0
372-373cm	372.5	Unimodal, Poorly Sorted	Mud	Fine Silt	12.3227	17.6026	3.31706	17.234	6.59216	2.88352	0.504457	2.61072	7.24503	1.52783	-0.504457	2.61072	6.4167	2.96262	0.182353	0.943066	7.28395	1.56687	-0.182353	0.943066	Fine Silt	Poorly Sorted	Coarse Skewed	Mesokurtic	3.59			8.1272			1.82046	5.75468	30.7949	16.916	28.9744	4.56721	10.3074	5.02117	7.44105	9.10148	1.81262	4.08032	1.35097	2.19131	0
373-374cm	373.5	Unimodal, Poorly Sorted	Mud	Very Fine Silt	12.026	18.9101	3.76331	21.4345	6.15574	2.91334	0.634717	2.84307	7.34385	1.54268	-0.634717	2.84307	5.92359	2.96097	0.217879	0.98223	7.39931	1.56607	-0.217879	0.98223	Fine Silt	Poorly Sorted	Coarse Skewed	Mesokurtic	3.02			8.3766			1.74126	5.23117	29.5071	16.9458	27.7658	4.40088	9.19793	5.0828	7.57865	9.16565	1.80327	4.08286	1.33442	2.13779	0
374-375cm	374.5	Unimodal, Poorly Sorted	Mud	Very Fine Silt	12.8606	19.2302	3.57325	20.2146	6.62549	2.9653	0.52686	2.61676	7.23776	1.56818	-0.52686	2.61676	6.45373	3.04536	0.196839	0.932925	7.27565	1.60661	-0.196839	0.932925	Fine Silt	Poorly Sorted	Coarse Skewed	Mesokurtic	3.59			8.1272			1.78478	5.69152	32.5767	18.2525	30.7919	4.78558	10.7341	4.94002	7.45697	9.13004	1.84818	4.19002	1.3641	2.25869	0
375-376cm	375.5	Unimodal, Poorly Sorted	Mud	Very Fine Silt	5.47954	5.19588	2.51456	10.954	3.97285	2.15179	0.428795	2.64355	7.97561	1.10554	-0.428795	2.64355	3.89375	2.18691	0.137403	0.9416	8.00462	1.12889	-0.137403	0.9416	Very Fine Silt	Poorly Sorted	Coarse Skewed	Mesokurtic	3.02			8.3766			1.53361	3.67659	11.5855	7.55439	10.0519	3.00724	4.43468	6.43154	8.08741	9.34886	1.4536	2.91732	1.21959	1.58844	0
376-377cm	376.5	Unimodal, Moderately Sorted	Mud	Very Fine Silt	4.2827	3.46191	2.57674	13.0939	3.36576	1.94343	0.402297	2.72021	8.21485	0.958609	-0.402297	2.72021	3.314	1.96463	0.116473	0.936462	8.23721	0.974258	-0.116473	0.936462	Very Fine Silt	Moderately Sorted	Coarse Skewed	Mesokurtic	2.54			8.62639			1.46289	3.17172	8.42454	5.75884	6.96165	2.59405	3.24558	6.89119	8.30052	9.41696	1.36652	2.52578	1.18179	1.37521	0
377-378cm	377.5	Unimodal, Moderately Sorted	Mud	Very Fine Silt	4.32705	3.52135	2.51218	12.3546	3.385	1.95651	0.401755	2.69316	8.20663	0.968279	-0.401755	2.69316	3.33437	1.98015	0.120776	0.934898	8.22837	0.985609	-0.120776	0.934898	Very Fine Silt	Moderately Sorted	Coarse Skewed	Mesokurtic	2.54			8.62639			1.46032	3.18266	8.57835	5.8743	7.11803	2.6242	3.30482	6.86508	8.29555	9.4195	1.37209	2.55442	1.18438	1.39188	0
378-379cm	378.5	Unimodal, Poorly Sorted	Mud	Very Fine Silt	5.34248	4.88445	2.51919	11.3212	3.95041	2.10347	0.413457	2.65087	7.98378	1.07277	-0.413457	2.65087	3.87776	2.13621	0.128225	0.940306	8.01056	1.09505	-0.128225	0.940306	Very Fine Silt	Poorly Sorted	Coarse Skewed	Mesokurtic	3.02			8.3766			1.56238	3.68136	11.0534	7.07475	9.49105	2.91011	4.27709	6.49936	8.08555	9.32204	1.4343	2.82268	1.21222	1.54107	0
379-380cm	379.5	Unimodal, Poorly Sorted	Mud	Very Fine Silt	6.55017	6.29856	2.24966	8.98669	4.60746	2.2528	0.34796	2.4652	7.76181	1.17172	-0.34796	2.4652	4.53567	2.3047	0.126326	0.92092	7.78447	1.20458	-0.126326	0.92092	Fine Silt	Poorly Sorted	Coarse Skewed	Mesokurtic	3.02			8.3766			1.66318	4.2851	14.544	8.74468	12.8808	3.292	5.63376	6.10343	7.86646	9.23184	1.51256	3.12841	1.24736	1.71896	0
380-381cm	380.5	Unimodal, Poorly Sorted	Mud	Very Fine Silt	7.04134	6.57383	2.03363	7.70401	4.94468	2.28254	0.25537	2.3448	7.65991	1.19064	-0.25537	2.3448	4.89009	2.35017	0.0957744	0.898776	7.67592	1.23277	-0.0957744	0.898776	Fine Silt	Poorly Sorted	Symmetrical	Platykurtic	3.59			8.1272			1.71578	4.67511	15.7158	9.15953	14	3.44389	6.34856	5.99164	7.74078	9.18692	1.53329	3.19527	1.26219	1.78404	0
381-382cm	381.5	Unimodal, Poorly Sorted	Mud	Fine Silt	8.76788	10.1832	3.11737	15.8806	5.65817	2.44456	0.40864	2.67331	7.46545	1.28957	-0.40864	2.67331	5.52326	2.48739	0.116241	0.943866	7.50026	1.31463	-0.116241	0.943866	Fine Silt	Poorly Sorted	Coarse Skewed	Mesokurtic	4.275			7.87543			1.84786	5.24752	19.4207	10.5098	17.5729	3.60064	7.42896	5.68626	7.57415	9.07993	1.59682	3.39367	1.2799	1.84825	0
382-383cm	382.5	Unimodal, Poorly Sorted	Mud	Fine Silt	8.78362	10.2409	3.01754	15.053	5.59188	2.4859	0.400042	2.60067	7.48245	1.31377	-0.400042	2.60067	5.46496	2.53784	0.122848	0.930114	7.51557	1.3436	-0.122848	0.930114	Fine Silt	Poorly Sorted	Coarse Skewed	Mesokurtic	4.275			7.87543			1.78817	5.15742	19.891	11.1237	18.1028	3.74518	7.60278	5.65174	7.59914	9.1273	1.61495	3.47556	1.28903	1.90504	0
383-384cm	383.5	Unimodal, Poorly Sorted	Mud	Fine Silt	8.88525	11.1566	3.58007	20.3219	5.57918	2.48162	0.482654	2.81569	7.48573	1.31128	-0.482654	2.81569	5.41756	2.51005	0.131142	0.954238	7.52814	1.32771	-0.131142	0.954238	Fine Silt	Poorly Sorted	Coarse Skewed	Mesokurtic	4.275			7.87543			1.81435	5.11428	19.4377	10.7133	17.6233	3.61804	7.30716	5.685	7.61125	9.10633	1.60182	3.42133	1.27983	1.85521	0
384-385cm	384.5	Unimodal, Poorly Sorted	Mud	Very Fine Silt	6.94029	6.39347	2.01374	7.61198	4.91227	2.26205	0.250547	2.3465	7.66939	1.17763	-0.250547	2.3465	4.85943	2.3283	0.0941303	0.898864	7.685	1.21928	-0.0941303	0.898864	Fine Silt	Poorly Sorted	Symmetrical	Platykurtic	3.59			8.1272			1.72318	4.65124	15.3958	8.93454	13.6726	3.3989	6.23903	6.02132	7.74817	9.18071	1.5247	3.15939	1.25874	1.76507	0
385-386cm	385.5	Unimodal, Poorly Sorted	Mud	Fine Silt	7.61803	8.27534	3.32425	20.1976	5.13752	2.34889	0.355504	2.61082	7.60471	1.23198	-0.355504	2.61082	5.03962	2.39114	0.099603	0.918419	7.63247	1.2577	-0.099603	0.918419	Fine Silt	Poorly Sorted	Symmetrical	Mesokurtic	4.275			7.87543			1.74186	4.8229	16.6568	9.56264	14.915	3.4744	6.58565	5.90774	7.69588	9.16515	1.55138	3.25741	1.26592	1.79676	0
386-387cm	386.5	Unimodal, Poorly Sorted	Mud	Very Fine Silt	6.1038	5.63593	2.19372	8.73845	4.39128	2.19634	0.335345	2.4534	7.83114	1.1351	-0.335345	2.4534	4.33169	2.24565	0.121229	0.912058	7.85085	1.16714	-0.121229	0.912058	Fine Silt	Poorly Sorted	Coarse Skewed	Mesokurtic	3.02			8.3766			1.63456	4.10087	13.2217	8.08885	11.5872	3.19391	5.23678	6.24095	7.92985	9.25688	1.48325	3.01593	1.23813	1.67533	0
387-388cm	387.5	Unimodal, Poorly Sorted	Mud	Very Fine Silt	5.31802	4.9093	2.49322	11.122	3.90197	2.12579	0.406621	2.61542	8.00158	1.088	-0.406621	2.61542	3.83202	2.16158	0.130463	0.931802	8.02768	1.11208	-0.130463	0.931802	Very Fine Silt	Poorly Sorted	Coarse Skewed	Mesokurtic	3.02			8.3766			1.52208	3.62741	11.1248	7.30899	9.60277	2.97821	4.3264	6.49007	8.10684	9.35974	1.44216	2.86967	1.2168	1.57445	0
388-389cm	388.5	Unimodal, Poorly Sorted	Mud	Very Fine Silt	6.34552	5.99887	2.23955	9.01587	4.503	2.23416	0.325117	2.46172	7.7949	1.15973	-0.325117	2.46172	4.43804	2.28573	0.112848	0.920387	7.81586	1.19266	-0.112848	0.920387	Fine Silt	Poorly Sorted	Coarse Skewed	Mesokurtic	3.02			8.3766			1.63358	4.22116	13.9115	8.51597	12.2779	3.25367	5.45395	6.16758	7.88814	9.25775	1.50103	3.09017	1.24355	1.70207	0
389-390cm	389.5	Unimodal, Poorly Sorted	Mud	Very Fine Silt	5.15102	4.60321	2.41933	10.794	3.83045	2.09513	0.387777	2.58361	8.02827	1.06704	-0.387777	2.58361	3.76816	2.13302	0.126595	0.925307	8.05192	1.0929	-0.126595	0.925307	Very Fine Silt	Poorly Sorted	Coarse Skewed	Mesokurtic	2.54			8.62639			1.51613	3.57348	10.731	7.07789	9.2149	2.9375	4.20164	6.54207	8.12846	9.36539	1.43156	2.82332	1.21312	1.55459	0
390-391cm	390.5	Unimodal, Poorly Sorted	Mud	Very Fine Silt	5.27886	4.75154	2.5091	11.4082	3.92878	2.08989	0.395185	2.63632	7.9917	1.06343	-0.395185	2.63632	3.85992	2.12301	0.120689	0.934942	8.01721	1.08611	-0.120689	0.934942	Very Fine Silt	Poorly Sorted	Coarse Skewed	Mesokurtic	3.02			8.3766			1.56005	3.67724	10.8732	6.96979	9.31316	2.89705	4.24335	6.52308	8.08716	9.32419	1.42942	2.80112	1.21109	1.53459	0
391-392cm	391.5	Unimodal, Poorly Sorted	Mud	Very Fine Silt	5.80242	5.34113	2.22524	9.07616	4.18933	2.18481	0.345258	2.4588	7.89906	1.12751	-0.345258	2.4588	4.12729	2.23561	0.125626	0.909818	7.92059	1.16067	-0.125626	0.909818	Fine Silt	Poorly Sorted	Coarse Skewed	Mesokurtic	3.02			8.3766			1.56747	3.89747	12.5759	8.02304	11.0084	3.18006	4.98019	6.3132	8.00325	9.31735	1.47585	3.00415	1.23492	1.66905	0
392-393cm	392.5	Unimodal, Poorly Sorted	Mud	Fine Silt	8.02485	7.66728	1.99818	7.95067	5.44108	2.40615	0.17385	2.21196	7.52189	1.26673	-0.17385	2.21196	5.39897	2.48915	0.0655684	0.853751	7.5331	1.31565	-0.0655684	0.853751	Fine Silt	Poorly Sorted	Symmetrical	Platykurtic	3.59			8.1272			1.729	5.22123	18.3543	10.6156	16.6253	3.91687	7.87595	5.76774	7.58139	9.17585	1.59089	3.40811	1.30012	1.9697	0
393-394cm	393.5	Unimodal, Poorly Sorted	Mud	Fine Silt	9.86895	9.60463	1.86322	6.92729	6.44377	2.54698	0.0824128	2.14112	7.27788	1.34879	-0.0824128	2.14112	6.40343	2.64424	0.0221862	0.836748	7.28694	1.40286	-0.0221862	0.836748	Fine Silt	Poorly Sorted	Symmetrical	Platykurtic	7.19			7.12518			1.84992	6.34861	22.9813	12.4229	21.1314	4.37945	10.2729	5.4434	7.29934	9.07832	1.66777	3.63493	1.34196	2.13075	0
394-395cm	394.5	Unimodal, Poorly Sorted	Mud	Fine Silt	8.91205	9.36508	2.30363	9.55347	5.75976	2.51379	0.241237	2.29931	7.43978	1.32987	-0.241237	2.29931	5.6811	2.59572	0.0838	0.874521	7.45961	1.37614	-0.0838	0.874521	Fine Silt	Poorly Sorted	Symmetrical	Platykurtic	4.275			7.87543			1.75259	5.4468	20.8116	11.8747	19.059	4.08154	8.54687	5.58647	7.52037	9.15629	1.63901	3.56982	1.31387	2.02911	0
395-396cm	395.5	Unimodal, Poorly Sorted	Mud	Fine Silt	9.13495	9.28284	2.17625	8.86408	5.96695	2.50604	0.180865	2.24838	7.38879	1.32541	-0.180865	2.24838	5.90313	2.59206	0.0591171	0.861771	7.4043	1.3741	-0.0591171	0.861771	Fine Silt	Poorly Sorted	Symmetrical	Platykurtic	5.085			7.62483			1.79401	5.73692	21.1544	11.7917	19.3604	4.13135	8.99793	5.5629	7.44551	9.12259	1.6399	3.5597	1.31997	2.04661	0
396-397cm	396.5	Unimodal, Poorly Sorted	Mud	Very Fine Silt	5.90373	5.53306	2.22759	8.99159	4.216	2.21268	0.354422	2.44237	7.88991	1.14579	-0.354422	2.44237	4.1522	2.2661	0.131655	0.903957	7.91191	1.18021	-0.131655	0.903957	Fine Silt	Poorly Sorted	Coarse Skewed	Mesokurtic	2.54			8.62639			1.55584	3.90363	12.9063	8.29538	11.3505	3.25831	5.12229	6.27578	8.00097	9.32809	1.48636	3.05231	1.24069	1.70412	0
397-398cm	397.5	Unimodal, Poorly Sorted	Mud	Very Fine Silt	5.79858	5.37475	2.23108	9.10317	4.16882	2.1959	0.347803	2.44862	7.90614	1.13481	-0.347803	2.44862	4.10484	2.24796	0.126156	0.905355	7.92846	1.16861	-0.126156	0.905355	Fine Silt	Poorly Sorted	Coarse Skewed	Mesokurtic	3.02			8.3766			1.54923	3.87499	12.6002	8.13323	11.051	3.21911	5.0099	6.31041	8.01159	9.33423	1.47918	3.02383	1.23741	1.68666	0
398-399cm	398.5	Unimodal, Poorly Sorted	Mud	Very Fine Silt	5.47381	5.00493	2.39276	10.4091	4.00971	2.1377	0.37428	2.55322	7.96229	1.09606	-0.37428	2.55322	3.94114	2.17607	0.121962	0.920066	7.98717	1.12173	-0.121962	0.920066	Fine Silt	Poorly Sorted	Coarse Skewed	Mesokurtic	3.02			8.3766			1.54502	3.74106	11.5586	7.48119	10.0136	3.03604	4.54543	6.43489	8.06234	9.33816	1.45118	2.90327	1.22237	1.60219	0
399-400cm	399.5	Unimodal, Poorly Sorted	Mud	Very Fine Silt	5.80498	5.4411	2.41319	10.5476	4.18527	2.18236	0.361553	2.52532	7.90047	1.12589	-0.361553	2.52532	4.11383	2.22601	0.120337	0.91611	7.9253	1.15446	-0.120337	0.91611	Fine Silt	Poorly Sorted	Coarse Skewed	Mesokurtic	3.02			8.3766			1.56889	3.90383	12.4252	7.91974	10.8563	3.14844	4.91899	6.33059	8.00089	9.31604	1.47159	2.98545	1.23252	1.65464	0
400-401cm	400.5	Unimodal, Poorly Sorted	Mud	Very Fine Silt	5.85393	5.24157	2.1566	8.77902	4.26803	2.16817	0.301145	2.42023	7.87221	1.11648	-0.301145	2.42023	4.21176	2.21941	0.104554	0.901509	7.89136	1.15018	-0.104554	0.901509	Fine Silt	Poorly Sorted	Coarse Skewed	Mesokurtic	3.02			8.3766			1.5959	4.02219	12.5497	7.8637	10.9538	3.16987	5.07389	6.3162	7.9578	9.29141	1.47104	2.97521	1.23523	1.66442	0
401-402cm	401.5	Unimodal, Poorly Sorted	Mud	Very Fine Silt	5.17816	4.69928	2.47894	11.0383	3.84032	2.09496	0.422013	2.64211	8.02456	1.06692	-0.422013	2.64211	3.77283	2.12977	0.137234	0.939456	8.05014	1.0907	-0.137234	0.939456	Very Fine Silt	Poorly Sorted	Coarse Skewed	Mesokurtic	3.02			8.3766			1.53101	3.56384	10.7914	7.04858	9.26042	2.89953	4.1454	6.53397	8.13235	9.3513	1.43118	2.81733	1.21027	1.53582	0
402-403cm	402.5	Unimodal, Poorly Sorted	Mud	Very Fine Silt	5.22911	4.62562	2.38948	10.5952	3.90254	2.08838	0.371888	2.57844	8.00137	1.06238	-0.371888	2.57844	3.8412	2.12619	0.119943	0.927893	8.02423	1.08827	-0.119943	0.927893	Very Fine Silt	Poorly Sorted	Coarse Skewed	Mesokurtic	3.02			8.3766			1.54694	3.65525	10.8445	7.01027	9.29756	2.91738	4.25441	6.52689	8.09581	9.33636	1.43045	2.80947	1.21243	1.54467	0
403-404cm	403.5	Unimodal, Poorly Sorted	Mud	Very Fine Silt	4.79448	4.09548	2.58733	12.8574	3.66849	2.01781	0.384779	2.66616	8.0906	1.01279	-0.384779	2.66616	3.60768	2.04462	0.112226	0.928921	8.11471	1.03183	-0.112226	0.928921	Very Fine Silt	Poorly Sorted	Coarse Skewed	Mesokurtic	3.02			8.3766			1.51673	3.45372	9.64757	6.36078	8.13084	2.76205	3.78628	6.69562	8.17763	9.36482	1.39865	2.6692	1.19817	1.46574	0
404-405cm	404.5	Unimodal, Poorly Sorted	Mud	Very Fine Silt	6.22728	5.49496	2.15808	8.76901	4.57524	2.15244	0.264646	2.46138	7.77194	1.10598	-0.264646	2.46138	4.51705	2.20019	0.082535	0.91942	7.7904	1.13762	-0.082535	0.91942	Fine Silt	Poorly Sorted	Symmetrical	Mesokurtic	3.59			8.1272			1.7098	4.37139	13.1094	7.66721	11.3996	3.08241	5.29142	6.25326	7.83769	9.19196	1.46995	2.9387	1.23213	1.62406	0
405-406cm	405.5	Unimodal, Poorly Sorted	Mud	Fine Silt	7.414	6.64341	1.78226	6.29001	5.23105	2.2951	0.165622	2.24038	7.57868	1.19856	-0.165622	2.24038	5.19211	2.37152	0.0641865	0.876715	7.58946	1.24581	-0.0641865	0.876715	Fine Silt	Poorly Sorted	Symmetrical	Platykurtic	4.275			7.87543			1.7655	5.03553	16.6557	9.43398	14.8902	3.56095	6.9813	5.90784	7.63364	9.14571	1.54806	3.23787	1.27402	1.83226	0
406-407cm	406.5	Unimodal, Poorly Sorted	Mud	Very Fine Silt	6.2902	5.90194	2.24191	9.19501	4.47756	2.22797	0.319743	2.43554	7.80307	1.15573	-0.319743	2.43554	4.41513	2.27857	0.111342	0.905381	7.82333	1.18813	-0.111342	0.905381	Fine Silt	Poorly Sorted	Coarse Skewed	Mesokurtic	3.02			8.3766			1.62747	4.19692	13.7442	8.4451	12.1167	3.27992	5.47432	6.18504	7.89645	9.26315	1.49767	3.07812	1.24521	1.71366	0
407-408cm	407.5	Unimodal, Poorly Sorted	Mud	Fine Silt	9.28195	9.54503	2.20828	8.89986	6.05709	2.49605	0.214917	2.29082	7.36716	1.31965	-0.214917	2.29082	5.99284	2.58093	0.0768804	0.877976	7.38255	1.36789	-0.0768804	0.877976	Fine Silt	Poorly Sorted	Symmetrical	Platykurtic	5.085			7.62483			1.85112	5.75808	21.6041	11.6708	19.7529	4.03059	8.92885	5.53255	7.4402	9.07738	1.64072	3.54483	1.31442	2.01099	0
408-409cm	408.5	Unimodal, Poorly Sorted	Mud	Fine Silt	8.69054	8.67489	2.10644	8.2624	5.7619	2.45877	0.198583	2.26307	7.43924	1.29794	-0.198583	2.26307	5.69962	2.54089	0.0699334	0.87042	7.45492	1.34533	-0.0699334	0.87042	Fine Silt	Poorly Sorted	Symmetrical	Platykurtic	4.275			7.87543			1.78669	5.5036	20.1059	11.2531	18.3192	3.96995	8.39873	5.63624	7.50541	9.1285	1.61961	3.49226	1.30711	1.98912	0
409-410cm	409.5	Unimodal, Poorly Sorted	Mud	Fine Silt	7.47213	6.78347	1.83767	6.6552	5.23724	2.31315	0.166376	2.24575	7.57698	1.20986	-0.166376	2.24575	5.19289	2.38844	0.0607135	0.875026	7.58925	1.25607	-0.0607135	0.875026	Fine Silt	Poorly Sorted	Symmetrical	Platykurtic	4.275			7.87543			1.7475	5.0492	16.8035	9.61578	15.056	3.60598	7.06179	5.89509	7.62973	9.16049	1.55392	3.2654	1.27712	1.85039	0
410-411cm	410.5	Unimodal, Poorly Sorted	Mud	Fine Silt	6.96673	6.05637	2.00167	7.90709	5.08772	2.18817	0.181387	2.37544	7.61876	1.12973	-0.181387	2.37544	5.03872	2.24593	0.0536223	0.905246	7.63273	1.16731	-0.0536223	0.905246	Fine Silt	Poorly Sorted	Symmetrical	Mesokurtic	4.275			7.87543			1.82872	4.9352	14.8587	8.12518	13.03	3.2108	6.16505	6.07255	7.66267	9.09495	1.49772	3.0224	1.24737	1.68293	0
411-412cm	411.5	Unimodal, Poorly Sorted	Mud	Very Fine Silt	8.26244	10.8553	3.29714	16.5038	4.99729	2.53619	0.611722	2.88288	7.64464	1.34266	-0.611722	2.88288	4.82833	2.56345	0.198174	0.990522	7.69426	1.35809	-0.198174	0.990522	Fine Silt	Poorly Sorted	Coarse Skewed	Mesokurtic	3.02			8.3766			1.65307	4.39104	18.9772	11.4799	17.3241	3.60426	6.41111	5.71959	7.83122	9.24063	1.61561	3.52104	1.27136	1.8497	0
412-413cm	412.5	Unimodal, Poorly Sorted	Mud	Very Fine Silt	8.87848	12.5007	3.39975	17.102	5.11633	2.62226	0.679252	2.97293	7.61067	1.39081	-0.679252	2.97293	4.92385	2.64674	0.224613	1.01651	7.666	1.40422	-0.224613	1.01651	Fine Silt	Poorly Sorted	Coarse Skewed	Mesokurtic	3.02			8.3766			1.6584	4.4045	20.8031	12.5441	19.1447	3.67378	6.5979	5.58706	7.82681	9.23599	1.65311	3.64894	1.27666	1.87727	0
413-414cm	413.5	Unimodal, Poorly Sorted	Mud	Very Fine Silt	9.51068	13.7336	3.50998	18.1277	5.39986	2.64777	0.693794	3.01294	7.53286	1.40478	-0.693794	3.01294	5.19192	2.66955	0.228022	1.02169	7.58952	1.4166	-0.228022	1.02169	Fine Silt	Poorly Sorted	Coarse Skewed	Mesokurtic	3.02			8.3766			1.73382	4.62483	22.2384	12.8262	20.5046	3.69312	6.98267	5.4908	7.75638	9.17183	1.6704	3.68103	1.28105	1.88484	0
414-415cm	414.5	Unimodal, Poorly Sorted	Mud	Very Fine Silt	5.52693	5.39761	2.63456	11.856	3.96784	2.1687	0.464666	2.69406	7.97743	1.11683	-0.464666	2.69406	3.88222	2.20178	0.14955	0.94986	8.0089	1.13867	-0.14955	0.94986	Very Fine Silt	Poorly Sorted	Coarse Skewed	Mesokurtic	2.54			8.62639			1.52813	3.64558	11.7477	7.68767	10.2196	3.01743	4.4294	6.41147	8.09964	9.35402	1.45895	2.94255	1.22014	1.59332	0
415-416cm	415.5	Unimodal, Poorly Sorted	Mud	Very Fine Silt	4.85583	4.18306	2.59996	12.8671	3.70041	2.02933	0.378685	2.66358	8.0781	1.021	-0.378685	2.66358	3.63684	2.05489	0.107595	0.926362	8.1031	1.03906	-0.107595	0.926362	Very Fine Silt	Poorly Sorted	Coarse Skewed	Mesokurtic	3.02			8.3766			1.51686	3.48895	9.78842	6.45309	8.27156	2.78853	3.85833	6.67471	8.16299	9.3647	1.40301	2.68999	1.20055	1.47951	0
416-417cm	416.5	Unimodal, Poorly Sorted	Mud	Very Fine Silt	4.74931	4.1232	2.63434	13.1275	3.61411	2.02954	0.399916	2.68357	8.11214	1.02116	-0.399916	2.68357	3.5524	2.05553	0.117946	0.93028	8.13699	1.03951	-0.117946	0.93028	Very Fine Silt	Poorly Sorted	Coarse Skewed	Mesokurtic	2.54			8.62639			1.48785	3.39139	9.58298	6.44084	8.09513	2.78013	3.75097	6.70531	8.20391	9.39256	1.40076	2.68725	1.19893	1.47515	0
417-418cm	417.5	Unimodal, Poorly Sorted	Mud	Very Fine Silt	5.44246	4.83366	2.39051	10.5566	4.05053	2.0974	0.361464	2.57365	7.94767	1.0686	-0.361464	2.57365	3.98593	2.13257	0.11466	0.92527	7.97087	1.09259	-0.11466	0.92527	Fine Silt	Poorly Sorted	Coarse Skewed	Mesokurtic	3.02			8.3766			1.5965	3.80291	11.2825	7.06701	9.68596	2.93703	4.45099	6.46977	8.03868	9.29087	1.43604	2.8211	1.21555	1.55436	0
418-419cm	418.5	Unimodal, Poorly Sorted	Mud	Very Fine Silt	7.12679	6.51799	1.90123	6.90008	5.02458	2.28041	0.228389	2.29371	7.63678	1.18929	-0.228389	2.29371	4.98145	2.35298	0.0923487	0.889264	7.64922	1.23449	-0.0923487	0.889264	Fine Silt	Poorly Sorted	Symmetrical	Platykurtic	3.59			8.1272			1.73812	4.75872	16.0151	9.21405	14.277	3.47587	6.529	5.96442	7.71521	9.16826	1.53716	3.20383	1.26551	1.79738	0
419-420cm	419.5	Unimodal, Poorly Sorted	Mud	Fine Silt	9.62844	10.1712	2.71671	12.1617	6.63025	2.25729	0.541226	2.71543	7.23672	1.17459	-0.541226	2.71543	6.4761	2.29291	0.190742	0.952177	7.27066	1.19718	-0.190742	0.952177	Fine Silt	Poorly Sorted	Coarse Skewed	Mesokurtic	4.275			7.87543			2.48201	5.92686	21.3486	8.60133	18.8666	3.17786	7.72423	5.54971	7.39852	8.65427	1.55941	3.10456	1.25776	1.66806	0
420-421cm	420.5	Unimodal, Poorly Sorted	Mud	Fine Silt	7.35584	6.0871	2.07076	7.86354	5.65705	2.00113	0.43812	2.57784	7.46574	1.00082	-0.43812	2.57784	5.57981	2.0404	0.1624	0.953005	7.48557	1.02885	-0.1624	0.953005	Fine Silt	Poorly Sorted	Coarse Skewed	Mesokurtic	4.275			7.87543			2.4077	5.22406	15.3222	6.36381	12.9145	2.6959	5.65178	6.02824	7.58061	8.69813	1.4429	2.66989	1.21046	1.43077	0
421-422cm	421.5	Bimodal, Poorly Sorted	Mud	Fine Silt	7.56966	9.22472	3.87225	27.6784	4.50008	2.80768	0.00781899	2.47962	7.79583	1.48938	-0.00781899	2.47962	4.40531	2.91389	-0.057012	0.964244	7.82654	1.54295	0.057012	0.964244	Fine Silt	Poorly Sorted	Symmetrical	Mesokurtic	5.085	0.9		7.62483	10.1235		1.00211	4.63923	17.0541	17.0181	16.0519	4.28711	7.19862	5.87374	7.7519	9.96274	1.69615	4.089	1.31181	2.10001	0
422-423cm	422.5	Bimodal, Poorly Sorted	Mud	Fine Silt	8.76884	13.2444	5.0381	39.756	4.60856	3.09369	0.105834	2.52835	7.76147	1.62933	-0.105834	2.52835	4.42432	3.22207	-0.04249	0.937118	7.82033	1.68799	0.04249	0.937118	Fine Silt	Poorly Sorted	Symmetrical	Mesokurtic	5.085	0.9		7.62483	10.1235		0.908057	4.67849	19.8142	21.8205	18.9062	4.98244	8.22459	5.65732	7.73974	10.1049	1.78617	4.44761	1.3509	2.31685	0
424-425cm	423.5	Bimodal, Poorly Sorted	Mud	Very Fine Silt	6.16203	9.64492	5.68602	48.2732	3.38426	2.88946	0.223263	2.67427	8.20694	1.5308	-0.223263	2.67427	3.17882	2.99716	-0.0428171	0.912516	8.29729	1.5836	0.0428171	0.912516	Very Fine Silt	Poorly Sorted	Symmetrical	Mesokurtic	3.59	0.755		8.1272	10.3766		0.771804	3.43669	13.2078	17.1129	12.436	4.60117	5.4748	6.24247	8.18477	10.3395	1.65631	4.09701	1.30757	2.202	0
425-426cm	424.5	Bimodal, Poorly Sorted	Mud	Coarse Silt	15.1071	12.3652	1.16122	4.38997	9.35529	3.21824	-0.981112	3.29315	6.74	1.68627	0.981112	3.29315	10.2259	3.15048	-0.339203	1.22037	6.61163	1.65557	0.339203	1.22037	Medium Silt	Poorly Sorted	Very Fine Skewed	Leptokurtic	17.105	0.755		5.87482	10.3766		0.979025	12.2504	32.2464	32.9373	31.2674	3.92134	16.1378	4.95472	6.35103	9.99637	2.01754	5.04165	1.35657	1.97135	0
426-427cm	425.5	Bimodal, Poorly Sorted	Mud	Mud	8.44975	20.5331	5.60346	38.7901	3.15175	3.51093	0.615987	3.21611	8.30963	1.81185	-0.615987	3.21611	2.89265	3.4357	0.034355	0.826724	8.43339	1.7806	-0.034355	0.826724	Very Fine Silt	Poorly Sorted	Symmetrical	Platykurtic	0.755	3.59		10.3766	8.1272		0.66026	3.06066	15.0347	22.7708	14.3744	6.82013	5.87968	6.05556	8.35194	10.5647	1.74462	4.50912	1.3857	2.7698	0
426-427cm	426.5	Bimodal, Poorly Sorted	Mud	Clay	4.47935	11.2634	4.94813	33.9341	1.33895	3.61638	1.40972	3.94256	9.09529	1.90135	-0.62263	2.65305	1.24849	3.49099	0.664196	1.01695	9.6456	1.80364	-0.664196	1.01695	Clay	Poorly Sorted	Very Coarse Skewed	Mesokurtic	0.635	3.59		10.6264	8.1272		0.422808	0.724059	11.5384	27.29	11.1156	5.43116	2.40984	6.43741	10.4316	11.2077	1.74103	4.7703	1.29051	2.44126	0
427-428cm	427.5	Unimodal, Very Poorly Sorted	Mud	Clay	6.4269	14.029	2.7656	10.2531	1.45227	4.39114	1.38155	3.48997	8.92618	2.18358	-0.622936	2.30624	1.37708	4.21517	0.709822	1.121	9.50417	2.07559	-0.709822	1.121	Clay	Very Poorly Sorted	Very Coarse Skewed	Leptokurtic	0.635			10.6264			0.411072	0.701557	26.9103	65.4636	26.4992	5.70616	2.47301	5.2157	10.4772	11.2483	2.15663	6.03262	1.29977	2.51252	0
428-429cm	428.5	Bimodal, Poorly Sorted	Mud	Coarse Silt	21.9628	16.5289	1.07501	4.12645	14.8225	2.87499	-1.2252	4.55923	6.07606	1.52356	1.2252	4.55923	16.1376	2.88233	-0.33469	1.32165	5.95343	1.52723	0.33469	1.32165	Coarse Silt	Poorly Sorted	Very Fine Skewed	Leptokurtic	24.19	0.755		5.37485	10.3766		3.93128	18.4377	44.8085	11.3979	40.8772	3.39281	21.812	4.48008	5.7612	7.99078	1.78362	3.5107	1.35144	1.76248	0
429-430cm	429.5	Unimodal, Poorly Sorted	Mud	Clay	4.79145	12.5731	3.26412	13.852	1.01529	3.82528	2.07611	5.89237	8.93286	2.1588	-0.275284	2.10531	0.612453	2.14756	0.827513	2.28887	10.6731	1.1027	-0.827513	2.28887	Clay	Poorly Sorted	Very Coarse Skewed	Very Leptokurtic	0.535			10.8733			0.362287	0.569041	21.004	57.9762	20.6417	1.83589	0.363686	5.57319	10.7792	11.4306	2.05099	5.85739	1.08518	0.876478	0
430-431cm	430.5	Trimodal, Very Poorly Sorted	Mud	Mud	8.90295	17.2438	3.19372	14.4895	2.69235	4.31802	0.654622	2.51371	7.71482	2.20906	0.473286	2.00909	2.48396	4.34955	0.290783	0.654999	8.65314	2.12087	-0.290783	0.654999	Very Fine Silt	Very Poorly Sorted	Coarse Skewed	Very Platykurtic	0.535	3.59	28.765	10.8733	8.1272	5.12495	0.371607	2.3223	28.1569	75.7707	27.7853	11.8813	6.36383	5.15037	8.75023	11.3939	2.21226	6.24357	1.49806	3.57062	0
431-432cm	431.5	Unimodal, Poorly Sorted	Mud	Coarse Silt	23.8835	18.4786	1.41168	5.37568	17.0464	2.49342	-0.918497	4.5258	5.87439	1.31813	0.918497	4.5258	17.8909	2.35002	-0.133288	0.985713	5.80463	1.23267	0.133288	0.985713	Coarse Silt	Poorly Sorted	Fine Skewed	Mesokurtic	24.19			5.37485			5.53472	18.9176	49.2664	8.90134	43.7317	3.22542	22.5005	4.34325	5.72413	7.49727	1.72619	3.15402	1.34211	1.68949	0
432-433cm	432.5	Unimodal, Poorly Sorted	Mud	Coarse Silt	24.5253	19.1207	1.35629	5.08338	17.2738	2.5518	-0.919685	4.37971	5.85527	1.35152	0.919685	4.37971	18.1687	2.40819	-0.150179	0.983997	5.7824	1.26795	0.150179	0.983997	Coarse Silt	Poorly Sorted	Fine Skewed	Mesokurtic	24.19			5.37485			5.37081	19.3858	50.9233	9.48149	45.5525	3.3426	23.704	4.29553	5.68885	7.54064	1.75546	3.24511	1.35633	1.74097	0
433-434cm	433.5	Trimodal, Poorly Sorted	Mud	Clay	6.90264	15.7246	3.00211	12.0298	1.55525	4.37513	1.34777	3.5751	8.55583	2.23799	-0.192965	1.98347	1.31808	3.72774	0.825841	0.88133	9.56734	1.8983	-0.825841	0.88133	Clay	Poorly Sorted	Very Coarse Skewed	Platykurtic	0.635	3.59	40.7	10.6264	8.1272	4.62418	0.370541	0.747094	27.8905	75.2698	27.52	6.48614	2.76069	5.16408	10.3864	11.3981	2.20718	6.234	1.32659	2.69736	0
434-435cm	434.5	Bimodal, Poorly Sorted	Mud	Mud	4.17594	5.69683	2.41204	9.97864	2.07087	3.23745	0.398374	2.07231	8.18708	1.80349	0.779793	1.96013	1.86557	3.2632	0.280594	0.572033	9.06617	1.70629	-0.280594	0.572033	Clay	Poorly Sorted	Coarse Skewed	Very Platykurtic	0.535	4.275		10.8733	7.87543		0.385218	1.70529	11.3426	29.4446	10.9574	9.09931	4.8765	6.4621	9.19577	11.342	1.75516	4.87993	1.42409	3.18576	0
435-436cm	435.5	Bimodal, Poorly Sorted	Mud	Mud	3.1013	4.77466	2.65637	11.3182	1.53024	3.09648	0.752087	2.42622	8.28479	1.88033	0.9195	1.77929	1.28845	2.83555	0.882777	0.469816	9.60014	1.50363	-0.882777	0.469816	Clay	Poorly Sorted	Very Coarse Skewed	Very Platykurtic	0.535	4.275		10.8733	7.87543		0.410606	0.8623	8.98705	21.8873	8.57645	7.85493	3.36293	6.79794	10.1795	11.25	1.65491	4.45202	1.37079	2.9736	0
436-437cm	436.5	Trimodal, Very Poorly Sorted	Mud	Mud	13.7473	22.8031	2.73329	11.438	4.39078	4.659	0.275578	2.12438	7.38534	2.2435	0.319367	2.05684	4.10702	5.65727	0.00484039	0.776885	7.92769	2.50011	-0.00484039	0.776885	Fine Silt	Very Poorly Sorted	Symmetrical	Platykurtic	0.635	6.045	40.7	10.6264	7.3755	4.62418	0.464859	4.29555	42.6547	91.7582	42.1898	15.4673	13.3567	4.55115	7.86294	11.0709	2.43255	6.51976	1.64457	3.95115	0
437-438cm	437.5	Bimodal, Poorly Sorted	Mud	Medium Silt	10.6471	11.3989	1.74861	6.55462	5.60596	3.43896	-0.296569	2.25397	7.32083	1.78537	0.559509	2.38807	5.52956	3.82726	-0.193898	0.899292	7.49862	1.93631	0.193898	0.899292	Fine Silt	Poorly Sorted	Fine Skewed	Platykurtic	14.385	0.9		6.12471	10.1235		0.774335	6.52718	26.3017	33.9668	25.5274	6.80304	13.08	5.2487	7.25933	10.3348	1.96901	5.08605	1.45896	2.76618	0
438-439cm	438.5	Bimodal, Poorly Sorted	Mud	Fine Silt	6.86816	6.96318	1.83491	7.1423	4.04984	2.99607	-0.265015	2.3295	7.78051	1.58818	0.577098	2.47659	3.93057	3.32405	-0.191648	0.944069	7.99104	1.73294	0.191648	0.944069	Fine Silt	Poorly Sorted	Fine Skewed	Mesokurtic	6.045	0.755		7.3755	10.3766		0.689583	4.61165	16.2087	23.505	15.5191	5.16776	7.64052	5.94709	7.7605	10.502	1.7659	4.5549	1.35251	2.36954	0
439-440cm	439.5	Bimodal, Poorly Sorted	Mud	Fine Silt	9.35718	13.2171	3.11063	15.5549	4.40267	3.51053	0.0365745	2.37188	7.60217	1.81935	0.332802	2.40552	4.14774	3.98815	-0.0975086	0.942873	7.91346	1.99572	0.0975086	0.942873	Fine Silt	Poorly Sorted	Symmetrical	Mesokurtic	6.045	0.755		7.3755	10.3766		0.630069	4.6605	23.2636	36.9222	22.6335	6.69065	9.47049	5.42578	7.7453	10.6322	1.95957	5.20642	1.4226	2.74215	0
440-441cm	440.5	Unimodal, Very Poorly Sorted	Mud	Clay	8.87814	21.6188	3.19314	13.8004	1.56442	4.80679	1.46646	3.83998	8.53747	2.36974	-0.349147	2.11921	1.37726	4.05145	0.852676	1.08566	9.50399	2.01844	-0.852676	1.08566	Clay	Very Poorly Sorted	Very Coarse Skewed	Mesokurtic	0.635			10.6264			0.369107	0.728039	35.4005	95.9087	35.0314	5.04819	2.01259	4.82009	10.4237	11.4037	2.36587	6.58359	1.2704	2.33577	0
441-442cm	441.5	Unimodal, Poorly Sorted	Mud	Fine Silt	7.23131	10.0599	3.21253	16.6814	3.6449	3.23447	0.121008	2.44214	7.87616	1.70242	0.271994	2.43153	3.4448	3.61759	-0.0650889	0.953784	8.18136	1.85503	0.0650889	0.953784	Very Fine Silt	Poorly Sorted	Symmetrical	Mesokurtic	4.275			7.87543			0.617924	3.73714	17.6625	28.5836	17.0446	5.83863	7.01927	5.82317	8.06385	10.6603	1.83067	4.83711	1.36982	2.54563	0
442-443cm	442.5	Trimodal, Very Poorly Sorted	Mud	Mud	16.1596	28.3009	2.54089	9.85	4.13451	5.29655	0.440726	2.08973	7.33253	2.44256	0.280996	1.89556	4.01768	6.17729	0.167114	0.686233	7.95942	2.62697	-0.167114	0.686233	Fine Silt	Very Poorly Sorted	Coarse Skewed	Platykurtic	0.535	4.275	57.8	10.8733	7.87543	4.11865	0.419782	3.50095	55.4148	132.008	54.995	20.8625	14.6367	4.17359	8.15804	11.2181	2.68787	7.04449	1.72764	4.38284	0
443-444cm	443.5	Unimodal, Poorly Sorted	Mud	Fine Silt	7.14501	9.96703	3.74919	21.6559	3.8971	2.97506	0.0873825	2.76805	7.86086	1.57673	0.183408	2.75877	3.75733	3.17687	-0.07562	1.07066	8.05608	1.66761	0.07562	1.07066	Very Fine Silt	Poorly Sorted	Symmetrical	Mesokurtic	4.275			7.87543			0.773057	4.03153	15.667	20.2663	14.894	4.39787	6.25135	5.99612	7.95446	10.3371	1.72397	4.34101	1.30748	2.1368	0
444-445cm	444.5	Unimodal, Poorly Sorted	Mud	Fine Silt	7.71914	11.4234	3.73059	20.831	3.99245	3.08493	0.158127	2.7742	7.82746	1.62882	0.101815	2.74031	3.82885	3.30532	-0.0476625	1.07813	8.02887	1.72479	0.0476625	1.07813	Very Fine Silt	Poorly Sorted	Symmetrical	Mesokurtic	4.275			7.87543			0.771691	4.05684	17.2657	22.3738	16.494	4.60664	6.56146	5.85595	7.94543	10.3397	1.76567	4.48374	1.31944	2.20372	0
445-446cm	445.5	Unimodal, Poorly Sorted	Mud	Fine Silt	8.28914	12.3771	3.62366	19.4958	4.19345	3.15111	0.15204	2.76335	7.75564	1.65933	0.104806	2.73235	4.01969	3.38735	-0.0457062	1.09207	7.9587	1.76016	0.0457062	1.09207	Fine Silt	Poorly Sorted	Symmetrical	Mesokurtic	5.085			7.62483			0.781949	4.25528	18.8091	24.0541	18.0271	4.68027	6.9878	5.73243	7.87653	10.3206	1.8004	4.58821	1.32676	2.22659	0
446-447cm	446.5	Unimodal, Poorly Sorted	Mud	Fine Silt	8.56582	12.7918	3.45671	17.5922	4.27456	3.19009	0.157844	2.74851	7.72998	1.67691	0.0928159	2.71615	4.08944	3.43939	-0.0401983	1.10374	7.93388	1.78215	0.0401983	1.10374	Fine Silt	Poorly Sorted	Symmetrical	Mesokurtic	5.085			7.62483			0.786078	4.32799	19.7829	25.1666	18.9968	4.72105	7.14771	5.6596	7.85209	10.313	1.82222	4.65344	1.33001	2.23911	0
447-448cm	447.5	Unimodal, Poorly Sorted	Mud	Fine Silt	7.90703	11.763	3.70988	20.4213	4.07828	3.08565	0.166204	2.79857	7.80626	1.62866	0.0763575	2.76304	3.92085	3.29248	-0.0397982	1.0894	7.99462	1.71918	0.0397982	1.0894	Fine Silt	Poorly Sorted	Symmetrical	Mesokurtic	4.275			7.87543			0.800523	4.12311	17.6442	22.0408	16.8436	4.54769	6.64205	5.82466	7.92205	10.2868	1.76607	4.4621	1.3178	2.18513	0
448-449cm	448.5	Unimodal, Poorly Sorted	Mud	Fine Silt	8.65754	13.5253	3.34915	16.1408	4.08002	3.30533	0.242528	2.7203	7.77328	1.72928	0.0425871	2.65459	3.84568	3.61047	-0.0151451	1.09443	8.02255	1.85218	0.0151451	1.09443	Very Fine Silt	Poorly Sorted	Symmetrical	Mesokurtic	4.275			7.87543			0.719778	4.04225	20.6946	28.7513	19.9748	5.05097	7.03556	5.5946	7.95063	10.4402	1.86611	4.84556	1.34196	2.33656	0
449-450cm	449.5	Unimodal, Poorly Sorted	Mud	Fine Silt	8.19191	11.9288	3.57024	19.2703	4.20177	3.1368	0.119675	2.72485	7.75276	1.65278	0.138021	2.70521	4.03653	3.37581	-0.0555894	1.07867	7.95267	1.75524	0.0555894	1.07867	Fine Silt	Poorly Sorted	Symmetrical	Mesokurtic	5.085			7.62483			0.780774	4.29701	18.6449	23.88	17.8641	4.71452	7.07041	5.74508	7.86245	10.3228	1.79681	4.57773	1.32898	2.23711	0
450-451cm	450.5	Unimodal, Poorly Sorted	Mud	Fine Silt	8.27494	11.9773	3.42731	18.1701	4.14457	3.22252	0.122528	2.60811	7.75508	1.6925	0.159952	2.58886	3.97232	3.51594	-0.0497823	1.03671	7.9758	1.81391	0.0497823	1.03671	Fine Silt	Poorly Sorted	Symmetrical	Mesokurtic	5.085			7.62483			0.73283	4.21625	19.7038	26.8872	18.9709	5.14369	7.40888	5.66539	7.88982	10.4142	1.83822	4.74885	1.34929	2.3628	0
451-452cm	451.5	Unimodal, Poorly Sorted	Mud	Fine Silt	7.9308	12.2468	3.77672	20.9062	3.93756	3.17433	0.198705	2.76199	7.82754	1.67101	0.0906426	2.71143	3.73569	3.43199	-0.0434388	1.06865	8.06441	1.77904	0.0434388	1.06865	Very Fine Silt	Poorly Sorted	Symmetrical	Mesokurtic	4.275			7.87543			0.724355	3.98007	17.8638	24.6616	17.1394	4.85507	6.67026	5.80682	7.97299	10.431	1.79634	4.6242	1.33059	2.27949	0
452-453cm	452.5	Unimodal, Poorly Sorted	Mud	Fine Silt	7.94631	12.1418	3.57805	18.9001	3.91375	3.19943	0.21059	2.72284	7.8338	1.68249	0.0813098	2.66786	3.71048	3.47669	-0.0314152	1.06979	8.07418	1.79772	0.0314152	1.06979	Very Fine Silt	Poorly Sorted	Symmetrical	Mesokurtic	4.275			7.87543			0.716366	3.92297	18.3563	25.6243	17.64	4.92622	6.67885	5.76758	7.99384	10.447	1.81134	4.67944	1.33346	2.30048	0
453-454cm	453.5	Unimodal, Poorly Sorted	Mud	Fine Silt	7.69073	11.7975	3.75906	20.8964	3.84071	3.15616	0.208554	2.75121	7.86149	1.66292	0.0858513	2.69617	3.64396	3.41505	-0.0375997	1.06517	8.10028	1.77191	0.0375997	1.06517	Very Fine Silt	Poorly Sorted	Symmetrical	Mesokurtic	4.275			7.87543			0.716048	3.86346	17.4577	24.3806	16.7417	4.83885	6.47844	5.83999	8.01589	10.4477	1.78898	4.60766	1.32794	2.27467	0
454-455cm	454.5	Unimodal, Poorly Sorted	Mud	Fine Silt	7.61683	11.5508	3.72187	20.5854	3.83353	3.14358	0.195942	2.74151	7.86271	1.65726	0.102028	2.69118	3.6382	3.40485	-0.0423126	1.06397	8.10256	1.76759	0.0423126	1.06397	Very Fine Silt	Poorly Sorted	Symmetrical	Mesokurtic	4.275			7.87543			0.714189	3.87068	17.2746	24.1877	16.5604	4.82353	6.46239	5.85521	8.0132	10.4514	1.78498	4.5962	1.32717	2.27009	0
455-456cm	455.5	Unimodal, Poorly Sorted	Mud	Fine Silt	7.25649	10.8656	3.7557	21.1651	3.68916	3.12961	0.179729	2.70019	7.89911	1.65214	0.153349	2.65468	3.48527	3.40896	-0.0574708	1.03842	8.16451	1.76933	0.0574708	1.03842	Very Fine Silt	Poorly Sorted	Symmetrical	Mesokurtic	4.275			7.87543			0.676991	3.75719	16.4082	24.237	15.7313	4.93709	6.31667	5.92944	8.05613	10.5286	1.77565	4.59914	1.33003	2.30366	0
456-457cm	456.5	Unimodal, Poorly Sorted	Mud	Very Fine Silt	6.32415	6.08775	2.36517	9.81391	4.48681	2.22136	0.377551	2.53324	7.80009	1.15145	-0.377551	2.53324	4.41215	2.26484	0.131343	0.929463	7.8243	1.17941	-0.131343	0.929463	Fine Silt	Poorly Sorted	Coarse Skewed	Mesokurtic	3.02			8.3766			1.65852	4.16597	13.7789	8.30798	12.1204	3.18937	5.31272	6.18139	7.90713	9.23589	1.49414	3.0545	1.23858	1.67327	0
457-458cm	457.5	Unimodal, Poorly Sorted	Mud	Very Fine Silt	5.48023	4.94975	2.60661	12.248	4.08598	2.08442	0.389004	2.68306	7.9351	1.05965	-0.389004	2.68306	4.01383	2.10893	0.112671	0.938939	7.9608	1.07651	-0.112671	0.938939	Fine Silt	Poorly Sorted	Coarse Skewed	Mesokurtic	3.02			8.3766			1.63195	3.8438	11.1433	6.82818	9.51132	2.86427	4.36587	6.48768	8.02325	9.25918	1.42719	2.7715	1.21027	1.51817	0
458-459cm	458.5	Unimodal, Poorly Sorted	Mud	Very Fine Silt	4.6642	4.31138	2.70118	12.496	3.49196	2.04582	0.551335	2.86431	8.16175	1.03268	-0.551335	2.86431	3.41427	2.06578	0.173439	0.980416	8.19421	1.04668	-0.173439	0.980416	Very Fine Silt	Poorly Sorted	Coarse Skewed	Mesokurtic	2.54			8.62639			1.46592	3.18963	9.55525	6.51825	8.08933	2.69849	3.46012	6.70949	8.2924	9.41398	1.40308	2.70449	1.19077	1.43215	0
459-460cm	459.5	Unimodal, Poorly Sorted	Mud	Very Fine Silt	5.22046	4.75955	3.31897	22.4964	3.91872	2.06674	0.373503	2.70625	7.9954	1.04735	-0.373503	2.70625	3.85685	2.09413	0.100784	0.919184	8.01836	1.06635	-0.100784	0.919184	Very Fine Silt	Poorly Sorted	Coarse Skewed	Mesokurtic	3.02			8.3766			1.56584	3.70401	10.5706	6.75072	9.00472	2.87371	4.21677	6.5638	8.0767	9.31885	1.41973	2.75504	1.2094	1.52291	0
460-461cm	460.5	Unimodal, Poorly Sorted	Mud	Very Fine Silt	4.21992	3.37668	1.80339	6.29447	3.25841	1.99888	0.409639	2.41441	8.26162	0.999192	-0.409639	2.41441	3.23569	2.04969	0.184599	0.917666	8.27171	1.0354	-0.184599	0.917666	Very Fine Silt	Poorly Sorted	Coarse Skewed	Mesokurtic	2.135			8.87698			1.39575	2.97328	9.02731	6.46773	7.63157	2.76847	3.37656	6.79149	8.39373	9.48475	1.39656	2.69326	1.19423	1.46909	0
461-462cm	461.5	Unimodal, Poorly Sorted	Mud	Mud	4.73125	4.84965	1.83775	6.60382	2.92441	2.74273	-0.0328597	2.27292	8.23576	1.46322	0.402371	2.33394	2.84626	3.03115	-0.0783675	0.929645	8.45671	1.59986	0.0783675	0.929645	Very Fine Silt	Poorly Sorted	Symmetrical	Mesokurtic	3.02			8.3766			0.630144	3.02978	11.5128	18.27	10.8826	4.67679	4.92749	6.44062	8.36657	10.632	1.65078	4.19141	1.30412	2.22552	0
462-463cm	462.5	Bimodal, Very Poorly Sorted	Sandy Mud	Fine Sandy Very Coarse Silt	75.1027	87.4943	1.28948	3.9952	24.0998	6.28304	-0.415071	2.00483	5.31006	2.65152	0.48833	2.0488	25.2108	6.71335	-0.27961	0.744383	5.30982	2.74703	0.27961	0.744383	Coarse Silt	Very Poorly Sorted	Fine Skewed	Platykurtic	136.85	5.085		2.87476	7.62483		1.55697	35.4479	206.676	132.742	205.119	23.8311	118.945	2.27456	4.81816	9.32704	4.10059	7.05248	2.51996	4.57477	0
463-464cm	463.5	Bimodal, Very Poorly Sorted	Sandy Mud	Fine Sandy Fine Silt	70.3297	83.775	1.26754	3.86374	21.1429	6.50383	-0.322672	1.88903	5.47847	2.70143	0.417224	1.93529	21.9317	6.95634	-0.214959	0.724617	5.51084	2.79833	0.214959	0.724617	Coarse Silt	Very Poorly Sorted	Fine Skewed	Platykurtic	136.85	5.085		2.87476	7.62483		1.3397	27.939	197.424	147.364	196.084	27.2339	114.579	2.34063	5.16157	9.54387	4.07748	7.20324	2.55206	4.76733	0
464-465cm	464.5	Bimodal, Very Poorly Sorted	Muddy Sand	Very Coarse Silty Fine Sand	119.564	111.632	0.96191	3.40251	49.2729	5.78903	-0.953442	2.84378	4.30769	2.53329	0.995361	2.89834	50.0665	5.94286	-0.544423	0.903768	4.32001	2.57116	0.544423	0.903768	Very Coarse Silt	Very Poorly Sorted	Very Fine Skewed	Mesokurtic	162.75	6.045		2.62467	7.3755		2.83189	97.7331	279.546	98.7133	276.714	12.5937	170.208	1.83884	3.35501	8.46402	4.6029	6.62517	2.50071	3.65464	0
465-466cm	465.5	Bimodal, Very Poorly Sorted	Sandy Mud	Very Fine Sandy Fine Silt	68.4811	91.7424	1.73761	5.9037	18.3955	6.73212	-0.172225	1.8152	5.67732	2.75127	0.267229	1.84251	18.3851	7.24857	-0.0869389	0.723176	5.76532	2.8577	0.0869389	0.723176	Coarse Silt	Very Poorly Sorted	Symmetrical	Platykurtic	115.05	5.085		3.12508	7.62483		1.21748	19.6599	199.928	164.215	198.71	29.3292	103.618	2.32245	5.6686	9.68189	4.16883	7.35944	2.51347	4.87427	0
466-467cm	466.5	Bimodal, Very Poorly Sorted	Sandy Mud	Very Fine Sandy Fine Silt	54.6996	73.1439	1.75078	5.81138	16.5345	5.93028	-0.174578	1.94009	5.83865	2.56832	0.267631	1.96687	16.8048	6.468	-0.069996	0.765477	5.89498	2.69332	0.069996	0.765477	Coarse Silt	Very Poorly Sorted	Symmetrical	Platykurtic	115.05	6.045		3.12508	7.3755		1.31059	17.315	162.239	123.79	160.928	21.1922	79.33	2.62381	5.85183	9.57557	3.64949	6.95175	2.22843	4.40546	0
467-468cm	467.5	Bimodal, Very Poorly Sorted	Sandy Mud	Fine Sandy Very Coarse Silt	65.8384	80.5914	1.46525	4.59755	21.3628	5.9396	-0.335807	2.01725	5.48547	2.57045	0.409627	2.0537	22.2235	6.40064	-0.19296	0.760883	5.49177	2.67822	0.19296	0.760883	Coarse Silt	Very Poorly Sorted	Fine Skewed	Platykurtic	136.85	6.045		2.87476	7.3755		1.60845	27.2358	187.761	116.734	186.153	21.0935	100.503	2.41303	5.19835	9.28011	3.84584	6.86709	2.3557	4.39872	0
468-469cm	468.5	Bimodal, Very Poorly Sorted	Sandy Mud	Very Fine Sandy Very Fine Silt	54.49	72.7372	1.5543	4.78843	14.7726	6.4883	-0.104847	1.79192	5.97231	2.6983	0.225514	1.81729	14.8716	7.15407	-0.0417216	0.710145	6.0713	2.83876	0.0417216	0.710145	Medium Silt	Very Poorly Sorted	Symmetrical	Platykurtic	136.85	3.59		2.87476	8.1272		1.02478	14.7516	166.578	162.551	165.554	29.2717	85.4369	2.58573	6.08299	9.93047	3.8405	7.34475	2.3923	4.87144	0
469-470cm	469.5	Unimodal, Very Poorly Sorted	Mud	Fine Silt	11.6313	17.4352	3.3397	18.0461	5.18658	3.63492	0.0824284	2.43299	7.43903	1.86507	0.161755	2.42957	5.03591	4.02813	-0.0354775	0.981574	7.63353	2.01011	0.0354775	0.981574	Fine Silt	Very Poorly Sorted	Symmetrical	Mesokurtic	5.085			7.62483			0.771845	5.23197	29.9979	38.8651	29.226	6.54575	11.1526	5.059	7.57843	10.3394	2.04377	5.2804	1.43388	2.71056	0
470-471cm	470.5	Unimodal, Poorly Sorted	Mud	Fine Silt	8.76124	11.9855	3.12827	15.9499	4.39657	3.29385	0.040925	2.46948	7.66599	1.72408	0.242604	2.48317	4.24769	3.62569	-0.0679194	0.988335	7.87911	1.85825	0.0679194	0.988335	Fine Silt	Poorly Sorted	Symmetrical	Mesokurtic	5.085			7.62483			0.733452	4.54368	21.4444	29.2376	20.7109	5.64166	8.53694	5.54326	7.78192	10.413	1.8785	4.86975	1.37874	2.49612	0
471-472cm	471.5	Unimodal, Poorly Sorted	Mud	Fine Silt	10.8811	15.0629	2.73768	11.9448	5.0851	3.54426	0.0296449	2.39557	7.46554	1.82882	0.222326	2.4106	4.94358	3.94433	-0.0541336	0.985684	7.66023	1.97978	0.0541336	0.985684	Fine Silt	Poorly Sorted	Symmetrical	Mesokurtic	6.045			7.3755			0.766422	5.22974	28.3774	37.0259	27.611	6.32163	10.7189	5.13911	7.57904	10.3496	2.01388	5.21046	1.42259	2.6603	0
472-473cm	472.5	Unimodal, Poorly Sorted	Mud	Fine Silt	10.5276	14.5473	2.79341	12.5162	4.97201	3.5047	0.0360301	2.39931	7.49949	1.81263	0.215743	2.41192	4.83698	3.88769	-0.0508102	0.981651	7.69168	1.95891	0.0508102	0.981651	Fine Silt	Poorly Sorted	Symmetrical	Mesokurtic	6.045			7.3755			0.767364	5.09173	27.1984	35.4439	26.431	6.24549	10.4094	5.20034	7.61763	10.3478	1.98983	5.14747	1.41723	2.64282	0
473-474cm	473.5	Unimodal, Poorly Sorted	Mud	Fine Silt	11.0552	15.2234	2.66845	11.4812	5.11858	3.58361	0.0307338	2.35824	7.45458	1.84477	0.22149	2.37329	4.98969	3.9992	-0.0476254	0.969664	7.64684	1.99971	0.0476254	0.969664	Fine Silt	Poorly Sorted	Symmetrical	Mesokurtic	6.045			7.3755			0.761884	5.22891	29.2373	38.375	28.4754	6.56113	11.0976	5.09605	7.57927	10.3581	2.03258	5.26209	1.43388	2.71394	0
474-475cm	474.5	Unimodal, Poorly Sorted	Mud	Fine Silt	8.69404	12.2788	3.19788	16.3352	4.25913	3.33666	0.0861841	2.46527	7.70234	1.74324	0.210744	2.46283	4.08502	3.68745	-0.0576602	0.981794	7.93544	1.88262	0.0576602	0.981794	Fine Silt	Poorly Sorted	Symmetrical	Mesokurtic	5.085			7.62483			0.705238	4.36812	21.3914	30.3322	20.6862	5.81483	8.33779	5.54682	7.83877	10.4696	1.88749	4.92278	1.38284	2.53974	0
475-476cm	475.5	Unimodal, Poorly Sorted	Mud	Fine Silt	9.10829	13.1507	3.19026	15.8391	4.371	3.38177	0.104655	2.48815	7.66844	1.76231	0.183318	2.47789	4.18604	3.73446	-0.0498153	0.994875	7.9002	1.9009	0.0498153	0.994875	Fine Silt	Poorly Sorted	Symmetrical	Mesokurtic	5.085			7.62483			0.715261	4.45637	22.4505	31.3878	21.7352	5.83329	8.5565	5.47711	7.80992	10.4492	1.9078	4.97213	1.38565	2.54431	0
476-477cm	476.5	Unimodal, Poorly Sorted	Mud	Fine Silt	10.1875	14.0832	2.85265	12.9309	4.89483	3.43865	0.0365483	2.4496	7.52403	1.78518	0.215802	2.46158	4.75596	3.8026	-0.0549815	1.0046	7.71605	1.92699	0.0549815	1.0046	Fine Silt	Poorly Sorted	Symmetrical	Mesokurtic	6.045			7.3755			0.774485	5.03237	25.9257	33.4748	25.1513	5.89724	9.82683	5.26947	7.63455	10.3345	1.9612	5.065	1.39994	2.56004	0
477-478cm	477.5	Unimodal, Poorly Sorted	Mud	Fine Silt	9.62459	11.5955	2.86453	14.8548	5.23127	3.17942	-0.17416	2.51261	7.46153	1.67085	0.383323	2.57809	5.20024	3.42349	-0.131204	0.995979	7.58721	1.77547	0.131204	0.995979	Fine Silt	Poorly Sorted	Fine Skewed	Mesokurtic	7.19			7.12518			0.900431	5.72598	22.7184	25.2306	21.818	5.23431	9.96913	5.45999	7.44826	10.1171	1.85295	4.6571	1.37651	2.388	0
478-479cm	478.5	Unimodal, Poorly Sorted	Mud	Medium Silt	10.2363	12.4952	2.84766	14.4102	5.45524	3.24912	-0.17668	2.49196	7.40202	1.70202	0.380346	2.55635	5.41461	3.50059	-0.134709	0.986416	7.52893	1.8076	0.134709	0.986416	Fine Silt	Poorly Sorted	Fine Skewed	Mesokurtic	8.55			6.87528			0.909639	6.00328	24.2667	26.6773	23.3571	5.46678	10.7115	5.36488	7.38003	10.1024	1.88307	4.73754	1.39191	2.45069	0
479-480cm	479.5	Unimodal, Poorly Sorted	Mud	Fine Silt	8.94482	11.204	3.03525	16.4687	4.74575	3.21811	-0.099858	2.44049	7.5801	1.68928	0.345533	2.49603	4.6538	3.50376	-0.115763	0.967789	7.74738	1.8089	0.115763	0.967789	Fine Silt	Poorly Sorted	Fine Skewed	Mesokurtic	6.045			7.3755			0.800347	5.11262	21.3699	26.7008	20.5696	5.54527	9.3104	5.54827	7.61172	10.2871	1.85411	4.73881	1.38254	2.47126	0
480-481cm	480.5	Unimodal, Poorly Sorted	Mud	Fine Silt	8.04136	9.12944	2.60222	12.8633	4.55062	3.06504	-0.18586	2.45005	7.64069	1.61917	0.441511	2.53784	4.48164	3.33189	-0.149697	0.97534	7.80176	1.73634	0.149697	0.97534	Fine Silt	Poorly Sorted	Fine Skewed	Mesokurtic	7.19			7.12518			0.800947	5.02906	18.8018	23.4744	18.0008	5.12123	8.49122	5.73299	7.63549	10.286	1.79418	4.55302	1.35887	2.35649	0
481-482cm	481.5	Unimodal, Poorly Sorted	Mud	Fine Silt	9.65004	11.2337	2.28985	9.80494	5.13219	3.27423	-0.159029	2.35974	7.47715	1.71365	0.383739	2.42765	5.09952	3.5821	-0.113964	0.951644	7.61542	1.84081	0.113964	0.951644	Fine Silt	Poorly Sorted	Fine Skewed	Mesokurtic	7.19			7.12518			0.842303	5.54837	24.0364	28.5365	23.1941	5.84126	10.5957	5.37863	7.49372	10.2134	1.89888	4.83474	1.40485	2.54628	0
482-483cm	482.5	Unimodal, Poorly Sorted	Mud	Fine Silt	8.38103	9.91391	2.4133	10.6714	4.49877	3.202	-0.0979367	2.34641	7.64579	1.68267	0.364617	2.40841	4.4155	3.52541	-0.103298	0.9503	7.82321	1.81779	0.103298	0.9503	Fine Silt	Poorly Sorted	Fine Skewed	Mesokurtic	6.045			7.3755			0.761107	4.79972	20.7774	27.299	20.0163	5.68501	8.9877	5.58884	7.70283	10.3596	1.85363	4.77078	1.38461	2.50716	0
483-484cm	483.5	Unimodal, Poorly Sorted	Mud	Fine Silt	7.45131	9.30735	2.88695	14.4811	4.02275	3.11851	-0.0202879	2.42312	7.79068	1.64578	0.322953	2.46381	3.894	3.42468	-0.0946099	0.966679	8.00453	1.77597	0.0946099	0.966679	Very Fine Silt	Poorly Sorted	Symmetrical	Mesokurtic	5.085			7.62483			0.713636	4.23911	17.9259	25.1191	17.2123	5.34926	7.54533	5.80181	7.88202	10.4525	1.8016	4.65072	1.35833	2.41934	0
484-485cm	484.5	Unimodal, Poorly Sorted	Mud	Fine Silt	7.32996	8.95829	2.70731	12.778	4.00553	3.08775	-0.0281316	2.42454	7.80136	1.63127	0.325267	2.46691	3.88788	3.39152	-0.0913052	0.977027	8.0068	1.76193	0.0913052	0.977027	Very Fine Silt	Poorly Sorted	Symmetrical	Mesokurtic	5.085			7.62483			0.721987	4.21302	17.7555	24.5925	17.0335	5.215	7.38939	5.81559	7.89093	10.4357	1.79444	4.62015	1.35178	2.38267	0
485-486cm	485.5	Unimodal, Poorly Sorted	Mud	Fine Silt	8.62314	11.7357	3.06734	15.2967	4.3525	3.27176	0.0485753	2.4755	7.68796	1.71403	0.223764	2.48456	4.21084	3.59454	-0.0620437	0.994882	7.89168	1.84581	0.0620437	0.994882	Fine Silt	Poorly Sorted	Symmetrical	Mesokurtic	5.085			7.62483			0.741206	4.48327	21.217	28.625	20.4758	5.53425	8.31376	5.55864	7.80123	10.3978	1.87057	4.8392	1.37271	2.46839	0
486-487cm	486.5	Unimodal, Poorly Sorted	Mud	Fine Silt	7.9179	10.6706	3.09828	15.74	4.07263	3.20624	0.0639076	2.47149	7.7744	1.68557	0.229765	2.47671	3.92709	3.52473	-0.0614656	0.987346	7.99232	1.81751	0.0614656	0.987346	Fine Silt	Poorly Sorted	Symmetrical	Mesokurtic	5.085			7.62483			0.715169	4.18638	19.33	27.0285	18.6148	5.43389	7.63085	5.69302	7.90008	10.4494	1.83548	4.75641	1.36228	2.44199	0
487-488cm	487.5	Unimodal, Poorly Sorted	Mud	Fine Silt	7.50494	8.9818	2.80476	14.3707	4.13067	3.10641	-0.0958971	2.39535	7.75197	1.64015	0.399871	2.46784	4.00452	3.41557	-0.130146	0.952024	7.96416	1.77213	0.130146	0.952024	Fine Silt	Poorly Sorted	Fine Skewed	Mesokurtic	6.045			7.3755			0.715064	4.48577	17.8064	24.9019	17.0914	5.41507	7.88284	5.81146	7.80043	10.4496	1.79811	4.63818	1.36413	2.43698	0
488-489cm	488.5	Unimodal, Poorly Sorted	Mud	Fine Silt	6.44662	6.93115	2.18968	9.14997	3.80818	2.91354	-0.140994	2.38989	7.87723	1.54768	0.447227	2.48057	3.72335	3.19364	-0.131584	0.965503	8.06918	1.6752	0.131584	0.965503	Very Fine Silt	Poorly Sorted	Fine Skewed	Mesokurtic	5.085			7.62483			0.725257	4.1271	15.1901	20.9444	14.4648	4.86543	6.76359	6.04073	7.92066	10.4292	1.72648	4.38849	1.33196	2.28257	0
489-490cm	489.5	Unimodal, Poorly Sorted	Mud	Fine Silt	5.75614	6.26893	2.35704	10.5245	3.43375	2.85869	-0.0922433	2.38184	8.00211	1.52231	0.450868	2.46941	3.32645	3.14323	-0.129152	0.952348	8.2318	1.65225	0.129152	0.952348	Very Fine Silt	Poorly Sorted	Fine Skewed	Mesokurtic	5.085			7.62483			0.671716	3.69676	13.3901	19.9341	12.7183	4.82534	5.97664	6.22269	8.07952	10.5399	1.69378	4.31717	1.32201	2.27063	0
490-491cm	490.5	Unimodal, Poorly Sorted	Mud	Fine Silt	7.84163	10.4074	3.5274	20.6772	4.24717	3.06438	0.00331707	2.59807	7.74574	1.61873	0.243441	2.61763	4.14339	3.29081	-0.0842085	1.0166	7.91497	1.71844	0.0842085	1.0166	Fine Silt	Poorly Sorted	Symmetrical	Mesokurtic	5.085			7.62483			0.801546	4.43535	18.072	22.5465	17.2705	4.83969	7.44087	5.7901	7.81674	10.2849	1.7763	4.49483	1.33771	2.27491	0
491-492cm	491.5	Unimodal, Poorly Sorted	Mud	Medium Silt	10.6459	11.9469	2.01402	7.90877	5.62781	3.35328	-0.224482	2.32496	7.34962	1.7477	0.435382	2.40684	5.63056	3.66803	-0.135683	0.931561	7.47251	1.87501	0.135683	0.931561	Fine Silt	Poorly Sorted	Fine Skewed	Mesokurtic	8.55			6.87528			0.877628	6.22116	26.5761	30.2817	25.6984	6.214	12.2822	5.23373	7.3286	10.1541	1.94013	4.92038	1.43247	2.63552	0
492-493cm	492.5	Unimodal, Poorly Sorted	Mud	Fine Silt	8.50897	11.1294	2.94787	14.4923	4.39879	3.236	-0.00279133	2.45268	7.67222	1.69822	0.278122	2.48132	4.2712	3.55436	-0.0809125	0.986309	7.87114	1.82959	0.0809125	0.986309	Fine Silt	Poorly Sorted	Symmetrical	Mesokurtic	5.085			7.62483			0.746687	4.5997	20.7886	27.8411	20.0419	5.50537	8.44889	5.58806	7.76424	10.3872	1.85882	4.79915	1.37298	2.46084	0
493-494cm	493.5	Unimodal, Poorly Sorted	Mud	Fine Silt	9.03498	12.4303	3.07949	15.3956	4.48412	3.32521	0.0486534	2.46125	7.64649	1.73723	0.21749	2.46994	4.34038	3.65597	-0.0597772	0.989783	7.84796	1.87025	0.0597772	0.989783	Fine Silt	Poorly Sorted	Symmetrical	Mesokurtic	5.085			7.62483			0.747774	4.61317	22.3278	29.859	21.58	5.70212	8.75885	5.48502	7.76003	10.3851	1.89336	4.90009	1.38303	2.5115	0
494-495cm	494.5	Unimodal, Poorly Sorted	Mud	Fine Silt	10.8697	14.9018	2.68955	11.628	5.1272	3.51431	0.0330816	2.39893	7.46609	1.81607	0.200257	2.41008	5.02381	3.89216	-0.0397544	0.987972	7.637	1.96057	0.0397544	0.987972	Fine Silt	Poorly Sorted	Symmetrical	Mesokurtic	5.085			7.62483			0.798119	5.20507	28.5578	35.7813	27.7596	6.20409	10.7237	5.12997	7.58587	10.2911	2.00607	5.16113	1.41867	2.63322	0
495-496cm	495.5	Unimodal, Very Poorly Sorted	Mud	Fine Silt	12.9605	16.742	2.22834	8.4321	6.02341	3.66516	-0.0481056	2.29208	7.2556	1.87566	0.238962	2.31995	6.0341	4.05925	-0.0417798	0.944976	7.37264	2.02121	0.0417798	0.944976	Fine Silt	Very Poorly Sorted	Symmetrical	Mesokurtic	6.045			7.3755			0.890743	6.15262	35.5557	39.9169	34.665	6.98739	13.9911	4.81377	7.34458	10.1327	2.10494	5.31893	1.47246	2.80475	0
496-497cm	496.5	Unimodal, Poorly Sorted	Mud	Fine Silt	9.35327	12.2383	3.01309	15.2702	4.82323	3.26147	-0.0370977	2.48069	7.56374	1.70824	0.268225	2.51213	4.73277	3.54873	-0.0814765	0.99486	7.7231	1.8273	0.0814765	0.99486	Fine Silt	Poorly Sorted	Symmetrical	Mesokurtic	6.045			7.3755			0.822502	5.05927	22.6882	27.5844	21.8657	5.47711	9.32121	5.46191	7.62686	10.2477	1.87621	4.78578	1.38011	2.45341	0
497-498cm	497.5	Unimodal, Poorly Sorted	Mud	Fine Silt	7.26975	10.3122	3.66291	20.5406	3.89515	3.00467	0.133542	2.76365	7.86557	1.59078	0.127709	2.73797	3.76201	3.20965	-0.0479814	1.07605	8.05428	1.68242	0.0479814	1.07605	Very Fine Silt	Poorly Sorted	Symmetrical	Mesokurtic	4.275			7.87543			0.781138	3.95021	16.3836	20.974	15.6025	4.43571	6.25748	5.9316	7.98386	10.3221	1.74019	4.39053	1.30916	2.14917	0
498-499cm	498.5	Unimodal, Poorly Sorted	Mud	Fine Silt	7.9605	11.4635	3.57229	19.5979	4.13109	3.10123	0.13119	2.7163	7.78521	1.63601	0.114642	2.69272	3.99192	3.3275	-0.0408559	1.07109	7.9687	1.73444	0.0408559	1.07109	Fine Silt	Poorly Sorted	Symmetrical	Mesokurtic	4.275			7.87543			0.796338	4.17745	18.3392	23.0294	17.5429	4.66546	6.90152	5.76893	7.90316	10.2943	1.78445	4.52541	1.32529	2.22202	0
499-500cm	499.5	Unimodal, Poorly Sorted	Mud	Fine Silt	7.57017	10.7716	3.55169	19.1859	3.98859	3.06145	0.124797	2.71906	7.83186	1.61767	0.131159	2.69711	3.84473	3.28425	-0.0509519	1.06481	8.0229	1.71556	0.0509519	1.06481	Very Fine Silt	Poorly Sorted	Symmetrical	Mesokurtic	4.275			7.87543			0.77603	4.06376	17.2209	22.191	16.4448	4.61692	6.60129	5.8597	7.94297	10.3316	1.76316	4.4719	1.32027	2.20693	0
500-501cm	500.5	Unimodal, Poorly Sorted	Mud	Fine Silt	7.91273	11.7107	3.781	21.4748	4.08897	3.09353	0.147892	2.76565	7.79949	1.63247	0.0994832	2.73608	3.93939	3.30439	-0.045695	1.0707	7.98781	1.72438	0.045695	1.0707	Fine Silt	Poorly Sorted	Symmetrical	Mesokurtic	4.275			7.87543			0.792941	4.14772	17.7685	22.4083	16.9755	4.64026	6.78424	5.81454	7.91347	10.3005	1.77151	4.48596	1.32308	2.21421	0
501-502cm	501.5	Unimodal, Poorly Sorted	Mud	Fine Silt	8.17767	11.7885	3.56163	19.3092	4.24153	3.10707	0.116225	2.73696	7.75065	1.63851	0.122742	2.71836	4.09594	3.32627	-0.0491464	1.08404	7.93159	1.73391	0.0491464	1.08404	Fine Silt	Poorly Sorted	Symmetrical	Mesokurtic	5.085			7.62483			0.81245	4.32	18.6262	22.926	17.8138	4.61375	7.04086	5.74652	7.85475	10.2654	1.78637	4.51891	1.32452	2.20594	0
502-503cm	502.5	Unimodal, Poorly Sorted	Mud	Fine Silt	7.65422	10.9501	3.71698	21.0331	4.05545	3.05093	0.100092	2.75238	7.80539	1.61281	0.161071	2.73888	3.90675	3.26534	-0.0688515	1.06872	7.99982	1.70723	0.0688515	1.06872	Fine Silt	Poorly Sorted	Symmetrical	Mesokurtic	5.085			7.62483			0.781021	4.18404	16.9968	21.7623	16.2158	4.56946	6.68972	5.87859	7.90089	10.3224	1.75592	4.44376	1.31919	2.19202	0
503-504cm	503.5	Unimodal, Poorly Sorted	Mud	Fine Silt	8.54163	11.9281	3.27274	16.5752	4.41732	3.14987	0.0792296	2.66526	7.69204	1.65816	0.156766	2.65914	4.29004	3.39591	-0.0503778	1.0749	7.86479	1.7638	0.0503778	1.0749	Fine Silt	Poorly Sorted	Symmetrical	Mesokurtic	5.085			7.62483			0.821441	4.51385	20.1774	24.5634	19.3559	4.76355	7.54557	5.63112	7.79143	10.2496	1.82016	4.61844	1.33561	2.25204	0
504-505cm	504.5	Unimodal, Poorly Sorted	Mud	Fine Silt	7.90705	11.2046	3.64473	20.4105	4.17626	3.07574	0.0785963	2.72312	7.76701	1.62422	0.173318	2.7171	4.02986	3.29526	-0.0723421	1.06604	7.95506	1.72039	0.0723421	1.06604	Fine Silt	Poorly Sorted	Symmetrical	Mesokurtic	5.085			7.62483			0.793043	4.32631	17.7028	22.3226	16.9098	4.63281	6.98224	5.81988	7.85265	10.3003	1.76985	4.48043	1.32474	2.21189	0
505-506cm	505.5	Unimodal, Poorly Sorted	Mud	Fine Silt	8.88225	13.0872	3.39343	17.0451	4.44098	3.20614	0.126841	2.72624	7.67837	1.68391	0.116398	2.70478	4.26974	3.45937	-0.04656	1.09834	7.87164	1.79051	0.04656	1.09834	Fine Silt	Poorly Sorted	Symmetrical	Mesokurtic	5.085			7.62483			0.806944	4.52727	20.5766	25.4995	19.7697	4.78399	7.53925	5.60285	7.78714	10.2752	1.83393	4.6724	1.33639	2.25822	0
506-507cm	506.5	Unimodal, Poorly Sorted	Mud	Fine Silt	7.66149	10.95	3.80735	22.2694	4.06859	3.0526	0.0823501	2.74911	7.79475	1.61389	0.189551	2.74247	3.91665	3.27234	-0.0797179	1.06512	7.99616	1.71032	0.0797179	1.06512	Fine Silt	Poorly Sorted	Symmetrical	Mesokurtic	5.085			7.62483			0.771254	4.22822	16.9463	21.9724	16.1751	4.58941	6.75126	5.88288	7.88573	10.3405	1.75773	4.45762	1.32064	2.19831	0
507-508cm	507.5	Unimodal, Poorly Sorted	Mud	Fine Silt	8.36238	12.2284	3.51649	18.6681	4.22503	3.18651	0.116023	2.6871	7.73383	1.67594	0.157648	2.66946	4.04451	3.45108	-0.0602603	1.0666	7.94982	1.78705	0.0602603	1.0666	Fine Silt	Poorly Sorted	Symmetrical	Mesokurtic	5.085			7.62483			0.757358	4.33689	19.2225	25.381	18.4651	4.90089	7.3032	5.70106	7.84912	10.3667	1.81839	4.66568	1.33881	2.29304	0
508-509cm	508.5	Unimodal, Poorly Sorted	Mud	Fine Silt	8.18805	11.6495	3.61809	20.0806	4.28154	3.11059	0.0677334	2.71654	7.72713	1.64059	0.188809	2.71486	4.1258	3.34143	-0.0772887	1.07168	7.92111	1.74047	0.0772887	1.07168	Fine Silt	Poorly Sorted	Symmetrical	Mesokurtic	5.085			7.62483			0.791233	4.45199	18.3887	23.2406	17.5975	4.68289	7.22513	5.76503	7.81133	10.3036	1.78726	4.53858	1.32919	2.2274	0
509-510cm	509.5	Unimodal, Poorly Sorted	Mud	Fine Silt	7.73207	11.0932	3.75675	21.6251	4.06844	3.07937	0.0864469	2.72791	7.7908	1.62667	0.190689	2.72032	3.90683	3.31222	-0.0791827	1.05963	7.99979	1.7278	0.0791827	1.05963	Fine Silt	Poorly Sorted	Symmetrical	Mesokurtic	5.085			7.62483			0.758869	4.22789	17.2009	22.6665	16.442	4.68122	6.83946	5.86137	7.88585	10.3639	1.76816	4.50249	1.32532	2.22689	0
510-511cm	510.5	Unimodal, Poorly Sorted	Mud	Fine Silt	8.0668	12.1903	3.81538	21.4659	4.11085	3.11932	0.158686	2.7998	7.77988	1.64499	0.108559	2.76551	3.94354	3.3422	-0.0488137	1.08556	7.98629	1.7408	0.0488137	1.08556	Fine Silt	Poorly Sorted	Symmetrical	Mesokurtic	4.275			7.87543			0.775818	4.17168	17.9163	23.0935	17.1405	4.63936	6.82088	5.80258	7.90516	10.332	1.78059	4.52941	1.32341	2.21393	0
511-512cm	511.5	Unimodal, Poorly Sorted	Mud	Fine Silt	7.8534	11.2244	3.58991	19.7144	4.10275	3.09578	0.102684	2.71427	7.78075	1.63419	0.169542	2.70076	3.94981	3.33477	-0.0625702	1.06705	7.984	1.73759	0.0625702	1.06705	Fine Silt	Poorly Sorted	Symmetrical	Mesokurtic	5.085			7.62483			0.768596	4.21248	17.7934	23.1505	17.0248	4.69404	6.9083	5.81251	7.89112	10.3455	1.77986	4.53297	1.32654	2.23083	0
512-513cm	512.5	Unimodal, Poorly Sorted	Mud	Fine Silt	7.62791	11.0427	3.72358	21.1444	3.99041	3.0789	0.118195	2.7365	7.81676	1.6266	0.162819	2.71697	3.82711	3.3153	-0.0650141	1.06498	8.02953	1.72914	0.0650141	1.06498	Very Fine Silt	Poorly Sorted	Symmetrical	Mesokurtic	5.085			7.62483			0.752711	4.10112	17.0885	22.7026	16.3358	4.66637	6.66333	5.87083	7.92977	10.3756	1.76732	4.50479	1.32293	2.2223	0
513-514cm	513.5	Unimodal, Poorly Sorted	Mud	Fine Silt	7.39624	10.4859	3.5559	19.4387	3.88599	3.07818	0.116139	2.67961	7.84755	1.62673	0.178524	2.66149	3.72246	3.33194	-0.0631491	1.04752	8.06953	1.73636	0.0631491	1.04752	Very Fine Silt	Poorly Sorted	Symmetrical	Mesokurtic	4.275			7.87543			0.730528	3.98579	16.8585	23.0772	16.128	4.76327	6.58095	5.89038	7.97092	10.4188	1.76878	4.52839	1.32601	2.25195	0
514-515cm	514.5	Unimodal, Poorly Sorted	Mud	Fine Silt	7.47649	10.8596	3.68326	20.7736	3.88628	3.08729	0.145476	2.71252	7.84894	1.6309	0.145951	2.68261	3.72406	3.33483	-0.0507649	1.05548	8.06891	1.73761	0.0507649	1.05548	Very Fine Silt	Poorly Sorted	Symmetrical	Mesokurtic	4.275			7.87543			0.736334	3.94534	17.0319	23.1306	16.2955	4.7369	6.54134	5.87562	7.98563	10.4074	1.77128	4.53173	1.32455	2.24394	0
515-516cm	515.5	Unimodal, Poorly Sorted	Mud	Fine Silt	7.81719	11.5696	3.76367	21.3007	4.02996	3.10199	0.142981	2.76477	7.80153	1.63738	0.13821	2.73587	3.86386	3.33856	-0.0542956	1.0764	8.01574	1.73922	0.0542956	1.0764	Very Fine Silt	Poorly Sorted	Symmetrical	Mesokurtic	4.275			7.87543			0.757258	4.1053	17.5195	23.1355	16.7623	4.66182	6.71777	5.83489	7.9283	10.3669	1.77671	4.53203	1.3233	2.22089	0
516-517cm	516.5	Unimodal, Poorly Sorted	Mud	Fine Silt	8.1174	12.1565	3.57977	19.0162	4.08046	3.16138	0.172599	2.7427	7.78554	1.66454	0.100694	2.70361	3.90288	3.41262	-0.0375717	1.08115	8.00124	1.77088	0.0375717	1.08115	Very Fine Silt	Poorly Sorted	Symmetrical	Mesokurtic	4.275			7.87543			0.75726	4.10919	18.5361	24.4778	17.7788	4.77406	6.88228	5.75352	7.92693	10.3669	1.80184	4.6134	1.32953	2.25522	0
517-518cm	517.5	Unimodal, Poorly Sorted	Mud	Fine Silt	7.16662	10.0804	3.65848	20.7476	3.82229	3.04013	0.10312	2.6911	7.86987	1.60897	0.19749	2.67798	3.66168	3.2836	-0.0723965	1.04393	8.09328	1.71528	0.0723965	1.04393	Very Fine Silt	Poorly Sorted	Symmetrical	Mesokurtic	4.275			7.87543			0.726497	3.94219	16.0983	22.1588	15.3718	4.68856	6.40999	5.95695	7.98679	10.4268	1.75035	4.46981	1.32123	2.22914	0
518-519cm	518.5	Unimodal, Poorly Sorted	Mud	Fine Silt	7.73918	11.5437	3.65412	20.3177	3.8817	3.1769	0.174509	2.66878	7.83816	1.67278	0.132198	2.6276	3.69667	3.45986	-0.0412484	1.04084	8.07956	1.79071	0.0412484	1.04084	Very Fine Silt	Poorly Sorted	Symmetrical	Mesokurtic	4.275			7.87543			0.706449	3.91099	17.9946	25.4719	17.2881	5.02541	6.78079	5.7963	7.99825	10.4671	1.80583	4.67083	1.33834	2.32924	0
519-520cm	519.5	Unimodal, Poorly Sorted	Mud	Fine Silt	6.66425	9.61836	3.84964	22.7187	3.55238	3.00909	0.156898	2.72466	7.9606	1.59534	0.174679	2.68805	3.37838	3.25263	-0.0640184	1.03753	8.20945	1.70161	0.0640184	1.03753	Very Fine Silt	Poorly Sorted	Symmetrical	Mesokurtic	4.275			7.87543			0.69064	3.62936	14.8163	21.453	14.1257	4.6596	5.87226	6.07667	8.10607	10.4998	1.72788	4.42311	1.31433	2.22021	0
520-521cm	520.5	Unimodal, Poorly Sorted	Mud	Fine Silt	6.87736	9.75175	3.73651	21.6503	3.67335	3.02255	0.128314	2.69564	7.91979	1.60117	0.187799	2.67213	3.5046	3.26559	-0.0673941	1.03958	8.15654	1.70734	0.0673941	1.03958	Very Fine Silt	Poorly Sorted	Symmetrical	Mesokurtic	4.275			7.87543			0.707139	3.76706	15.4095	21.7913	14.7023	4.67235	6.11355	6.02004	8.05235	10.4657	1.73848	4.44568	1.31745	2.22415	0
521-522cm	521.5	Unimodal, Poorly Sorted	Mud	Fine Silt	7.41922	11.0089	3.75115	21.3649	3.78436	3.13216	0.161981	2.68774	7.86934	1.65279	0.15816	2.65077	3.59336	3.40669	-0.0569495	1.03762	8.12045	1.76837	0.0569495	1.03762	Very Fine Silt	Poorly Sorted	Symmetrical	Mesokurtic	4.275			7.87543			0.694526	3.85558	16.8629	24.2797	16.1684	4.9413	6.53039	5.89	8.01884	10.4917	1.78127	4.60168	1.33248	2.30489	0
522-523cm	522.5	Unimodal, Poorly Sorted	Mud	Fine Silt	7.96055	12.1974	3.67709	20.0385	3.89225	3.23833	0.185599	2.66973	7.82084	1.70113	0.139661	2.62337	3.67392	3.54447	-0.0498163	1.03451	8.08846	1.82557	0.0498163	1.03451	Very Fine Silt	Poorly Sorted	Symmetrical	Mesokurtic	4.275			7.87543			0.681233	3.94587	18.2405	26.7758	17.5593	5.22016	6.95292	5.77671	7.98544	10.5196	1.82103	4.74286	1.34747	2.38409	0
523-524cm	523.5	Unimodal, Poorly Sorted	Mud	Fine Silt	7.39161	11.4876	3.91314	22.4765	3.70492	3.13397	0.220414	2.77355	7.90394	1.65342	0.092989	2.71107	3.4965	3.38664	-0.0448088	1.05508	8.15987	1.75985	0.0448088	1.05508	Very Fine Silt	Poorly Sorted	Symmetrical	Mesokurtic	4.275			7.87543			0.694434	3.73892	16.3643	23.565	15.6699	4.84139	6.23247	5.9333	8.06316	10.4919	1.7683	4.55857	1.32542	2.27542	0
524-525cm	524.5	Unimodal, Poorly Sorted	Mud	Fine Silt	7.35691	11.2401	3.95584	23.0468	3.78209	3.07175	0.196861	2.82137	7.88816	1.6237	0.0962678	2.76992	3.59452	3.29334	-0.0492748	1.07457	8.11999	1.71955	0.0492748	1.07457	Very Fine Silt	Poorly Sorted	Symmetrical	Mesokurtic	4.275			7.87543			0.729915	3.82781	16.0592	22.0014	15.3292	4.59155	6.16595	5.96046	8.02926	10.42	1.74818	4.45952	1.31472	2.19898	0
525-526cm	525.5	Unimodal, Poorly Sorted	Mud	Very Fine Silt	8.55403	13.8254	3.44752	16.8725	3.97835	3.2832	0.320416	2.8117	7.81516	1.71938	-0.0426413	2.71735	3.76192	3.5598	0.0210238	1.1238	8.05432	1.8318	-0.0210238	1.1238	Very Fine Silt	Poorly Sorted	Symmetrical	Leptokurtic	3.59			8.1272			0.736166	3.82047	20.5064	27.8557	19.7702	4.83445	6.60791	5.60778	8.03204	10.4077	1.85594	4.7999	1.32912	2.27335	0
[truncated: 22 more columns]

## Sheet: LV90-9-1
					Arithmetic (μm)				Geometric (μm)				Logarithmic (f)				Folk and Ward(μm)				Folk and Ward(f)				Folk and Ward(Description)
Sample depth	middle depth (cm)	SAMPLE TYPE:	TEXTURAL GROUP:	SEDIMENT NAME:	MEAN	SORTING	SKEWNESS	KURTOSIS	MEAN	SORTING	SKEWNESS	KURTOSIS	MEAN	SORTING	SKEWNESS	KURTOSIS	MEAN	SORTING	SKEWNESS	KURTOSIS	MEAN	SORTING	SKEWNESS	KURTOSIS	MEAN:	SORTING:	SKEWNESS:	KURTOSIS:	MODE 1 (mm):	MODE 2 (mm):	MODE 3 (mm):	MODE 1 (f):	MODE 2 (f):	MODE 3 (f):	D10 (mm):	D50 (mm)	D90 (mm)	(D90 / D10) (mm)	(D90 - D10) (mm)	(D75 / D25) (mm)	(D75 - D25) (mm)	D10 (f)	D50 (f)	D90 (f)	(D90 / D10) (f)	(D90 - D10) (f)	(D75 / D25) (f)	(D75 - D25) (f)	% GRAVEL (>2000 μm)
422-423cm	422.5	Trimodal, Poorly Sorted	Mud	Fine Silt	12.4586	16.0775	3.70301	23.7938	6.92305	3.01511	-0.000507785	2.46841	7.17438	1.59221	0.000507785	2.46841	6.91376	3.11639	-0.035305	0.958701	7.17631	1.63988	0.035305	0.958701	Fine Silt	Poorly Sorted	Symmetrical	Mesokurtic	7.19	5.085	1.07	7.12518	7.62483	9.8733	1.43202	7.04742	29.197	20.3887	27.765	4.81609	12.1866	5.09804	7.14869	9.44774	1.85321	4.3497	1.37655	2.26786	0
424-425cm	423.5	Bimodal, Poorly Sorted	Mud	Medium Silt	16.5476	18.1614	2.60451	13.8259	9.52126	3.06583	-0.243943	2.41433	6.71463	1.61628	0.243943	2.41433	9.69262	3.17355	-0.109052	0.92883	6.6889	1.6661	0.109052	0.92883	Medium Silt	Poorly Sorted	Fine Skewed	Mesokurtic	17.105	1.07		5.87482	9.8733		1.96939	10.259	38.6543	19.6275	36.6849	5.20949	18.3079	4.69323	6.60697	8.98803	1.91511	4.29481	1.4358	2.38114	0
425-426cm	424.5	Trimodal, Poorly Sorted	Mud	Fine Silt	13.8724	19.7705	4.3718	30.3543	7.4009	3.09197	0.0401249	2.55596	7.07808	1.62853	-0.0401249	2.55596	7.37706	3.15952	-0.0338988	0.946846	7.08274	1.65971	0.0338988	0.946846	Fine Silt	Poorly Sorted	Symmetrical	Mesokurtic	7.19	5.085	1.07	7.12518	7.62483	9.8733	1.51532	7.48578	31.2346	20.6125	29.7193	5.01359	13.4179	5.00071	7.06163	9.36616	1.87297	4.36545	1.39429	2.32584	0
426-427cm	425.5	Bimodal, Poorly Sorted	Mud	Fine Silt	10.5708	19.362	5.13627	37.0352	5.06331	3.10123	0.439425	2.98486	7.6257	1.63284	-0.439425	2.98486	4.76862	3.15863	0.054647	1.02742	7.71221	1.6593	-0.054647	1.02742	Fine Silt	Poorly Sorted	Symmetrical	Mesokurtic	5.085	1.07		7.62483	9.8733		1.11398	4.77348	22.4525	20.1553	21.3385	4.49125	7.95608	5.47698	7.71074	9.81007	1.79114	4.33308	1.32784	2.16712	0
426-427cm	426.5	Bimodal, Poorly Sorted	Mud	Fine Silt	12.4362	22.9205	4.36018	26.1092	5.53617	3.27768	0.479746	2.92801	7.4969	1.71267	-0.479746	2.92801	5.22453	3.35856	0.0954345	1.04943	7.58048	1.74784	-0.0954345	1.04943	Fine Silt	Poorly Sorted	Symmetrical	Mesokurtic	5.085	1.07		7.62483	9.8733		1.15763	5.05582	27.525	23.7769	26.3674	4.7792	9.03071	5.18311	7.62784	9.7546	1.882	4.57149	1.34976	2.25677	0
427-428cm	427.5	Bimodal, Poorly Sorted	Mud	Fine Silt	9.3332	15.4304	5.48958	45.6753	4.88641	2.95034	0.34323	2.82444	7.67701	1.56088	-0.34323	2.82444	4.65933	3.03424	0.0379817	1.00487	7.74566	1.60134	-0.0379817	1.00487	Fine Silt	Poorly Sorted	Symmetrical	Mesokurtic	5.085	1.07		7.62483	9.8733		1.12217	4.6881	20.7212	18.4652	19.599	4.33959	7.56894	5.59275	7.73678	9.79949	1.75218	4.20674	1.31758	2.11756	0
428-429cm	428.5	Bimodal, Poorly Sorted	Mud	Fine Silt	12.0103	23.8963	4.87646	31.7469	5.29397	3.21808	0.549521	3.17584	7.56143	1.6862	-0.549521	3.17584	4.93951	3.25126	0.0844259	1.07532	7.66142	1.701	-0.0844259	1.07532	Fine Silt	Poorly Sorted	Symmetrical	Mesokurtic	5.085	1.07		7.62483	9.8733		1.14401	4.87222	24.4443	21.3672	23.3002	4.49329	8.19175	5.35436	7.68121	9.77169	1.825	4.41733	1.33003	2.16777	0
429-430cm	429.5	Trimodal, Poorly Sorted	Mud	Fine Silt	13.4893	24.6346	3.94528	21.4665	5.75722	3.39363	0.493665	2.86586	7.44041	1.76283	-0.493665	2.86586	5.42588	3.51536	0.118311	1.07699	7.52593	1.81367	-0.118311	1.07699	Fine Silt	Poorly Sorted	Coarse Skewed	Mesokurtic	5.085	1.07	68.65	7.62483	9.8733	3.8695	1.1623	5.16907	31.3934	27.0097	30.2311	4.93225	9.53607	4.99339	7.59588	9.7488	1.95234	4.7554	1.36054	2.30225	0
430-431cm	430.5	Trimodal, Poorly Sorted	Mud	Fine Silt	17.5098	28.6794	3.71908	21.1248	7.58742	3.58853	0.247377	2.48039	7.04218	1.84339	-0.247377	2.48039	7.45528	3.75657	0.0721865	0.976358	7.06752	1.90942	-0.0721865	0.976358	Fine Silt	Poorly Sorted	Symmetrical	Mesokurtic	5.085	7.19	1.07	7.62483	7.12518	9.8733	1.33634	7.06448	44.7611	33.4953	43.4247	6.03355	15.1479	4.48161	7.1452	9.5475	2.13037	5.06589	1.44836	2.59301	0
431-432cm	431.5	Bimodal, Poorly Sorted	Mud	Fine Silt	16.7609	25.7024	4.203	28.3229	8.14418	3.32563	0.116466	2.54299	6.94002	1.73363	-0.116466	2.54299	8.09097	3.44659	0.0110285	0.989264	6.94947	1.78517	-0.0110285	0.989264	Medium Silt	Poorly Sorted	Symmetrical	Mesokurtic	7.19	1.07		7.12518	9.8733		1.54649	8.00127	40.3164	26.0696	38.7699	5.36982	15.2498	4.63249	6.96556	9.33679	2.0155	4.7043	1.42262	2.42487	0
432-433cm	432.5	Trimodal, Poorly Sorted	Mud	Fine Silt	21.2151	35.849	3.59119	18.8639	8.75611	3.73209	0.229832	2.52847	6.83549	1.89998	-0.229832	2.52847	8.5889	3.90481	0.0629488	1.01104	6.86331	1.96525	-0.0629488	1.01104	Medium Silt	Poorly Sorted	Symmetrical	Mesokurtic	7.19	5.085	1.07	7.12518	7.62483	9.8733	1.46571	8.22353	53.5493	36.5347	52.0836	6.20121	17.7836	4.22299	6.92603	9.41418	2.22927	5.1912	1.47351	2.63255	0
433-434cm	433.5	Polymodal, Poorly Sorted	Mud	Fine Silt	19.3914	30.1998	3.10296	14.6223	8.29777	3.69256	0.200634	2.3942	6.91306	1.88462	-0.200634	2.3942	8.21414	3.90458	0.0729157	0.975894	6.92768	1.96517	-0.0729157	0.975894	Medium Silt	Poorly Sorted	Symmetrical	Mesokurtic	5.085	7.19	1.07	7.62483	7.12518	9.8733	1.39436	7.71741	52.1223	37.3808	50.7279	6.37052	17.3489	4.26196	7.01767	9.48618	2.22578	5.22422	1.47681	2.67141	0
434-435cm	434.5	Polymodal, Very Poorly Sorted	Sandy Mud	Very Fine Sandy Fine Silt	33.9238	88.9102	6.66471	58.052	9.50551	4.48842	0.487247	2.68861	6.71702	2.16621	-0.487247	2.68861	9.32304	4.60302	0.184088	0.922169	6.74498	2.20258	-0.184088	0.922169	Medium Silt	Very Poorly Sorted	Coarse Skewed	Mesokurtic	5.085	3.59	1.07	7.62483	8.1272	9.8733	1.46538	7.65095	80.9592	55.248	79.4938	8.70514	23.8264	3.62666	7.03015	9.41451	2.59592	5.78785	1.5986	3.12187	0
435-436cm	435.5	Bimodal, Poorly Sorted	Mud	Fine Silt	23.6223	41.9339	5.06022	40.7583	10.1638	3.58581	0.217212	2.62461	6.62042	1.8423	-0.217212	2.62461	10.0808	3.70886	0.0671976	0.996667	6.63225	1.89097	-0.0671976	0.996667	Medium Silt	Poorly Sorted	Symmetrical	Mesokurtic	7.19	1.07		7.12518	9.8733		1.97045	9.45818	57.8992	29.3837	55.9287	5.96435	20.3247	4.11031	6.72422	8.98726	2.18651	4.87694	1.48104	2.57636	0
436-437cm	436.5	Polymodal, Very Poorly Sorted	Sandy Mud	Very Fine Sandy Fine Silt	25.2916	39.0403	4.24854	32.3507	10.4287	4.03859	0.0187094	2.15885	6.5833	2.01385	-0.0187094	2.15885	10.4835	4.25692	0.0106749	0.839108	6.57574	2.08981	-0.0106749	0.839108	Medium Silt	Very Poorly Sorted	Symmetrical	Platykurtic	7.19	5.085	40.7	7.12518	7.62483	4.62418	1.47841	10.1129	67.1402	45.4137	65.6618	9.00585	28.8046	3.89668	6.62766	9.40174	2.41276	5.50506	1.64087	3.17086	0
437-438cm	437.5	Polymodal, Very Poorly Sorted	Sandy Mud	Very Fine Sandy Fine Silt	33.3409	46.0166	2.19485	8.43765	12.8394	4.43254	-0.0267906	2.04649	6.28328	2.14813	0.0267906	2.04649	13.0722	4.77304	0.0208806	0.831262	6.25735	2.25491	-0.0208806	0.831262	Medium Silt	Very Poorly Sorted	Symmetrical	Platykurtic	7.19	5.085	68.65	7.12518	7.62483	3.8695	1.60626	12.2999	97.5522	60.7324	95.9459	10.823	40.4434	3.35768	6.34521	9.28208	2.76443	5.92439	1.76559	3.43603	0
438-439cm	438.5	Polymodal, Very Poorly Sorted	Sandy Mud	Very Fine Sandy Fine Silt	31.1944	45.339	2.53417	10.9734	11.9325	4.33637	0.0470331	2.08959	6.38896	2.11649	-0.0470331	2.08959	12.1335	4.66937	0.0527156	0.846598	6.36486	2.22323	-0.0527156	0.846598	Medium Silt	Very Poorly Sorted	Symmetrical	Platykurtic	7.19	5.085	68.65	7.12518	7.62483	3.8695	1.58776	11.0739	90.6326	57.0819	89.0448	10.0979	35.5677	3.46383	6.49669	9.29879	2.68454	5.83496	1.71544	3.33598	0
439-440cm	439.5	Trimodal, Very Poorly Sorted	Sandy Mud	Very Fine Sandy Medium Silt	39.0766	54.9024	2.39539	9.59727	15.7083	4.20908	-0.0266724	2.20077	5.99233	2.07351	0.0266724	2.20077	15.9771	4.4828	0.0412883	0.878537	5.96785	2.1644	-0.0412883	0.878537	Coarse Silt	Very Poorly Sorted	Symmetrical	Platykurtic	10.17	68.65	1.07	6.62496	3.8695	9.8733	2.33813	14.6117	109.728	46.9297	107.39	9.26568	45.5795	3.188	6.09673	8.74043	2.74167	5.55243	1.74857	3.2119	0
440-441cm	440.5	Polymodal, Very Poorly Sorted	Sandy Mud	Very Fine Sandy Fine Silt	37.6451	51.8369	2.13078	8.07471	14.0404	4.59169	-0.0310573	2.00068	6.15427	2.19903	0.0310573	2.00068	14.2543	4.9306	0.0254014	0.806537	6.13246	2.30176	-0.0254014	0.806537	Medium Silt	Very Poorly Sorted	Symmetrical	Platykurtic	7.19	5.085	68.65	7.12518	7.62483	3.8695	1.70869	13.2539	110.371	64.5938	108.662	12.0915	47.8249	3.17957	6.23744	9.19289	2.89124	6.01332	1.8438	3.59592	0
441-442cm	441.5	Polymodal, Very Poorly Sorted	Sandy Mud	Very Fine Sandy Medium Silt	31.3985	40.0393	1.76186	5.64793	13.0234	4.20865	-0.0689658	2.04229	6.26274	2.07336	0.0689658	2.04229	13.4429	4.5523	0.014666	0.834322	6.21702	2.1866	-0.014666	0.834322	Medium Silt	Very Poorly Sorted	Symmetrical	Platykurtic	7.19	68.65	96.75	7.12518	3.8695	3.37499	1.76686	12.5896	93.37	52.8451	91.6031	9.96241	39.3929	3.4209	6.31162	9.14459	2.67316	5.7237	1.73482	3.31649	0
442-443cm	442.5	Polymodal, Very Poorly Sorted	Sandy Mud	Fine Sandy Medium Silt	53.6798	83.3523	2.34258	8.8545	16.4472	5.2464	0.0554619	2.04279	5.92601	2.39133	-0.0554619	2.04279	17.0093	5.76538	0.0612142	0.836212	5.87753	2.52742	-0.0612142	0.836212	Coarse Silt	Very Poorly Sorted	Symmetrical	Platykurtic	7.19	10.17	5.085	7.12518	6.62496	7.62483	1.75455	15.0953	169.724	96.7335	167.97	14.0716	59.5728	2.55874	6.04976	9.15468	3.57781	6.59594	1.96262	3.81472	0
443-444cm	443.5	Bimodal, Very Poorly Sorted	Sandy Mud	Very Fine Sandy Medium Silt	26.1357	42.7281	3.29777	16.1412	10.5606	3.88622	0.159336	2.44353	6.56516	1.95837	-0.159336	2.44353	10.4488	4.0938	0.0526302	0.992666	6.58052	2.03344	-0.0526302	0.992666	Medium Silt	Very Poorly Sorted	Symmetrical	Mesokurtic	7.19	1.07		7.12518	9.8733		1.70157	9.9596	68.5002	40.257	66.7986	6.81254	23.1924	3.86775	6.6497	9.19892	2.37836	5.33117	1.53222	2.76819	0
444-445cm	444.5	Polymodal, Very Poorly Sorted	Sandy Mud	Very Fine Sandy Medium Silt	40.7717	73.3356	3.23281	15.6462	12.3946	4.85232	0.218477	2.26693	6.33414	2.27867	-0.218477	2.26693	12.5019	5.23768	0.106931	0.931441	6.32171	2.38893	-0.106931	0.931441	Medium Silt	Very Poorly Sorted	Coarse Skewed	Mesokurtic	7.19	5.085	1.07	7.12518	7.62483	9.8733	1.49094	10.9192	122.715	82.307	121.224	10.1093	34.7014	3.02662	6.51699	9.38956	3.10233	6.36294	1.71034	3.33761	0
445-446cm	445.5	Polymodal, Very Poorly Sorted	Sandy Mud	Very Fine Sandy Medium Silt	30.2295	41.0449	2.14766	7.74098	12.4154	4.15208	-0.023014	2.11213	6.33172	2.05383	0.023014	2.11213	12.6645	4.47049	0.0145636	0.871036	6.30307	2.16043	-0.0145636	0.871036	Medium Silt	Very Poorly Sorted	Symmetrical	Platykurtic	7.19	5.085	68.65	7.12518	7.62483	3.8695	1.74402	12.1134	87.9389	50.4232	86.1949	9.12341	34.3148	3.50735	6.36725	9.16337	2.61262	5.65601	1.67899	3.18957	0
446-447cm	446.5	Trimodal, Poorly Sorted	Sandy Mud	Very Fine Sandy Coarse Silt	33.0116	45.2781	2.86805	13.5173	15.3296	3.67486	-0.0766305	2.37941	6.02754	1.87769	0.0766305	2.37941	15.4594	3.813	-0.0302242	0.912424	6.01537	1.93093	0.0302242	0.912424	Medium Silt	Poorly Sorted	Symmetrical	Mesokurtic	28.765	10.17	1.07	5.12495	6.62496	9.8733	2.7382	15.7297	83.4122	30.4624	80.674	6.94092	34.9267	3.5836	5.99036	8.51256	2.37542	4.92896	1.60565	2.79513	0
447-448cm	447.5	Bimodal, Poorly Sorted	Sandy Mud	Very Fine Sandy Very Coarse Silt	34.8822	43.6824	2.72082	13.2028	17.2775	3.57787	-0.219633	2.39973	5.85496	1.8391	0.219633	2.39973	17.5385	3.66422	-0.0975276	0.882894	5.83333	1.87351	0.0975276	0.882894	Coarse Silt	Poorly Sorted	Symmetrical	Platykurtic	40.7	1.07		4.62418	9.8733		3.07246	18.9155	84.6578	27.5538	81.5853	6.83961	39.4945	3.56221	5.72429	8.34639	2.34304	4.78418	1.62558	2.77391	0
448-449cm	448.5	Trimodal, Very Poorly Sorted	Sandy Mud	Very Fine Sandy Medium Silt	31.8584	44.1911	2.69973	12.4788	13.8329	3.9254	-0.0517434	2.2502	6.17575	1.97284	0.0517434	2.2502	14.0677	4.15775	-0.00747849	0.89777	6.15147	2.0558	0.00747849	0.89777	Medium Silt	Very Poorly Sorted	Symmetrical	Platykurtic	10.17	68.65	1.07	6.62496	3.8695	9.8733	2.19767	13.7799	86.0582	39.1588	83.8605	7.96259	34.9847	3.53854	6.18129	8.82981	2.49532	5.29127	1.64461	2.99324	0
449-450cm	449.5	Trimodal, Poorly Sorted	Sandy Mud	Very Fine Sandy Very Coarse Silt	34.6857	42.5007	2.26569	9.32942	16.6289	3.74119	-0.241996	2.34538	5.91016	1.9035	0.241996	2.34538	17.0107	3.90978	-0.097101	0.906739	5.87742	1.96709	0.097101	0.906739	Coarse Silt	Poorly Sorted	Symmetrical	Mesokurtic	40.7	68.65	1.07	4.62418	3.8695	9.8733	2.72561	18.1607	89.0421	32.6687	86.3165	7.24968	40.0058	3.48937	5.78304	8.5192	2.44147	5.02984	1.6452	2.85792	0
450-451cm	450.5	Polymodal, Very Poorly Sorted	Sandy Mud	Very Fine Sandy Very Coarse Silt	37.9852	48.7451	2.30755	9.48252	17.1092	3.92753	-0.17325	2.26227	5.86909	1.97362	0.17325	2.26227	17.431	4.12014	-0.0633463	0.881646	5.8422	2.04269	0.0633463	0.881646	Coarse Silt	Very Poorly Sorted	Symmetrical	Platykurtic	40.7	68.65	10.17	4.62418	3.8695	6.62496	2.67552	18.0915	101.371	37.8885	98.6959	8.13199	44.2138	3.30228	5.78855	8.54596	2.5879	5.24369	1.70152	3.02361	0
451-452cm	451.5	Trimodal, Poorly Sorted	Sandy Mud	Very Fine Sandy Coarse Silt	34.7541	49.0679	3.34252	18.8231	16.0046	3.71352	-0.102601	2.40875	5.96537	1.89279	0.102601	2.40875	16.1599	3.83803	-0.0482593	0.9092	5.95144	1.94037	0.0482593	0.9092	Coarse Silt	Poorly Sorted	Symmetrical	Mesokurtic	28.765	12.095	1.07	5.12495	6.37485	9.8733	2.78935	16.6642	86.4907	31.0074	83.7013	7.02571	36.8951	3.53131	5.90711	8.48585	2.40303	4.95454	1.61967	2.81264	0
452-453cm	452.5	Polymodal, Very Poorly Sorted	Sandy Mud	Very Fine Sandy Fine Silt	28.4815	41.5481	2.68053	11.785	11.7621	3.9683	0.0907369	2.21586	6.40971	1.98852	-0.0907369	2.21586	11.9816	4.23484	0.0712065	0.892492	6.38303	2.08231	-0.0712065	0.892492	Medium Silt	Very Poorly Sorted	Symmetrical	Platykurtic	7.19	5.085	68.65	7.12518	7.62483	3.8695	1.92044	10.8089	80.0775	41.6976	78.1571	8.15656	30.0957	3.64246	6.53164	9.02435	2.47754	5.38189	1.62232	3.02796	0
453-454cm	453.5	Polymodal, Very Poorly Sorted	Sandy Mud	Very Fine Sandy Fine Silt	24.4193	30.2238	1.64839	5.05075	10.6634	3.97803	-0.0278996	1.99981	6.55118	1.99205	0.0278996	1.99981	11.0635	4.31151	0.0329403	0.81457	6.49805	2.10819	-0.0329403	0.81457	Medium Silt	Very Poorly Sorted	Symmetrical	Platykurtic	7.19	5.085	68.65	7.12518	7.62483	3.8695	1.57477	10.2005	72.1252	45.8004	70.5504	9.39505	30.8502	3.79335	6.61522	9.31064	2.45446	5.51729	1.66552	3.2319	0
454-455cm	454.5	Polymodal, Very Poorly Sorted	Sandy Mud	Very Fine Sandy Fine Silt	20.9537	25.7057	1.57266	4.67684	9.16307	3.96428	-0.00383768	1.94414	6.76995	1.98706	0.00383768	1.94414	9.43903	4.30283	0.0402334	0.78968	6.72715	2.10529	-0.0402334	0.78968	Medium Silt	Very Poorly Sorted	Symmetrical	Platykurtic	5.085	68.65	7.19	7.62483	3.8695	7.12518	1.33394	8.6993	63.0552	47.2697	61.7213	9.66345	27.0376	3.98724	6.84488	9.55009	2.39516	5.56284	1.64786	3.27254	0
455-456cm	455.5	Polymodal, Very Poorly Sorted	Sandy Mud	Very Fine Sandy Fine Silt	30.134	44.9124	2.63459	11.4629	11.8016	4.12129	0.139892	2.16026	6.40487	2.0431	-0.139892	2.16026	12.0475	4.40755	0.101714	0.86648	6.37512	2.13998	-0.101714	0.86648	Medium Silt	Very Poorly Sorted	Coarse Skewed	Platykurtic	5.085	7.19	68.65	7.62483	7.12518	3.8695	1.90286	10.4955	87.6874	46.082	85.7845	9.04776	32.1564	3.51149	6.57409	9.03762	2.57373	5.52613	1.6634	3.17756	0
456-457cm	456.5	Polymodal, Very Poorly Sorted	Sandy Mud	Very Fine Sandy Fine Silt	29.2122	47.3729	4.0161	28.2095	11.078	4.27055	0.0729561	2.18492	6.49616	2.09442	-0.0729561	2.18492	11.1773	4.54316	0.0458667	0.864005	6.48328	2.1837	-0.0458667	0.864005	Medium Silt	Very Poorly Sorted	Symmetrical	Platykurtic	7.19	5.085	68.65	7.12518	7.62483	3.8695	1.48663	10.3664	80.379	54.0681	78.8923	9.42031	31.2922	3.63704	6.59194	9.39374	2.5828	5.75671	1.66908	3.23577	0
457-458cm	457.5	Polymodal, Very Poorly Sorted	Sandy Mud	Very Fine Sandy Fine Silt	30.2434	42.0272	2.25068	8.52339	12.152	4.19846	0.00597744	2.1135	6.36266	2.06986	-0.00597744	2.1135	12.4468	4.52863	0.0312755	0.871117	6.32809	2.17907	-0.0312755	0.871117	Medium Silt	Very Poorly Sorted	Symmetrical	Platykurtic	7.19	5.085	68.65	7.12518	7.62483	3.8695	1.68767	11.6435	88.7877	52.6098	87.1001	9.22924	33.834	3.4935	6.42433	9.21075	2.63654	5.71726	1.67929	3.20621	0
458-459cm	458.5	Polymodal, Very Poorly Sorted	Sandy Mud	Very Fine Sandy Fine Silt	35.6723	55.451	3.11937	17.0819	12.4823	4.66816	0.0573797	2.054	6.32397	2.22285	-0.0573797	2.054	12.5867	4.98316	0.0570259	0.815393	6.31196	2.31706	-0.0570259	0.815393	Medium Silt	Very Poorly Sorted	Symmetrical	Platykurtic	5.085	7.19	68.65	7.62483	7.12518	3.8695	1.49593	11.3791	102.397	68.4506	100.901	11.9796	41.7265	3.28775	6.45747	9.38474	2.85446	6.09699	1.80377	3.5825	0
459-460cm	459.5	Polymodal, Very Poorly Sorted	Sandy Mud	Very Fine Sandy Fine Silt	31.5346	48.0745	2.93315	14.104	12.0783	4.27523	0.0563683	2.1715	6.37144	2.096	-0.0563683	2.1715	12.1853	4.5691	0.0400707	0.87754	6.35872	2.19191	-0.0400707	0.87754	Medium Silt	Very Poorly Sorted	Symmetrical	Platykurtic	7.19	5.085	68.65	7.12518	7.62483	3.8695	1.65599	11.4108	88.2265	53.2772	86.5705	9.359	33.7257	3.50264	6.45346	9.23809	2.63746	5.73545	1.68254	3.22635	0
460-461cm	460.5	Polymodal, Very Poorly Sorted	Sandy Mud	Very Fine Sandy Fine Silt	31.37	47.3102	2.74609	12.3534	11.8075	4.35623	0.0576898	2.13729	6.40416	2.12308	-0.0576898	2.13729	11.933	4.66878	0.0504759	0.866975	6.38889	2.22305	-0.0504759	0.866975	Medium Silt	Very Poorly Sorted	Symmetrical	Platykurtic	7.19	5.085	40.7	7.12518	7.62483	4.62418	1.55626	11.0011	89.4889	57.5026	87.9326	9.80399	34.2445	3.48215	6.50621	9.3277	2.67872	5.84556	1.69882	3.29337	0
461-462cm	461.5	Polymodal, Very Poorly Sorted	Sandy Mud	Very Fine Sandy Fine Silt	31.261	46.4759	2.86361	14.1483	11.8556	4.38557	0.0234683	2.09817	6.39829	2.13276	-0.0234683	2.09817	12.007	4.68849	0.0319479	0.842343	6.37998	2.22912	-0.0319479	0.842343	Medium Silt	Very Poorly Sorted	Symmetrical	Platykurtic	7.19	5.085	68.65	7.12518	7.62483	3.8695	1.5179	11.2448	88.315	58.1823	86.7971	10.3049	35.7042	3.5012	6.47459	9.36371	2.67443	5.86251	1.72208	3.36526	0
462-463cm	462.5	Polymodal, Very Poorly Sorted	Sandy Mud	Very Fine Sandy Fine Silt	30.5122	51.1912	4.30863	31.7925	11.4875	4.24631	0.0942918	2.23667	6.44379	2.08621	-0.0942918	2.23667	11.6138	4.51565	0.0496401	0.881395	6.42802	2.17493	-0.0496401	0.881395	Medium Silt	Very Poorly Sorted	Symmetrical	Platykurtic	7.19	5.085	68.65	7.12518	7.62483	3.8695	1.59274	10.7314	83.4548	52.3971	81.8621	9.04982	31.3728	3.58286	6.54202	9.29428	2.59409	5.71142	1.65857	3.17789	0
463-464cm	463.5	Polymodal, Very Poorly Sorted	Sandy Mud	Very Fine Sandy Fine Silt	26.7582	40.2887	2.56798	10.5402	10.1504	4.25337	0.124327	2.13719	6.62231	2.08861	-0.124327	2.13719	10.2355	4.58515	0.080973	0.875665	6.61028	2.19697	-0.080973	0.875665	Medium Silt	Very Poorly Sorted	Symmetrical	Platykurtic	5.085	7.19	68.65	7.62483	7.12518	3.8695	1.39181	9.21803	78.2747	56.2395	76.8829	9.22398	27.9841	3.67531	6.76133	9.48882	2.58177	5.81351	1.64189	3.20539	0
464-465cm	464.5	Polymodal, Very Poorly Sorted	Sandy Mud	Very Fine Sandy Fine Silt	24.5314	33.4764	2.05598	7.10223	10.03	4.09334	0.0587872	2.07374	6.63954	2.03328	-0.0587872	2.07374	10.2458	4.43026	0.0657794	0.860354	6.60882	2.14739	-0.0657794	0.860354	Medium Silt	Very Poorly Sorted	Symmetrical	Platykurtic	5.085	7.19	68.65	7.62483	7.12518	3.8695	1.42099	9.27528	73.4138	51.6639	71.9928	8.96578	27.5543	3.7678	6.75239	9.45889	2.51045	5.69108	1.6315	3.16443	0
465-466cm	465.5	Polymodal, Poorly Sorted	Sandy Mud	Very Fine Sandy Coarse Silt	24.99	29.3294	1.86457	6.49287	12.2056	3.65751	-0.187474	2.20077	6.35631	1.87086	0.187474	2.20077	12.4839	3.87651	-0.0657123	0.889801	6.32379	1.95476	0.0657123	0.889801	Medium Silt	Poorly Sorted	Symmetrical	Platykurtic	28.765	8.55	68.65	5.12495	6.87528	3.8695	1.9943	12.8554	66.9099	33.5506	64.9156	7.29807	29.6981	3.90164	6.28148	8.9699	2.29901	5.06827	1.58992	2.86751	0
466-467cm	466.5	Polymodal, Very Poorly Sorted	Sandy Mud	Very Fine Sandy Fine Silt	29.8336	39.677	2.01411	7.01907	12.1282	4.23671	-0.0390078	2.04909	6.36549	2.08294	0.0390078	2.04909	12.3572	4.55906	0.0129072	0.840688	6.3385	2.18874	-0.0129072	0.840688	Medium Silt	Very Poorly Sorted	Symmetrical	Platykurtic	7.19	5.085	40.7	7.12518	7.62483	4.62418	1.62417	11.8018	86.8903	53.4981	85.2661	9.94562	35.8241	3.52466	6.40485	9.26608	2.62893	5.74142	1.71269	3.31406	0
467-468cm	467.5	Polymodal, Very Poorly Sorted	Sandy Mud	Very Fine Sandy Medium Silt	32.5406	42.1702	2.07207	7.71414	13.7874	4.13328	-0.0995821	2.09934	6.18051	2.04729	0.0995821	2.09934	14.0776	4.41374	-0.0171567	0.847009	6.15046	2.142	0.0171567	0.847009	Medium Silt	Very Poorly Sorted	Symmetrical	Platykurtic	7.19	68.65	5.085	7.12518	3.8695	7.62483	1.96445	13.777	91.2942	46.4732	89.3297	9.47803	39.9073	3.45333	6.1816	8.99166	2.60376	5.53833	1.72321	3.24459	0
468-469cm	468.5	Polymodal, Very Poorly Sorted	Sandy Mud	Very Fine Sandy Fine Silt	31.7548	43.553	2.01787	7.09712	12.1212	4.42227	0.0252525	2.00601	6.36632	2.14479	-0.0252525	2.00601	12.3877	4.77047	0.0629442	0.815567	6.33494	2.25413	-0.0629442	0.815567	Medium Silt	Very Poorly Sorted	Symmetrical	Platykurtic	5.085	7.19	68.65	7.62483	7.12518	3.8695	1.57923	11.0478	95.4928	60.4681	93.9136	11.1537	39.2202	3.38846	6.5001	9.30657	2.74654	5.9181	1.76695	3.47945	0
469-470cm	469.5	Polymodal, Very Poorly Sorted	Sandy Mud	Very Fine Sandy Fine Silt	31.1437	44.3286	2.31946	9.18332	11.7869	4.4197	0.0320341	2.04255	6.40667	2.14395	-0.0320341	2.04255	11.9609	4.7535	0.0511867	0.829029	6.38553	2.24899	-0.0511867	0.829029	Medium Silt	Very Poorly Sorted	Symmetrical	Platykurtic	5.085	7.19	68.65	7.62483	7.12518	3.8695	1.50949	10.9291	91.2826	60.4724	89.7731	10.7901	36.8415	3.45352	6.51568	9.37172	2.71368	5.91821	1.74242	3.43164	0
470-471cm	470.5	Polymodal, Very Poorly Sorted	Sandy Mud	Very Fine Sandy Fine Silt	30.9108	46.4722	3.18076	18.5344	11.7191	4.37295	0.0376739	2.08324	6.415	2.12861	-0.0376739	2.08324	11.8939	4.67878	0.041979	0.826866	6.39364	2.22613	-0.041979	0.826866	Medium Silt	Very Poorly Sorted	Symmetrical	Platykurtic	7.19	5.085	68.65	7.12518	7.62483	3.8695	1.52968	10.9769	87.4976	57.1999	85.9679	10.5706	36.0164	3.51461	6.50938	9.35255	2.66105	5.83794	1.73132	3.40198	0
471-472cm	471.5	Polymodal, Very Poorly Sorted	Sandy Mud	Very Fine Sandy Fine Silt	26.3569	36.2034	2.16304	8.08568	10.5662	4.19253	0.0434185	2.03995	6.56439	2.06782	-0.0434185	2.03995	10.7737	4.51399	0.0570868	0.827942	6.53634	2.1744	-0.0570868	0.827942	Medium Silt	Very Poorly Sorted	Symmetrical	Platykurtic	5.085	7.19	68.65	7.62483	7.12518	3.8695	1.46127	9.79877	76.9487	52.6589	75.4874	9.90863	31.2705	3.69996	6.67318	9.41857	2.54559	5.71861	1.68283	3.30869	0
472-473cm	472.5	Polymodal, Very Poorly Sorted	Sandy Mud	Very Fine Sandy Medium Silt	30.9971	43.0119	2.35131	9.53282	12.4747	4.22202	-0.0191495	2.1087	6.32485	2.07793	0.0191495	2.1087	12.7267	4.53718	0.0170073	0.857737	6.29599	2.18179	-0.0170073	0.857737	Medium Silt	Very Poorly Sorted	Symmetrical	Platykurtic	7.19	5.085	68.65	7.12518	7.62483	3.8695	1.70588	12.0778	88.8186	52.0661	87.1128	9.55678	35.8221	3.49299	6.3715	9.19527	2.63249	5.70227	1.7013	3.25652	0
473-474cm	473.5	Polymodal, Very Poorly Sorted	Sandy Mud	Very Fine Sandy Fine Silt	28.5329	41.5499	2.83766	13.8698	11.7457	4.01474	0.0622204	2.18564	6.41173	2.00531	-0.0622204	2.18564	11.9558	4.28488	0.0552401	0.875965	6.38615	2.09925	-0.0552401	0.875965	Medium Silt	Very Poorly Sorted	Symmetrical	Platykurtic	7.19	5.085	68.65	7.12518	7.62483	3.8695	1.82961	10.9328	79.6527	43.5354	77.8231	8.53801	31.1872	3.65013	6.51519	9.09425	2.49149	5.44412	1.64146	3.0939	0
474-475cm	474.5	Polymodal, Very Poorly Sorted	Sandy Mud	Very Fine Sandy Fine Silt	27.9337	39.957	2.42469	10.2208	10.7289	4.33519	0.0498355	2.04956	6.54236	2.1161	-0.0498355	2.04956	10.9013	4.67324	0.0539256	0.828924	6.51935	2.22442	-0.0539256	0.828924	Medium Silt	Very Poorly Sorted	Symmetrical	Platykurtic	5.085	7.19	68.65	7.62483	7.12518	3.8695	1.39657	9.97394	81.4703	58.3361	80.0737	10.4005	32.639	3.61758	6.64762	9.4839	2.62161	5.86632	1.70513	3.37858	0
475-476cm	475.5	Polymodal, Very Poorly Sorted	Sandy Mud	Very Fine Sandy Fine Silt	29.9636	41.2711	2.40094	10.0438	12.2626	4.16691	-0.0254027	2.10221	6.34959	2.05898	0.0254027	2.10221	12.4707	4.46036	0.0127032	0.849776	6.32531	2.15716	-0.0127032	0.849776	Medium Silt	Very Poorly Sorted	Symmetrical	Platykurtic	7.19	5.085	68.65	7.12518	7.62483	3.8695	1.70862	11.9052	84.134	49.2408	82.4254	9.5077	35.1881	3.57117	6.39227	9.19295	2.57421	5.62178	1.69597	3.2491	0
476-477cm	476.5	Polymodal, Very Poorly Sorted	Sandy Mud	Very Fine Sandy Fine Silt	26.0093	38.3478	3.00271	15.4122	10.8362	3.95835	0.0609351	2.21581	6.52799	1.9849	-0.0609351	2.21581	10.9272	4.20512	0.0390823	0.892802	6.51593	2.07215	-0.0390823	0.892802	Medium Silt	Very Poorly Sorted	Symmetrical	Platykurtic	7.19	5.085	68.65	7.12518	7.62483	3.8695	1.66336	10.2813	71.3329	42.8848	69.6695	8.08872	27.4868	3.80929	6.60384	9.23168	2.42347	5.4224	1.60382	3.01591	0
477-478cm	477.5	Polymodal, Very Poorly Sorted	Sandy Mud	Very Fine Sandy Fine Silt	28.6389	48.8388	4.02226	26.6875	10.8137	4.12292	0.178216	2.31144	6.531	2.04367	-0.178216	2.31144	10.8866	4.37556	0.0835561	0.914527	6.52131	2.12947	-0.0835561	0.914527	Medium Silt	Very Poorly Sorted	Symmetrical	Mesokurtic	7.19	5.085	68.65	7.12518	7.62483	3.8695	1.63992	9.80515	78.6723	47.9734	77.0324	8.19593	27.1679	3.668	6.67224	9.25216	2.5224	5.58416	1.60526	3.03491	0
478-479cm	478.5	Polymodal, Very Poorly Sorted	Sandy Mud	Very Fine Sandy Fine Silt	29.7544	51.2368	5.26165	46.3212	11.1549	4.31538	0.0635581	2.15201	6.48618	2.10949	-0.0635581	2.15201	11.2273	4.55385	0.0365989	0.81942	6.47685	2.18709	-0.0365989	0.81942	Medium Silt	Very Poorly Sorted	Symmetrical	Platykurtic	5.085	7.19	68.65	7.62483	7.12518	3.8695	1.48142	10.4588	78.8698	53.2392	77.3883	10.3381	33.8008	3.66438	6.57914	9.3988	2.56491	5.73442	1.71094	3.36989	0
479-480cm	479.5	Polymodal, Very Poorly Sorted	Sandy Mud	Very Fine Sandy Fine Silt	28.7717	48.2435	4.8347	39.7101	11.0438	4.22904	0.0626312	2.1725	6.50062	2.08033	-0.0626312	2.1725	11.0959	4.45154	0.0339699	0.832517	6.49383	2.15431	-0.0339699	0.832517	Medium Silt	Very Poorly Sorted	Symmetrical	Platykurtic	5.085	7.19	40.7	7.62483	7.12518	4.62418	1.51345	10.397	75.5496	49.9189	74.0361	9.77766	32.1553	3.72643	6.58769	9.36795	2.51392	5.64151	1.68486	3.28949	0
480-481cm	480.5	Polymodal, Very Poorly Sorted	Sandy Mud	Very Fine Sandy Fine Silt	24.3733	33.1212	2.25267	8.90899	10.1223	4.07092	0.0268921	2.05851	6.62632	2.02535	-0.0268921	2.05851	10.2725	4.3659	0.0433072	0.834647	6.60506	2.12628	-0.0433072	0.834647	Medium Silt	Very Poorly Sorted	Symmetrical	Platykurtic	5.085	7.19	68.65	7.62483	7.12518	3.8695	1.43224	9.53312	69.825	48.7525	68.3928	9.32583	28.8101	3.84011	6.71284	9.44751	2.46022	5.6074	1.65028	3.22123	0
481-482cm	481.5	Polymodal, Very Poorly Sorted	Sandy Mud	Very Fine Sandy Fine Silt	23.9371	32.758	2.34195	9.57259	10.0097	4.031	0.0348944	2.06994	6.64246	2.01114	-0.0348944	2.06994	10.1254	4.31112	0.0441077	0.837322	6.62587	2.10806	-0.0441077	0.837322	Medium Silt	Very Poorly Sorted	Symmetrical	Platykurtic	5.085	7.19	40.7	7.62483	7.12518	4.62418	1.44572	9.41681	68.0311	47.0569	66.5854	9.13213	28.0128	3.87766	6.73055	9.434	2.43291	5.55633	1.63941	3.19095	0
482-483cm	482.5	Polymodal, Very Poorly Sorted	Sandy Mud	Very Fine Sandy Fine Silt	27.6388	35.9967	2.19736	9.09208	11.5434	4.19478	-0.0840846	2.0164	6.43679	2.0686	0.0840846	2.0164	11.6792	4.46162	-0.016232	0.806395	6.41991	2.15757	0.016232	0.806395	Medium Silt	Very Poorly Sorted	Symmetrical	Platykurtic	68.65	7.19	5.085	3.8695	7.12518	7.62483	1.50543	11.4818	75.7902	50.3446	74.2848	10.3387	35.4648	3.72184	6.44451	9.37561	2.51908	5.65377	1.72151	3.36998	0
483-484cm	483.5	Polymodal, Very Poorly Sorted	Sandy Mud	Very Fine Sandy Fine Silt	26.1158	36.9527	2.68024	12.7155	10.7427	4.0803	0.0268533	2.11035	6.54049	2.02868	-0.0268533	2.11035	10.882	4.34866	0.0355401	0.84634	6.52191	2.12057	-0.0355401	0.84634	Medium Silt	Very Poorly Sorted	Symmetrical	Platykurtic	7.19	5.085	40.7	7.12518	7.62483	4.62418	1.53916	10.1824	72.6375	47.1929	71.0983	9.16108	30.0665	3.78314	6.61778	9.34364	2.46981	5.5605	1.65362	3.19552	0
484-485cm	484.5	Bimodal, Poorly Sorted	Sandy Mud	Very Fine Sandy Medium Silt	23.9769	32.3364	2.64072	12.3539	10.8494	3.7602	-0.0199415	2.20708	6.52624	1.91081	0.0199415	2.20708	11.0091	3.98831	0.00798932	0.887771	6.50516	1.99578	-0.00798932	0.887771	Medium Silt	Poorly Sorted	Symmetrical	Platykurtic	7.19	1.07		7.12518	9.8733		1.75059	10.6089	64.9977	37.129	63.2471	7.56363	26.7345	3.94347	6.55859	9.15794	2.32231	5.21447	1.58142	2.91908	0
485-486cm	485.5	Polymodal, Very Poorly Sorted	Sandy Mud	Very Fine Sandy Fine Silt	24.4297	35.0977	2.89941	14.5995	10.3725	3.90869	0.0616603	2.17296	6.59109	1.96669	-0.0616603	2.17296	10.4922	4.15238	0.0496579	0.86679	6.57454	2.05394	-0.0496579	0.86679	Medium Silt	Very Poorly Sorted	Symmetrical	Platykurtic	7.19	5.085	40.7	7.12518	7.62483	4.62418	1.61537	9.69984	67.2181	41.6116	65.6028	8.26825	27.091	3.89501	6.68782	9.27392	2.38098	5.37891	1.60708	3.04758	0
486-487cm	486.5	Trimodal, Poorly Sorted	Sandy Mud	Very Fine Sandy Fine Silt	23.869	35.9402	2.97297	13.6991	10.3063	3.73659	0.127923	2.36205	6.60034	1.90172	-0.127923	2.36205	10.333	3.94967	0.0585056	0.957207	6.5966	1.98173	-0.0585056	0.957207	Medium Silt	Poorly Sorted	Symmetrical	Mesokurtic	7.19	5.085	1.07	7.12518	7.62483	9.8733	1.78475	9.66838	64.4005	36.0836	62.6157	6.75888	22.7718	3.95679	6.69251	9.13006	2.30744	5.17327	1.52755	2.75678	0
487-488cm	487.5	Polymodal, Very Poorly Sorted	Sandy Mud	Very Fine Sandy Fine Silt	22.3318	29.3844	2.13445	7.91778	9.73557	3.91663	-0.0018613	2.0844	6.68252	1.96961	0.0018613	2.0844	9.86093	4.19347	0.0230164	0.853132	6.66406	2.06815	-0.0230164	0.853132	Medium Silt	Very Poorly Sorted	Symmetrical	Platykurtic	7.19	5.085	40.7	7.12518	7.62483	4.62418	1.42576	9.40432	63.6873	44.669	62.2615	8.49321	25.9146	3.97285	6.73246	9.45405	2.37966	5.4812	1.60642	3.08631	0
488-489cm	488.5	Polymodal, Very Poorly Sorted	Sandy Mud	Very Fine Sandy Medium Silt	25.826	34.3917	2.71821	13.9501	11.4104	3.93171	-0.0845842	2.1284	6.45351	1.97516	0.0845842	2.1284	11.5333	4.15918	-0.0294175	0.847402	6.43806	2.0563	0.0294175	0.847402	Medium Silt	Very Poorly Sorted	Symmetrical	Platykurtic	7.19	5.085	40.7	7.12518	7.62483	4.62418	1.65787	11.5353	68.8019	41.5002	67.1441	8.64987	30.9438	3.86141	6.4378	9.23645	2.39199	5.37505	1.64352	3.11268	0
489-490cm	489.5	Polymodal, Very Poorly Sorted	Sandy Mud	Very Fine Sandy Fine Silt	24.385	35.4636	3.35793	20.3453	10.3169	3.97767	0.000172583	2.16012	6.59885	1.99192	-0.000172583	2.16012	10.3857	4.20236	0.00478342	0.854276	6.58926	2.0712	-0.00478342	0.854276	Medium Silt	Very Poorly Sorted	Symmetrical	Platykurtic	7.19	5.085	40.7	7.12518	7.62483	4.62418	1.48011	10.0966	65.3833	44.1747	63.9032	8.60123	27.6233	3.93493	6.62999	9.40008	2.38888	5.46515	1.62095	3.10454	0
490-491cm	490.5	Trimodal, Very Poorly Sorted	Mud	Fine Silt	22.269	30.0477	2.44927	10.2023	9.9386	3.79192	0.010608	2.16381	6.65274	1.92293	-0.010608	2.16381	10.0283	4.02692	0.0192713	0.878178	6.63978	2.00968	-0.0192713	0.878178	Medium Silt	Very Poorly Sorted	Symmetrical	Platykurtic	7.19	5.085	1.07	7.12518	7.62483	9.8733	1.55841	9.63364	61.1216	39.2204	59.5632	7.76752	24.7689	4.03217	6.6977	9.32571	2.31282	5.29353	1.57577	2.95745	0
491-492cm	491.5	Polymodal, Very Poorly Sorted	Sandy Mud	Very Fine Sandy Fine Silt	23.8695	33.8551	2.96465	15.6471	10.2117	3.93591	0.00914493	2.15746	6.61363	1.9767	-0.00914493	2.15746	10.2913	4.16951	0.0142645	0.861221	6.60243	2.05988	-0.0142645	0.861221	Medium Silt	Very Poorly Sorted	Symmetrical	Platykurtic	7.19	5.085	40.7	7.12518	7.62483	4.62418	1.50328	9.91157	64.8204	43.1193	63.3171	8.39518	26.8886	3.94741	6.65667	9.37767	2.37565	5.43026	1.60978	3.06956	0
492-493cm	492.5	Trimodal, Very Poorly Sorted	Mud	Fine Silt	21.7954	31.5834	3.23989	18.6617	9.44706	3.84276	0.0424043	2.19071	6.72592	1.94214	-0.0424043	2.19071	9.47992	4.06697	0.0221033	0.872159	6.72091	2.02395	-0.0221033	0.872159	Medium Silt	Very Poorly Sorted	Symmetrical	Platykurtic	7.19	5.085	1.07	7.12518	7.62483	9.8733	1.43709	9.11479	58.7182	40.8592	57.2812	7.89561	23.7295	4.09005	6.77757	9.44264	2.30869	5.35259	1.57308	2.98105	0
493-494cm	493.5	Trimodal, Very Poorly Sorted	Mud	Fine Silt	22.9093	36.827	4.62685	37.0325	9.61407	3.891	0.0684025	2.24748	6.70064	1.96014	-0.0684025	2.24748	9.61315	4.0858	0.0224403	0.868051	6.70078	2.03062	-0.0224403	0.868051	Medium Silt	Very Poorly Sorted	Symmetrical	Platykurtic	5.085	7.19	1.07	7.62483	7.12518	9.8733	1.45323	9.23775	59.7334	41.1038	58.2802	8.03659	24.3773	4.06532	6.75824	9.42652	2.31876	5.3612	1.58193	3.00658	0
494-495cm	494.5	Trimodal, Very Poorly Sorted	Mud	Fine Silt	24.1424	52.9788	7.76368	81.963	9.36083	3.91666	0.149433	2.49424	6.73915	1.96962	-0.149433	2.49424	9.26285	4.04016	0.016729	0.879228	6.75433	2.01441	-0.016729	0.879228	Medium Silt	Very Poorly Sorted	Symmetrical	Platykurtic	7.19	5.085	1.07	7.12518	7.62483	9.8733	1.40947	8.99291	56.4988	40.0851	55.0893	7.73653	22.9294	4.14564	6.797	9.47063	2.28448	5.32499	1.56255	2.95169	0
495-496cm	495.5	Polymodal, Poorly Sorted	Mud	Fine Silt	21.6781	26.2056	1.84071	6.3017	10.1564	3.75123	-0.0917956	2.07545	6.62146	1.90737	0.0917956	2.07545	10.3443	3.9985	-0.0156089	0.845692	6.59502	1.99946	0.0156089	0.845692	Medium Silt	Poorly Sorted	Symmetrical	Platykurtic	7.19	5.085	40.7	7.12518	7.62483	4.62418	1.55516	10.1685	60.2593	38.7479	58.7042	8.08515	26.5043	4.05267	6.61975	9.32872	2.30187	5.27605	1.59742	3.01527	0
496-497cm	496.5	Polymodal, Very Poorly Sorted	Sandy Mud	Very Fine Sandy Fine Silt	22.6614	29.0365	2.14316	8.18413	10.1797	3.86041	-0.0593941	2.10162	6.61816	1.94875	0.0593941	2.10162	10.3097	4.10608	-0.00711169	0.85386	6.59985	2.03776	0.00711169	0.85386	Medium Silt	Very Poorly Sorted	Symmetrical	Platykurtic	7.19	5.085	40.7	7.12518	7.62483	4.62418	1.49936	10.1114	62.5993	41.7506	61.0999	8.31426	26.8866	3.99771	6.62787	9.38143	2.3467	5.38372	1.60722	3.05559	0
497-498cm	497.5	Polymodal, Poorly Sorted	Mud	Fine Silt	22.3134	28.5216	2.22821	8.79487	10.3088	3.73469	-0.0433953	2.12886	6.59998	1.90099	0.0433953	2.12886	10.4181	3.95522	-4.50517e-05	0.859847	6.58476	1.98376	4.50517e-05	0.859847	Medium Silt	Poorly Sorted	Symmetrical	Platykurtic	7.19	5.085	28.765	7.12518	7.62483	5.12495	1.64965	10.1441	60.399	36.6133	58.7494	7.85259	26.1554	4.04933	6.62321	9.24363	2.28275	5.1943	1.58756	2.97317	0
498-499cm	498.5	Trimodal, Poorly Sorted	Mud	Fine Silt	21.6735	31.0408	3.02739	15.7034	9.51725	3.78129	0.0622068	2.19797	6.71524	1.91888	-0.0622068	2.19797	9.57086	3.99115	0.0376442	0.874803	6.70714	1.99681	-0.0376442	0.874803	Medium Silt	Poorly Sorted	Symmetrical	Platykurtic	5.085	7.19	1.07	7.62483	7.12518	9.8733	1.52105	9.03613	58.2556	38.2995	56.7346	7.70176	23.5316	4.10146	6.79008	9.36071	2.28229	5.25925	1.56545	2.94519	0
499-500cm	499.5	Trimodal, Poorly Sorted	Mud	Fine Silt	18.7277	26.2562	2.98355	14.4297	8.92238	3.46849	0.0740818	2.35277	6.80836	1.79431	-0.0740818	2.35277	8.92931	3.63918	0.0237986	0.944241	6.80724	1.86362	-0.0237986	0.944241	Medium Silt	Poorly Sorted	Symmetrical	Mesokurtic	7.19	5.085	1.07	7.12518	7.62483	9.8733	1.62788	8.65837	48.1065	29.5516	46.4786	6.12692	18.528	4.37762	6.85169	9.26279	2.11594	4.88517	1.47574	2.61516	0
500-501cm	500.5	Bimodal, Poorly Sorted	Mud	Medium Silt	12.6795	17.446	3.99433	24.4377	7.08531	2.93044	0.0679121	2.67898	7.14095	1.55112	-0.0679121	2.67898	7.00705	2.97547	-0.0428298	0.988229	7.15698	1.57312	0.0428298	0.988229	Fine Silt	Poorly Sorted	Symmetrical	Mesokurtic	7.19	1.07		7.12518	9.8733		1.5957	7.23217	27.2857	17.0996	25.69	4.44857	11.5608	5.19571	7.11136	9.2916	1.78832	4.09589	1.35491	2.15334	0
501-502cm	501.5	Bimodal, Poorly Sorted	Mud	Medium Silt	12.6324	14.643	3.19781	19.008	7.44861	2.89912	-0.124089	2.49854	7.06881	1.53561	0.124089	2.49854	7.48263	2.98979	-0.0817444	0.976309	7.06224	1.58004	0.0817444	0.976309	Fine Silt	Poorly Sorted	Symmetrical	Mesokurtic	10.17	1.07		6.62496	9.8733		1.61605	7.85035	28.8628	17.8601	27.2467	4.50101	12.5508	5.11465	6.99303	9.27331	1.81309	4.15867	1.36453	2.17025	0
502-503cm	502.5	Trimodal, Poorly Sorted	Mud	Fine Silt	24.6346	41.2349	3.66679	19.6687	10.1344	3.81444	0.154456	2.47232	6.6246	1.93147	-0.154456	2.47232	9.97144	3.98177	0.0379017	0.971636	6.64798	1.99341	-0.0379017	0.971636	Medium Silt	Poorly Sorted	Symmetrical	Mesokurtic	7.19	5.085	1.07	7.12518	7.62483	9.8733	1.65796	9.66269	60.2501	36.3398	58.5921	6.80227	22.3607	4.05289	6.69336	9.23637	2.27896	5.18348	1.52651	2.76602	0
503-504cm	503.5	Trimodal, Poorly Sorted	Mud	Fine Silt	13.1165	17.1198	3.89806	27.0474	7.23635	3.03903	-0.00790122	2.48013	7.11052	1.60361	0.00790122	2.48013	7.2512	3.14378	-0.0316391	0.96522	7.10756	1.6525	0.0316391	0.96522	Fine Silt	Poorly Sorted	Symmetrical	Mesokurtic	7.19	5.085	1.07	7.12518	7.62483	9.8733	1.49133	7.34339	30.9121	20.7278	29.4207	4.84273	12.8309	5.01569	7.08934	9.38918	1.87196	4.3735	1.38246	2.27582	0
504-505cm	504.5	Polymodal, Very Poorly Sorted	Sandy Mud	Very Fine Sandy Coarse Silt	27.562	33.8625	1.99748	7.41164	12.3939	4.00495	-0.201924	2.1357	6.33422	2.00178	0.201924	2.1357	12.6693	4.26561	-0.0925822	0.863436	6.30252	2.09275	0.0925822	0.863436	Medium Silt	Very Poorly Sorted	Symmetrical	Platykurtic	24.19	68.65	5.085	5.37485	3.8695	7.62483	1.645	13.5495	73.9599	44.9605	72.3149	8.68577	33.6169	3.75711	6.20562	9.2477	2.46138	5.49059	1.66098	3.11865	0
505-506cm	505.5	Bimodal, Poorly Sorted	Mud	Fine Silt	10.2457	11.7853	3.50258	23.0746	6.24161	2.77166	-0.074512	2.50697	7.32387	1.47075	0.074512	2.50697	6.22608	2.85309	-0.0755883	0.973218	7.32746	1.51252	0.0755883	0.973218	Fine Silt	Poorly Sorted	Symmetrical	Mesokurtic	7.19	1.07		7.12518	9.8733		1.41989	6.5357	22.8242	16.0746	21.4043	4.19408	9.88454	5.45329	7.25744	9.46001	1.73473	4.00672	1.33	2.06835	0
506-507cm	506.5	Bimodal, Poorly Sorted	Mud	Medium Silt	12.3825	14.0798	3.35853	23.3295	7.37224	2.87764	-0.128924	2.45716	7.08368	1.52489	0.128924	2.45716	7.44416	2.97621	-0.0693617	0.961007	7.06968	1.57348	0.0693617	0.961007	Fine Silt	Poorly Sorted	Symmetrical	Mesokurtic	7.19	1.07		7.12518	9.8733		1.63169	7.69379	28.7591	17.6253	27.1274	4.5441	12.5778	5.11984	7.02209	9.25941	1.80854	4.13958	1.36679	2.18399	0
507-508cm	507.5	Bimodal, Poorly Sorted	Mud	Medium Silt	13.0888	14.2084	2.3576	11.3385	7.61068	3.00032	-0.176548	2.34113	7.03776	1.58511	0.176548	2.34113	7.71429	3.12736	-0.0794698	0.938334	7.01825	1.64494	0.0794698	0.938334	Fine Silt	Poorly Sorted	Symmetrical	Mesokurtic	8.55	1.07		6.87528	9.8733		1.53137	8.04355	31.2322	20.3949	29.7009	4.97666	14.0349	5.00082	6.95795	9.35096	1.86988	4.35014	1.39703	2.31518	0
508-509cm	508.5	Trimodal, Poorly Sorted	Mud	Medium Silt	15.1655	15.3394	1.70763	6.24736	8.77596	3.11075	-0.316076	2.34345	6.83223	1.63726	0.316076	2.34345	9.00892	3.24815	-0.122539	0.932807	6.79443	1.69962	0.122539	0.932807	Medium Silt	Poorly Sorted	Fine Skewed	Mesokurtic	12.095	17.105	1.07	6.37485	5.87482	9.8733	1.63016	9.61876	36.5557	22.4246	34.9255	5.31786	17.3889	4.77376	6.69993	9.26077	1.93993	4.48701	1.43477	2.41084	0
509-510cm	509.5	Unimodal, Poorly Sorted	Sandy Mud	Very Fine Sandy Coarse Silt	29.5641	23.4302	1.27892	4.66116	20.3617	2.63249	-0.832911	3.792	5.618	1.39643	0.832911	3.792	21.411	2.53593	-0.186223	0.996161	5.5455	1.34252	0.186223	0.996161	Coarse Silt	Poorly Sorted	Fine Skewed	Mesokurtic	34.225			4.87428			5.77545	23.3368	62.5016	10.8219	56.7261	3.56042	29.6915	3.99996	5.42125	7.43585	1.85898	3.43589	1.39843	1.83205	0
510-511cm	510.5	Bimodal, Poorly Sorted	Mud	Coarse Silt	22.6236	19.4396	1.38809	5.07429	14.3794	2.9681	-0.807614	3.32861	6.11986	1.56954	0.807614	3.32861	15.3446	3.01728	-0.246074	1.14763	6.02612	1.59325	0.246074	1.14763	Medium Silt	Poorly Sorted	Fine Skewed	Leptokurtic	24.19	1.07		5.37485	9.8733		3.24521	17.0944	49.7114	15.3184	46.4662	4.00036	23.9389	4.33028	5.87034	8.26747	1.90922	3.93719	1.40248	2.00013	0
511-512cm	511.5	Bimodal, Poorly Sorted	Mud	Medium Silt	14.0656	14.8184	1.94897	7.5536	8.10165	3.07678	-0.24294	2.33544	6.94757	1.62142	0.24294	2.33544	8.24088	3.21262	-0.103835	0.941438	6.92299	1.68375	0.103835	0.941438	Medium Silt	Poorly Sorted	Fine Skewed	Mesokurtic	10.17	1.07		6.62496	9.8733		1.53335	8.75188	34.0374	22.1981	32.504	5.15039	15.4371	4.87674	6.83619	9.3491	1.91708	4.47236	1.41442	2.36468	0
512-513cm	512.5	Trimodal, Poorly Sorted	Mud	Fine Silt	15.7454	23.9209	4.18974	30.1415	7.25948	3.53332	0.122058	2.29336	7.10592	1.82102	-0.122058	2.29336	7.17666	3.72124	0.0335894	0.88751	7.12247	1.89578	-0.0335894	0.88751	Fine Silt	Poorly Sorted	Symmetrical	Platykurtic	5.085	7.19	1.07	7.62483	7.12518	9.8733	1.24497	6.93801	40.1651	32.2619	38.9201	6.64959	16.0898	4.63791	7.17126	9.64967	2.08061	5.01176	1.47763	2.73327	0
513-514cm	513.5	Polymodal, Very Poorly Sorted	Mud	Fine Silt	20.1032	32.2165	3.13185	15.2345	8.03983	3.88899	0.245273	2.30674	6.95862	1.9594	-0.245273	2.30674	7.96117	4.14165	0.104776	0.930497	6.9728	2.0502	-0.104776	0.930497	Medium Silt	Very Poorly Sorted	Coarse Skewed	Mesokurtic	5.085	7.19	1.07	7.62483	7.12518	9.8733	1.2891	7.21218	56.5161	43.8416	55.227	7.2631	18.3717	4.14519	7.11535	9.59942	2.3158	5.45423	1.51517	2.86058	0
514-515cm	514.5	Bimodal, Poorly Sorted	Mud	Fine Silt	18.3856	29.2064	3.20977	15.7883	7.6573	3.75297	0.242977	2.3424	7.02895	1.90803	-0.242977	2.3424	7.54994	3.97127	0.0952245	0.93572	7.04932	1.9896	-0.0952245	0.93572	Fine Silt	Poorly Sorted	Symmetrical	Mesokurtic	5.085	1.07		7.62483	9.8733		1.28227	6.94237	49.7502	38.7986	48.468	6.83705	16.8262	4.32915	7.17036	9.60709	2.21916	5.27793	1.48956	2.77337	0
515-516cm	515.5	Polymodal, Very Poorly Sorted	Mud	Fine Silt	20.4519	32.0261	3.11442	15.417	8.28685	3.89962	0.20224	2.25772	6.91496	1.96333	-0.20224	2.25772	8.23499	4.14707	0.0920438	0.906756	6.92402	2.05209	-0.0920438	0.906756	Medium Silt	Very Poorly Sorted	Symmetrical	Mesokurtic	5.085	7.19	1.07	7.62483	7.12518	9.8733	1.30414	7.50368	57.0863	43.7731	55.7822	7.57803	19.7147	4.13071	7.05819	9.58268	2.31986	5.45197	1.53509	2.92182	0
516-517cm	516.5	Polymodal, Very Poorly Sorted	Mud	Fine Silt	18.8584	28.0031	2.73045	11.9057	7.92756	3.81285	0.188358	2.21708	6.97891	1.93087	-0.188358	2.21708	7.89624	4.0764	0.0900117	0.903041	6.98462	2.02729	-0.0900117	0.903041	Medium Silt	Very Poorly Sorted	Symmetrical	Mesokurtic	5.085	7.19	1.07	7.62483	7.12518	9.8733	1.28321	7.21544	53.6184	41.7846	52.3352	7.37958	18.5361	4.22113	7.1147	9.60603	2.2757	5.3849	1.52017	2.88354	0
517-518cm	517.5	Trimodal, Very Poorly Sorted	Sandy Mud	Very Fine Sandy Fine Silt	21.4773	32.5505	2.57079	10.3413	8.44838	4.02467	0.208937	2.18589	6.88711	2.00887	-0.208937	2.18589	8.4575	4.33696	0.112016	0.899818	6.88555	2.11668	-0.112016	0.899818	Medium Silt	Very Poorly Sorted	Coarse Skewed	Platykurtic	5.085	1.07	68.65	7.62483	9.8733	3.8695	1.28714	7.49776	64.2435	49.9118	62.9563	8.06122	20.9212	3.96031	7.05932	9.60162	2.42446	5.64131	1.55885	3.011	0
518-519cm	518.5	Trimodal, Poorly Sorted	Mud	Medium Silt	22.2603	33.2503	3.44803	19.3063	9.99908	3.66278	0.0512644	2.36738	6.64399	1.87294	-0.0512644	2.36738	9.99845	3.83675	0.010804	0.938789	6.64408	1.93988	-0.010804	0.938789	Medium Silt	Poorly Sorted	Symmetrical	Mesokurtic	7.19	5.085	1.07	7.12518	7.62483	9.8733	1.68132	9.77112	56.6022	33.6654	54.9208	6.68791	22.2315	4.143	6.67726	9.21619	2.22452	5.07319	1.52145	2.74155	0
519-520cm	519.5	Trimodal, Poorly Sorted	Sandy Mud	Very Fine Sandy Very Coarse Silt	38.0816	41.9145	1.8928	7.36263	19.0947	3.76065	-0.428475	2.37804	5.71069	1.91098	0.428475	2.37804	19.4665	3.91185	-0.21669	0.885973	5.68286	1.96785	0.21669	0.885973	Coarse Silt	Poorly Sorted	Fine Skewed	Platykurtic	40.7	68.65	1.07	4.62418	3.8695	9.8733	2.82471	23.5309	94.1159	33.3188	91.2912	7.41862	46.6734	3.40942	5.4093	8.46768	2.48362	5.05826	1.68635	2.89115	0
520-521cm	520.5	Trimodal, Very Poorly Sorted	Mud	Fine Silt	20.1528	29.9998	2.90378	13.4837	8.59487	3.79344	0.139277	2.2562	6.86231	1.92351	-0.139277	2.2562	8.56064	4.03395	0.0610488	0.917077	6.86806	2.01219	-0.0610488	0.917077	Medium Silt	Very Poorly Sorted	Symmetrical	Mesokurtic	5.085	7.19	1.07	7.62483	7.12518	9.8733	1.3681	8.04124	55.6028	40.6423	54.2347	7.20377	19.8674	4.1687	6.95837	9.51361	2.28215	5.34491	1.52387	2.84875	0
521-522cm	521.5	Trimodal, Poorly Sorted	Mud	Medium Silt	22.0684	30.3475	2.60242	11.1331	9.98142	3.71604	0.0153233	2.24647	6.64654	1.89377	-0.0153233	2.24647	10.0383	3.93891	0.0111725	0.917234	6.63834	1.9778	-0.0111725	0.917234	Medium Silt	Poorly Sorted	Symmetrical	Mesokurtic	7.19	5.085	1.07	7.12518	7.62483	9.8733	1.61211	9.78583	59.5858	36.9613	57.9737	7.09844	23.198	4.06889	6.67509	9.27683	2.27994	5.20794	1.54262	2.8275	0
[truncated: 22 more columns]
