# Supplementary material for: Arctic zircon U-Pb ages reveal multiphase glaciations in East Siberia during the late Quaternary
Source: Nat Commun. 2025 Aug 13;16:7511. doi: 10.1038/s41467-025-62499-y (PMC12350766; doi:10.1038/s41467-025-62499-y)
Supplement: Supplementary file 6 — Supplementary Data S4 [file 41467_2025_62499_MOESM6_ESM.xlsx]

## Sheet: Original counting record
LV90-8-1 0-3 cm (sea-ice component)	Angular	Subangular	Subrounded	Rounded	high relief	medium relief	low relief	Conchoidal fracture	Crescentic gouges	Edge abrasion	Fractured planes	Impact v-pits	Scratches	Steplike fractures	Subparallel linear fractures	Grooves	breakage layers and blocks	Etching patterns	Euhedral silica growth	Silica precipitation	Crystal-shaped mould impressions	Mechanical features	Subglacial features
1		1				1														1		0	0
2			1			1														1		0	0
3			1				1										1		1	1		1	0
4		1															1					1	0
7			1		1									1						1		1	1
8			1				1								1							1	1
10			1			1														1		0	0
12				1		1														1		0	0
13			1			1														1		0	0
14			1		1															1		0	0
15			1		1														1	1		0	0
16			1		1															1		0	0
17		1					1										1					1	0
18		1					1										1			1		1	0
19		1				1				1												1	0
20			1			1														1		0	0
21			1			1														1		0	0
22			1			1														1		0	0
23			1			1														1		0	0
24		1				1														1		0	0
25		1					1													1		0	0
26			1		1															1		0	0
27			1			1														1		0	0
28			1			1														1		0	0
29			1			1														1		0	0
30			1		1															1		0	0
31			1				1							1								1	1
32			1				1							1								1	1
33			1			1														1		0	0
subsample 1	0	0.241379	0.724138	0.0344828	0.206897	0.517241	0.241379	0	0	0.0344828	0	0	0	0.103448	0.0344828	0	0.137931	0	0.0689655	0.793103	0	0.310345	0.137931
34			1			1														1		0	0
35		1					1			1					1							1	1
36			1			1														1		0	0
37			1				1										1			1		1	0
38		1				1		1														1	0
39			1			1														1		0	0
40			1			1														1		0	0
41			1			1														1		0	0
42			1			1							1		1					1		1	1
43			1			1														1		0	0
44			1			1											1			1		1	0
45			1			1								1				1		1		1	1
46		1					1													1		0	0
47				1		1														1		0	0
48			1			1														1		0	0
49			1			1														1		0	0
50			1			1								1						1		1	1
51			1			1														1		0	0
52			1				1													1		0	0
53			1				1													1		0	0
54			1			1														1		0	0
55		1			1										1							1	1
56			1		1															1		0	0
57			1				1													1		0	0
58		1			1					1										1		1	0
59			1			1														1		0	0
60			1			1														1		0	0
61		1				1														1		0	0
62		1					1								1		1			1		1	1
63			1			1														1		0	0
64			1			1														1		0	0
65		1				1														1		0	0
66			1			1														1		0	0
67			1			1														1		0	0
subsample 2	0	0.235294	0.735294	0.0294118	0.0882353	0.705882	0.205882	0.0294118	0	0.0588235	0	0	0.0294118	0.0588235	0.117647	0	0.0882353	0.0294118	0	0.911765	0	0.294118	0.176471
68			1			1														1		0	0
69			1			1														1		0	0
70			1			1														1		0	0
71			1			1														1		0	0
72			1			1														1		0	0
73			1			1														1		0	0
74			1			1														1		0	0
75			1			1														1		0	0
76			1			1														1		0	0
77			1			1														1		0	0
78			1			1														1		0	0
79			1		1															1		0	0
80			1		1			1														1	0
81			1			1														1		0	0
82			1			1														1		0	0
83			1			1														1		0	0
84			1			1														1		0	0
85			1			1														1		0	0
86			1		1															1		0	0
87			1			1											1			1		1	0
88			1				1										1			1		1	0
89			1			1														1		0	0
90			1			1											1			1		1	0
91			1			1											1			1		1	0
92			1		1															1		0	0
93			1			1								1	1					1		1	1
94			1			1														1		0	0
95			1			1														1		0	0
96			1			1														1		0	0
97			1			1														1		0	0
98			1			1														1		0	0
99			1			1														1		0	0
100			1			1														1		0	0
101			1			1														1		0	0
102			1				1												1	1		0	0
103			1				1	1						1						1		1	1
104			1			1														1		0	0
105		1				1														1		0	0
subsample 3	0	0.0263158	0.973684	0	0.105263	0.815789	0.0789474	0.0526316	0	0	0	0	0	0.0526316	0.0263158	0	0.105263	0	0.0263158	0.973684	0	0.184211	0.0526316
Subsample mean	0	0.167663	0.811039	0.0212982	0.133465	0.679638	0.175403	0.0273478	0	0.0311021	0	0	0.00980392	0.0716345	0.0594819	0	0.110476	0.00980392	0.0317604	0.892851	0	0.262891	0.122344
Subsample SD	0	0.122448	0.140966	0.0186182	0.064161	0.150994	0.0853978	0.0263764	0	0.0295571	0	0	0.0169809	0.027725	0.0505378	0	0.0252547	0.0169809	0.0348036	0.0917641	0	0.0686206	0.0633738
LV90-8-1 34-37 cm (IRD)	Angular	Subangular	Subrounded	Rounded	high relief	medium relief	low relief	Conchoidal fracture	Crescentic gouges	Edge abrasion	Fractured planes	Impact v-pits	Scratches	Steplike fractures	Subparallel linear fractures	Grooves	breakage layers and blocks	Etching patterns	Euhedral silica growth	Silica precipitation	Crystal-shaped mould impressions	Mechanical features	Subglacial features
1			1				1	1			1						1			1		1	0
2		1					1													1		0	0
3		1			1			1		1	1		1	1	1		1					1	1
4		1					1				1						1			1		1	0
5		1					1										1			1		1	0
6			1		1					1	1				1					1		1	1
7			1		1						1				1					1		1	1
8			1				1								1		1			1		1	1
9			1		1						1	1	1							1		1	1
10		1					1													1		0	0
11		1				1					1				1					1		1	1
12		1					1			1	1				1							1	1
13			1		1															1		0	0
14		1					1			1	1						1					1	0
15		1					1													1		0	0
16		1			1				1		1				1							1	1
17		1				1											1			1		1	0
18		1			1						1			1	1							1	1
19		1			1						1	1			1					1		1	1
20		1					1								1		1					1	1
21			1				1													1		0	0
22		1					1													1		0	0
23			1			1					1									1		1	0
24		1			1									1			1			1		1	1
25		1				1														1		0	0
26		1					1										1			1		1	0
27		1				1		1							1		1			1		1	1
28		1					1										1			1		1	0
29			1		1								1		1	1						1	1
30			1			1														1		0	0
31		1			1			1									1					1	0
32		1				1											1					1	0
33		1			1							1		1	1					1		1	1
34			1			1					1									1		1	0
subsample 1	0	0.676471	0.323529	0	0.352941	0.235294	0.411765	0.117647	0.0294118	0.117647	0.411765	0.0882353	0.0882353	0.117647	0.382353	0.0294118	0.411765	0	0	0.735294	0	0.764706	0.441176
35		1				1						1		1			1					1	1
36			1		1										1					1		1	1
37			1				1	1						1		1						1	1
38			1			1			1			1										1	1
39		1			1						1			1								1	1
40			1			1									1					1		1	1
41			1			1														1		0	0
42			1			1					1				1					1		1	1
43		1			1										1					1		1	1
44			1				1				1			1			1					1	1
45		1			1						1				1		1			1		1	1
46		1					1		1		1				1		1					1	1
47		1				1					1			1	1					1		1	1
48			1			1						1				1				1		1	1
49		1			1						1			1								1	1
50			1			1					1									1		1	0
51			1		1			1	1					1		1						1	1
52		1					1													1		0	0
53		1					1													1		0	0
54		1				1		1	1	1		1		1	1							1	1
55		1				1				1	1			1						1		1	1
56		1				1			1		1			1						1		1	1
57			1			1						1		1	1		1			1		1	1
58			1		1										1					1		1	1
59		1				1								1			1					1	1
60	1				1				1		1				1							1	1
61			1				1							1			1			1		1	1
62		1					1													1		0	0
63			1		1									1	1		1					1	1
64			1			1		1						1	1					1		1	1
65			1				1	1				1			1							1	1
66		1			1															1		0	0
67			1											1	1							1	1
68			1			1														1		0	0
subsample 2	0.0294118	0.441176	0.529412	0	0.294118	0.441176	0.235294	0.147059	0.176471	0.0588235	0.323529	0.176471	0	0.470588	0.441176	0.0882353	0.235294	0	0	0.588235	0	0.823529	0.794118
69		1				1								1	1		1					1	1
70		1				1					1			1			1					1	1
71		1				1								1	1							1	1
72		1			1										1					1		1	1
73		1					1				1			1	1	1						1	1
74		1			1															1		0	0
75			1			1					1			1			1			1		1	1
76			1			1														1		0	0
77			1				1								1					1		1	1
78		1				1								1						1		1	1
79		1					1				1		1		1		1					1	1
80		1				1					1						1			1		1	0
81		1			1									1	1							1	1
82		1			1						1				1							1	1
83		1				1					1			1								1	1
84		1			1				1						1					1		1	1
85		1				1				1							1					1	0
86			1				1													1		0	0
87			1				1		1											1		1	0
88		1			1						1		1					1				1	1
89		1					1													1		0	0
90		1				1		1	1						1		1					1	1
91		1					1		1			1			1							1	1
92		1				1					1			1	1							1	1
93		1				1			1				1		1		1	1		1		1	1
94		1			1			1				1		1			1					1	1
95		1			1			1						1	1							1	1
96		1				1									1		1			1		1	1
97		1			1															1		0	0
98		1			1				1					1	1							1	1
99		1				1														1		0	0
100		1			1						1									1		1	0
101		1				1			1													1	0
102		1					1				1				1							1	1
103		1			1				1		1		1		1					1		1	1
104		1				1								1						1		1	1
subsample 3	0	0.861111	0.138889	0	0.333333	0.444444	0.222222	0.0833333	0.222222	0.0277778	0.333333	0.0555556	0.111111	0.361111	0.5	0.0277778	0.277778	0.0555556	0	0.5	0	0.833333	0.694444
Subsample mean	0.00980392	0.659586	0.33061	0	0.326797	0.373638	0.28976	0.116013	0.142702	0.0680828	0.356209	0.106754	0.0664488	0.316449	0.441176	0.0484749	0.308279	0.0185185	0	0.607843	0	0.80719	0.643246
Subsample SD	0.0169809	0.210476	0.195358	0	0.0299515	0.119821	0.105861	0.0318942	0.100743	0.0456445	0.0483616	0.0625485	0.058672	0.18066	0.0588235	0.0344432	0.0921043	0.032075	0	0.118866	0	0.037117	0.181956
LV90-8-1 124-127 cm (IRD)	Angular	Subangular	Subrounded	Rounded	high relief	medium relief	low relief	Conchoidal fracture	Crescentic gouges	Edge abrasion	Fractured planes	Impact v-pits	Scratches	Steplike fractures	Subparallel linear fractures	Grooves	breakage layers and blocks	Etching patterns	Euhedral silica growth	Silica precipitation	Crystal-shaped mould impressions	Mechanical features	Subglacial features
1		1					1	1	1	1	1				1							1	1
2	1				1			1		1	1	1	1	1	1							1	1
3		1					1				1			1		1						1	1
4			1			1					1									1		1	0
5		1					1				1				1					1		1	1
6		1				1		1	1		1				1							1	1
7		1			1			1					1									1	1
8			1			1									1					1		1	1
9			1			1														1		0	0
10		1					1	1		1	1				1							1	1
11		1				1		1	1	1	1		1		1							1	1
12		1			1									1								1	1
13		1					1		1		1			1								1	1
14			1			1														1		0	0
15			1			1														1		0	0
16		1				1											1			1		1	0
17		1					1			1	1		1									1	1
18		1				1								1			1					1	1
19		1				1						1	1	1			1					1	1
20		1				1									1		1					1	1
21		1					1		1	1	1						1					1	0
22		1				1								1								1	1
23			1				1											1		1		0	0
24		1				1		1			1		1	1								1	1
25		1					1	1	1		1	1		1	1							1	1
26		1					1				1				1		1					1	1
27		1					1							1	1					1		1	1
28			1				1													1		0	0
29			1				1													1		0	0
30			1			1									1					1		1	1
31			1			1														1		0	0
32		1				1					1				1		1					1	1
33		1					1			1	1			1			1					1	1
34		1			1						1			1			1					1	1
35		1					1				1		1				1					1	1
36			1			1					1	1		1	1		1			1		1	1
subsample 1	0.0277778	0.666667	0.305556	0	0.111111	0.472222	0.416667	0.222222	0.166667	0.194444	0.527778	0.111111	0.194444	0.361111	0.388889	0.0277778	0.305556	0.0277778	0	0.388889	0	0.805556	0.722222
37		1			1			1			1		1	1			1					1	1
38		1				1									1		1					1	1
39			1				1				1				1		1					1	1
40		1				1														1		0	0
41			1			1									1					1		1	1
42		1				1				1	1				1							1	1
43		1				1		1	1		1			1	1							1	1
44			1				1													1		0	0
45		1					1										1			1		1	0
46		1			1										1		1					1	1
47		1				1		1	1		1				1							1	1
48		1			1							1		1	1	1				1		1	1
49		1					1			1	1	1			1						1	1	1
50			1			1														1		0	0
51		1				1			1		1						1					1	0
52		1				1														1		0	0
53			1				1		1					1		1						1	1
54		1				1											1			1		1	0
55		1				1								1						1		1	1
56		1					1				1			1	1							1	1
57		1				1							1									1	1
58		1				1											1			1		1	0
59		1			1				1		1	1		1								1	1
60		1				1		1			1				1							1	1
61			1			1														1		0	0
62		1				1					1						1			1		1	0
63		1				1					1				1					1		1	1
64		1				1					1				1							1	1
65		1					1													1		0	0
66			1			1					1									1		1	0
67		1				1											1			1		1	0
68		1				1					1			1	1							1	1
69		1					1		1	1	1				1					1		1	1
70		1			1			1		1	1				1							1	1
71			1			1			1		1						1			1		1	0
72		1			1												1			1		1	0
subsample 2	0	0.777778	0.222222	0	0.166667	0.611111	0.222222	0.138889	0.194444	0.111111	0.5	0.0833333	0.0555556	0.222222	0.444444	0.0555556	0.333333	0	0	0.527778	0.0277778	0.833333	0.583333
73			1				1				1		1							1		1	1
74		1			1					1	1											1	0
75		1				1					1			1		1	1			1		1	1
76		1					1		1		1				1							1	1
77		1			1						1						1					1	0
78	1				1										1		1					1	1
79		1				1								1						1		1	1
80		1				1					1			1		1						1	1
81	1				1			1			1				1							1	1
82		1				1		1	1		1		1									1	1
83	1				1						1				1							1	1
84			1			1									1					1		1	1
85			1				1		1		1				1							1	1
86			1				1													1		0	0
87		1				1														1		0	0
88		1			1						1				1		1			1		1	1
89		1					1	1			1				1							1	1
90		1				1					1			1	1							1	1
91		1					1	1			1				1	1						1	1
92			1			1			1								1			1		1	0
93		1			1															1		0	0
94			1			1					1			1	1		1			1		1	1
95		1			1						1						1			1		1	0
96		1					1													1		0	0
97		1				1					1				1					1		1	1
98		1				1			1		1				1							1	1
99		1				1											1					1	0
100		1					1	1			1				1							1	1
101		1				1								1			1					1	1
102		1			1												1			1		1	0
103			1				1													1		0	0
104		1				1									1					1		1	1
105		1				1					1				1							1	1
106			1			1		1			1		1		1					1		1	1
107			1			1							1				1			1		1	1
108			1			1								1			1			1		1	1
subsample 2	0.0833333	0.638889	0.277778	0	0.25	0.5	0.25	0.166667	0.138889	0.0277778	0.583333	0	0.111111	0.194444	0.472222	0.0833333	0.333333	0	0	0.527778	0	0.861111	0.694444
Subsample mean	0.037037	0.694444	0.268519	0	0.175926	0.527778	0.296296	0.175926	0.166667	0.111111	0.537037	0.0648148	0.12037	0.259259	0.435185	0.0555556	0.324074	0.00925926	0	0.481481	0.00925926	0.833333	0.666667
Subsample SD	0.0424313	0.0734931	0.0424313	0	0.0699059	0.0734931	0.105165	0.0424313	0.0277778	0.0833333	0.0424313	0.0578241	0.0699059	0.0892931	0.0424313	0.0277778	0.0160375	0.0160375	0	0.0801875	0.0160375	0.0277778	0.0734931
LV90-8-1 189-192 cm (IRD)	Angular	Subangular	Subrounded	Rounded	high relief	medium relief	low relief	Conchoidal fracture	Crescentic gouges	Edge abrasion	Fractured planes	Impact v-pits	Scratches	Steplike fractures	Subparallel linear fractures	Grooves	breakage layers and blocks	Etching patterns	Euhedral silica growth	Silica precipitation	Crystal-shaped mould impressions	Mechanical features	Subglacial features
1		1					1	1		1							1					1	0
2		1			1			1		1	1			1								1	1
3			1			1											1			1		1	0
4		1				1				1	1				1							1	1
5		1				1														1		0	0
6		1				1														1		0	0
7		1				1					1		1		1							1	1
8		1				1								1	1							1	1
9			1			1									1					1		1	1
10		1				1								1						1		1	1
11		1					1	1	1		1	1			1							1	1
12	1				1						1			1								1	1
13	1				1												1			1		1	0
14		1			1							1		1	1							1	1
15		1				1											1					1	0
16		1				1														1		0	0
17		1					1	1		1	1				1							1	1
18		1			1									1			1			1		1	1
19		1				1					1			1	1							1	1
20		1				1								1	1					1		1	1
21		1			1					1	1			1	1							1	1
22		1				1					1		1		1							1	1
23	1				1									1						1		1	1
24		1			1									1						1		1	1
25		1				1		1							1							1	1
26		1					1				1			1								1	1
27		1				1											1			1		1	0
28		1					1	1		1					1		1					1	1
29		1			1									1								1	1
30		1			1			1		1	1			1	1							1	1
31			1			1														1		0	0
32		1			1					1										1		1	0
33		1			1					1					1							1	1
34		1				1								1						1		1	1
subsample 1	0.0882353	0.823529	0.0882353	0	0.352941	0.5	0.147059	0.205882	0.0294118	0.264706	0.323529	0.0588235	0.0588235	0.441176	0.441176	0	0.205882	0	0	0.441176	0	0.882353	0.705882
35			1			1														1		0	0
36		1				1								1						1		1	1
37		1			1									1	1							1	1
38		1				1							1		1							1	1
39		1			1						1						1					1	0
40		1				1		1		1					1		1					1	1
41		1					1			1				1						1		1	1
42		1				1				1				1	1		1			1		1	1
43		1				1			1	1	1			1								1	1
44		1					1	1			1				1							1	1
45		1			1			1			1				1							1	1
46		1				1											1			1		1	0
47			1			1														1		0	0
48		1			1												1					1	0
49		1				1														1		0	0
50		1				1					1				1							1	1
51		1					1				1				1							1	1
52		1				1									1		1					1	1
53		1			1			1						1	1							1	1
54		1			1										1		1					1	1
55		1				1											1			1		1	0
56			1			1		1						1			1					1	1
57		1					1	1						1								1	1
58		1					1	1			1				1							1	1
59			1			1					1									1		1	0
60		1			1					1	1			1						1		1	1
61		1				1														1		0	0
62		1				1					1		1		1							1	1
63		1					1							1			1					1	1
64		1				1											1					1	0
65			1			1											1			1		1	0
66		1				1														1		0	0
67		1				1						1								1		1	1
68		1			1						1			1						1		1	1
subsample 2	0	0.852941	0.147059	0	0.235294	0.588235	0.176471	0.205882	0.0294118	0.147059	0.323529	0.0294118	0.0588235	0.323529	0.382353	0	0.352941	0	0	0.441176	0	0.852941	0.647059
69		1					1			1	1			1								1	1
70		1			1									1	1		1			1		1	1
71			1		1															1		0	0
72		1				1				1	1			1								1	1
73		1					1							1						1		1	1
74		1			1			1							1							1	1
75			1				1															0	0
76		1				1														1		0	0
77		1			1						1			1								1	1
78		1				1														1		0	0
79		1				1					1			1	1							1	1
80		1			1						1				1							1	1
81		1				1											1			1		1	0
82		1					1													1		0	0
83			1				1	1			1											1	0
84		1				1														1		0	0
85			1			1					1				1							1	1
86		1					1								1							1	1
87			1		1												1			1		1	0
88			1				1													1		0	0
89			1				1													1		0	0
90		1				1		1						1	1							1	1
91		1					1				1	1								1		1	1
92			1				1													1		0	0
93		1				1			1	1	1	1			1		1					1	1
94		1					1		1		1				1							1	1
95		1			1										1		1					1	1
96		1			1						1				1							1	1
97		1				1		1			1			1								1	1
98			1				1													1		0	0
99		1				1					1				1							1	1
100		1				1								1	1					1		1	1
101		1			1						1	1			1					1		1	1
102		1			1					1	1				1							1	1
subsample 3	0	0.735294	0.264706	0	0.294118	0.352941	0.352941	0.117647	0.0588235	0.117647	0.441176	0.0882353	0	0.264706	0.441176	0	0.147059	0	0	0.470588	0	0.705882	0.617647
Subsample mean	0.0294118	0.803922	0.166667	0	0.294118	0.480392	0.22549	0.176471	0.0392157	0.176471	0.362745	0.0588235	0.0392157	0.343137	0.421569	0	0.235294	0	0	0.45098	0	0.813725	0.656863
Subsample SD	0.0509427	0.0612255	0.0898544	0	0.0588235	0.118866	0.111351	0.0509427	0.0169809	0.0778162	0.0679236	0.0294118	0.0339618	0.0898544	0.0339618	0	0.106046	0	0	0.0169809	0	0.0945456	0.0449272
LV90-8-1 360-363 cm (IRD)	Angular	Subangular	Subrounded	Rounded	high relief	medium relief	low relief	Conchoidal fracture	Crescentic gouges	Edge abrasion	Fractured planes	Impact v-pits	Scratches	Steplike fractures	Subparallel linear fractures	Grooves	breakage layers and blocks	Etching patterns	Euhedral silica growth	Silica precipitation	Crystal-shaped mould impressions	Mechanical features	Subglacial features
1		1			1									1			1			1		1	1
2			1			1					1				1					1		1	1
3			1			1								1						1		1	1
4		1			1						1			1	1							1	1
5		1					1				1				1					1		1	1
6			1			1														1		0	0
7		1				1								1						1		1	1
8		1				1		1		1	1			1		1	1					1	1
9		1				1				1	1		1				1					1	1
10		1				1									1					1		1	1
11		1			1			1			1											1	0
12		1				1			1		1				1							1	1
13		1			1										1		1					1	1
14		1					1						1	1	1					1		1	1
15		1				1		1			1		1							1		1	1
16		1				1					1				1		1			1		1	1
17		1			1						1				1		1					1	1
18			1				1													1		0	0
19		1			1						1				1							1	1
20			1			1					1									1		1	0
21		1			1						1				1							1	1
22			1			1					1									1		1	0
23		1							1		1				1					1		1	1
24			1				1													1		0	0
25		1				1								1						1		1	1
26		1				1											1			1		1	0
27		1			1									1						1		1	1
28		1				1				1				1	1							1	1
29		1			1						1			1	1							1	1
30			1				1													1		0	0
31			1			1														1		0	0
32		1				1								1			1			1		1	1
33		1			1										1		1					1	1
34		1				1											1			1		1	0
subsample 1	0	0.735294	0.264706	0	0.294118	0.529412	0.147059	0.0882353	0.0588235	0.0882353	0.470588	0	0.0882353	0.323529	0.441176	0.0294118	0.294118	0	0	0.647059	0	0.852941	0.705882
35		1				1					1			1			1					1	1
36		1			1						1			1						1		1	1
37			1			1					1			1	1					1		1	1
38		1					1			1										1		1	0
39		1				1					1				1		1					1	1
40		1			1				1	1	1			1	1	1						1	1
41			1			1								1						1		1	1
42			1			1											1			1		1	0
43			1			1								1						1		1	1
44		1					1			1							1			1		1	0
45		1			1															1		0	0
46		1			1						1				1					1		1	1
47			1		1					1	1				1							1	1
48			1			1														1		0	0
49			1			1														1		0	0
50		1			1						1			1	1	1				1		1	1
51		1				1					1		1				1			1		1	1
52			1				1													1		0	0
53		1				1								1			1			1		1	1
54			1			1			1		1	1	1		1							1	1
55		1			1						1				1		1					1	1
56		1				1					1				1							1	1
57		1			1				1		1		1	1	1							1	1
58			1				1				1									1		1	0
59		1				1					1									1		1	0
60			1			1														1		0	0
61		1			1						1		1	1								1	1
62			1			1					1				1					1		1	1
63			1			1		1			1		1		1							1	1
64			1			1								1						1		1	1
65		1				1											1			1		1	0
66		1			1						1			1	1							1	1
67		1					1		1		1						1					1	0
68			1			1														1		0	0
subsample 2	0	0.558824	0.441176	0	0.294118	0.558824	0.147059	0.0294118	0.117647	0.117647	0.588235	0.0294118	0.147059	0.352941	0.382353	0.0588235	0.264706	0	0	0.647059	0	0.823529	0.617647
69		1				1											1			1		1	0
70		1			1			1			1		1	1								1	1
71		1				1					1				1					1		1	1
72		1			1						1						1			1		1	0
73		1				1					1				1		1					1	1
74		1			1						1									1		1	0
75		1				1											1					1	0
76			1		1			1			1			1								1	1
77			1			1									1					1		1	1
78		1			1					1	1				1		1					1	1
79		1			1						1			1	1		1			1		1	1
80		1					1				1				1		1			1		1	1
81		1					1													1		0	0
82		1				1											1			1		1	0
83		1				1								1						1		1	1
84		1			1					1	1			1								1	1
85			1			1									1					1		1	1
86		1				1											1					1	0
87		1				1					1			1	1		1			1		1	1
88		1			1						1			1								1	1
89			1				1													1		0	0
90			1			1		1							1					1		1	1
91			1				1													1		0	0
92			1			1					1		1				1					1	1
93		1				1					1				1					1		1	1
94			1		1						1			1	1					1		1	1
95		1				1		1							1							1	1
96		1				1														1		0	0
97			1			1														1		0	0
98			1			1														1		0	0
99		1			1			1						1						1		1	1
100		1			1						1			1	1		1					1	1
101		1				1					1			1						1		1	1
102		1					1			1	1				1							1	1
subsample 3	0	0.705882	0.294118	0	0.323529	0.529412	0.147059	0.147059	0	0.0882353	0.529412	0	0.0588235	0.323529	0.411765	0	0.352941	0	0	0.647059	0	0.823529	0.647059
Subsample mean	0	0.666667	0.333333	0	0.303922	0.539216	0.147059	0.0882353	0.0588235	0.0980392	0.529412	0.00980392	0.0980392	0.333333	0.411765	0.0294118	0.303922	0	0	0.647059	0	0.833333	0.656863
Subsample SD	0	0.0945456	0.0945456	0	0.0169809	0.0169809	0	0.0588235	0.0588235	0.0169809	0.0588235	0.0169809	0.0449272	0.0169809	0.0294118	0.0294118	0.0449272	0	0	0	0	0.0169809	0.0449272
LV90-9-1 434-437 cm (IRD)	Angular	Subangular	Subrounded	Rounded	high relief	medium relief	low relief	Conchoidal fracture	Crescentic gouges	Edge abrasion	Fractured planes	Impact v-pits	Scratches	Steplike fractures	Subparallel linear fractures	Grooves	breakage layers and blocks	Etching patterns	Euhedral silica growth	Silica precipitation	Crystal-shaped mould impressions	Mechanical features	Subglacial features
1		1					1				1			1	1							1	1
2		1				1			1						1		1			1		1	1
3		1				1		1		1	1	1			1							1	1
4		1					1								1		1					1	1
5		1					1													1		0	0
6		1				1		1	1					1	1					1		1	1
7	1				1			1		1					1							1	1
8		1					1										1					1	0
9		1				1											1			1		1	0
10		1				1								1			1			1		1	1
11		1				1					1				1					1		1	1
12			1			1					1			1	1		1					1	1
13		1				1									1		1					1	1
14		1					1							1	1		1					1	1
15			1				1	1												1		1	0
16		1					1													1		0	0
17		1					1													1		0	0
18		1				1		1						1	1		1					1	1
19		1					1	1	1		1		1		1		1					1	1
20			1			1														1		0	0
21		1				1									1		1					1	1
22		1				1		1			1									1		1	0
23		1				1								1	1							1	1
24		1			1					1	1				1		1			1		1	1
25			1				1													1		0	0
26		1				1			1		1				1							1	1
27		1					1				1			1								1	1
28		1				1									1		1					1	1
29			1			1					1				1							1	1
30			1			1									1					1		1	1
31			1			1								1						1		1	1
32			1			1											1			1		1	0
33		1					1				1				1							1	1
34		1				1									1		1					1	1
35			1				1													1		0	0
subsample 1	0.0285714	0.714286	0.257143	0	0.0571429	0.571429	0.371429	0.2	0.114286	0.0857143	0.314286	0.0285714	0.0285714	0.257143	0.6	0	0.428571	0	0	0.485714	0	0.828571	0.685714
36			1			1								1	1							1	1
37			1			1				1	1				1					1		1	1
38		1				1														1		0	0
39		1				1					1		1	1	1		1					1	1
40			1				1													1		0	0
41			1			1											1			1		1	0
42		1				1					1				1							1	1
43		1					1				1	1			1					1		1	1
44		1				1					1			1								1	1
45		1			1												1			1		1	0
46			1				1										1			1		1	0
47		1				1					1				1					1		1	1
48		1				1		1			1				1							1	1
49		1				1					1			1								1	1
50			1				1													1		0	0
51		1					1													1		0	0
52		1				1		1			1			1								1	1
53			1				1													1		0	0
54			1			1									1					1		1	1
55		1				1									1		1					1	1
56			1				1								1		1					1	1
57		1			1						1		1		1		1					1	1
58			1				1													1		0	0
59		1				1								1	1		1					1	1
60		1				1									1					1		1	1
61		1				1									1							1	1
62		1					1										1			1		1	0
63		1			1												1			1		1	0
64		1			1						1				1							1	1
65		1					1			1					1							1	1
66		1					1			1										1		1	0
67		1					1													1		0	0
68			1			1								1						1		1	1
69		1					1													1		0	0
70		1					1				1			1						1		1	1
subsample 2	0	0.685714	0.314286	0	0.114286	0.485714	0.4	0.0571429	0	0.0857143	0.342857	0.0285714	0.0571429	0.228571	0.457143	0	0.285714	0	0	0.6	0	0.771429	0.6
71	1				1						1				1							1	1
72			1				1				1				1							1	1
73		1			1						1				1							1	1
74		1				1					1											1	0
75		1					1								1							1	1
76		1				1									1		1					1	1
77		1				1					1			1								1	1
78			1			1				1	1	1		1	1							1	1
79		1					1				1						1					1	0
80		1			1						1				1							1	1
81			1				1													1		0	0
82		1				1														1		0	0
83		1				1									1					1		1	1
84			1			1														1		0	0
85		1				1					1				1							1	1
86		1					1				1						1			1		1	0
87		1				1											1			1		1	0
88		1				1														1		0	0
89		1			1										1		1					1	1
90			1				1							1						1		1	1
91			1				1													1		0	0
92			1				1													1		0	0
93		1			1						1			1								1	1
94			1			1								1			1			1		1	1
95			1				1								1		1			1		1	1
96			1				1					1			1	1						1	1
97		1				1		1		1	1				1							1	1
98		1				1														1		0	0
99		1				1		1		1	1			1								1	1
100		1				1											1			1		1	0
101		1				1		1							1							1	1
102		1					1	1												1		1	0
103			1				1													1		0	0
104			1				1													1		0	0
105		1				1								1		1						1	1
106			1			1		1			1		1		1							1	1
subsample 3	0.0277778	0.611111	0.361111	0	0.138889	0.5	0.361111	0.138889	0	0.0833333	0.388889	0.0555556	0.0277778	0.194444	0.416667	0.0555556	0.222222	0	0	0.472222	0	0.75	0.583333
Subsample mean	0.0187831	0.67037	0.310847	0	0.103439	0.519048	0.377513	0.132011	0.0380952	0.0849206	0.348677	0.0375661	0.0378307	0.22672	0.49127	0.0185185	0.312169	0	0	0.519312	0	0.783333	0.623016
Subsample SD	0.0162715	0.0532713	0.0520694	0	0.0419385	0.0459221	0.0201458	0.0716765	0.0659829	0.00137464	0.0376406	0.0155793	0.0167295	0.0313902	0.0963134	0.032075	0.105688	0	0	0.0702026	0	0.040616	0.0549342

## Sheet: Data import to Fig. S10
Quartz microfeature	LV90-8-1 0-3 cm (sea-ice component)	1SD	LV90-8-1 34-37 cm (IRD)	1SD	LV90-8-1 124-127 cm (IRD)	1SD	LV90-8-1 189-192 cm (IRD)	1SD	LV90-8-1 360-363 cm (IRD)	1SD	LV90-9-1 434-437 cm (IRD)	1SD
Angular	0	0	0.00980392	0.0169809	0.037037	0.0424313	0.0294118	0.0509427	0	0	0.0187831	0.0162715
Subangular	0.167663	0.122448	0.659586	0.210476	0.694444	0.0734931	0.803922	0.0612255	0.666667	0.0945456	0.67037	0.0532713
Subrounded	0.811039	0.140966	0.33061	0.195358	0.268519	0.0424313	0.166667	0.0898544	0.333333	0.0945456	0.310847	0.0520694
Rounded	0.0212982	0.0186182	0	0	0	0	0	0	0	0	0	0
High relief	0.133465	0.064161	0.326797	0.0299515	0.175926	0.0699059	0.294118	0.0588235	0.303922	0.0169809	0.103439	0.0419385
Medium relief	0.679638	0.150994	0.373638	0.119821	0.527778	0.0734931	0.480392	0.118866	0.539216	0.0169809	0.519048	0.0459221
Low relief	0.175403	0.0853978	0.28976	0.105861	0.296296	0.105165	0.22549	0.111351	0.147059	0	0.377513	0.0201458
Conchoidal fracture	0.0273478	0.0263764	0.116013	0.0318942	0.175926	0.0424313	0.176471	0.0509427	0.0882353	0.0588235	0.132011	0.0716765
Crescentic gouges	0	0	0.142702	0.100743	0.166667	0.0277778	0.0392157	0.0169809	0.0588235	0.0588235	0.0380952	0.0659829
Edge abrasion	0.0311021	0.0295571	0.0680828	0.0456445	0.111111	0.0833333	0.176471	0.0778162	0.0980392	0.0169809	0.0849206	0.00137464
Fractured planes	0	0	0.356209	0.0483616	0.537037	0.0424313	0.362745	0.0679236	0.529412	0.0588235	0.348677	0.0376406
Impact v-pits	0	0	0.106754	0.0625485	0.0648148	0.0578241	0.0588235	0.0294118	0.00980392	0.0169809	0.0375661	0.0155793
Scratches	0.00980392	0.0169809	0.0664488	0.058672	0.12037	0.0699059	0.0392157	0.0339618	0.0980392	0.0449272	0.0378307	0.0167295
Steplike fractures	0.0716345	0.027725	0.316449	0.18066	0.259259	0.0892931	0.343137	0.0898544	0.333333	0.0169809	0.22672	0.0313902
Subparallel linear fractures	0.0594819	0.0505378	0.441176	0.0588235	0.435185	0.0424313	0.421569	0.0339618	0.411765	0.0294118	0.49127	0.0963134
Grooves	0	0	0.0484749	0.0344432	0.0555556	0.0277778	0	0	0.0294118	0.0294118	0.0185185	0.032075
breakage layers or blocks	0.110476	0.0252547	0.308279	0.0921043	0.324074	0.0160375	0.235294	0.106046	0.303922	0.0449272	0.312169	0.105688
Etching patterns	0.00980392	0.0169809	0.0185185	0.032075	0.00925926	0.0160375	0	0	0	0	0	0
Euhedral silica growth	0.0317604	0.0348036	0	0	0	0	0	0	0	0	0	0
Silica precipitation	0.892851	0.0917641	0.607843	0.118866	0.481481	0.0801875	0.45098	0.0169809	0.647059	0	0.519312	0.0702026
Crystal-shaped mould	0	0	0	0	0.00925926	0.0160375	0	0	0	0	0	0
Mechanical features	0.262891	0.0686206	0.80719	0.037117	0.833333	0.0277778	0.813725	0.0945456	0.833333	0.0169809	0.783333	0.040616
Subglacial features	0.122344	0.0633738	0.643246	0.181956	0.666667	0.0734931	0.656863	0.0449272	0.656863	0.0449272	0.623016	0.0549342
